# Supplementary material for: Novel Integration of Spatial and Single-Cell Omics Data Sets Enables Deeper Insights into IPF Pathogenesis
Source: Proteomes. 2025 Jan 13;13(1):3. doi: 10.3390/proteomes13010003 (PMC11755616; doi:10.3390/proteomes13010003)
Supplement: Supplementary file 1 [file proteomes-13-00003-s001.zip › Supplementary tables.xlsx]

## Sheet: Supplementary Table S1
Data type	Histological region	Disease	Sample number	Reference
GeoMx spatial transcriptomics	Control alveoli	Normal control donor	12	Eyres et al. Cell Reports 2022
GeoMx spatial transcriptomics	IPF distal Alveoli	IPF patient	10	Eyres et al. Cell Reports 2022
GeoMx spatial transcriptomics	IPF adjacent Alveoli	IPF patient	10	Eyres et al. Cell Reports 2022
GeoMx spatial transcriptomics	Control blood vessel	Normal control donor	6	Eyres et al. Cell Reports 2022
GeoMx spatial transcriptomics	IPF blood vessel	IPF patient	6	Eyres et al. Cell Reports 2022
GeoMx spatial transcriptomics	IPF immune infiltrate	IPF patient	6	Eyres et al. Cell Reports 2022
GeoMx spatial transcriptomics	IPF fibroblast foci	IPF patient	10	Eyres et al. Cell Reports 2022
LCM LC-MS spatial proteomics	Control alveoli	Normal control donor	6	Herrera et al. JCI insight 2022
LCM LC-MS spatial proteomics	IPF alveoli	UIP/IPF patient	6	Herrera et al. JCI insight 2022
LCM LC-MS spatial proteomics	IPF fibrosis	UIP/IPF patient	6	Herrera et al. JCI insight 2022
LCM LC-MS spatial proteomics	IPF fibroblast foci	UIP/IPF patient	6	Herrera et al. JCI insight 2022

## Sheet: Supplementary Table S2
Gene Set	Description	Size	Gene hit number	Expect	Ratio	P Value	FDR	log10(FDR)
GO:0043062	extracellular structure organization	400	21	1.3237	15.865	2.2e-16	2.2e-16	15.6576
GO:0007178	transmembrane receptor protein serine/threonine kinase signaling pathway	328	14	1.0854	12.898	1.7444e-12	7.4136e-10	9.12997
GO:0090287	regulation of cellular response to growth factor stimulus	256	12	0.84717	14.165	2.8853e-11	8.1751e-09	8.08751
GO:0061448	connective tissue development	265	14	0.87695	13.684	4.3156e-11	9.1707e-09	8.0376
GO:0001503	ossification	371	13	1.2277	10.589	1.4456e-10	2.4576e-08	7.60949
GO:0048705	skeletal system morphogenesis	234	10	0.77436	12.914	3.841e-09	5.4414e-07	6.26429
GO:0032963	collagen metabolic process	97	7	0.321	21.807	2.8529e-08	3.4642e-06	5.4604
GO:0001525	angiogenesis	487	12	1.6116	7.446	4.2668e-08	4.5335e-06	5.34357
GO:0071559	response to transforming growth factor beta	238	9	0.7876	11.427	7.228e-08	6.8264e-06	5.16581
GO:0007369	gastrulation	175	8	0.57912	13.814	9.6779e-08	8.2263e-06	5.0848
GO:0060348	bone development	208	8	0.68832	11.622	3.6457e-07	2.8172e-05	4.55018
GO:0048736	appendage development	177	7	0.58574	11.951	1.7423e-06	0.00012342	3.90861
GO:0060485	mesenchyme development	262	8	0.86702	9.227	2.0788e-06	0.00013592	3.86672
GO:0045995	regulation of embryonic development	125	6	0.41366	14.505	3.3337e-06	0.0002024	3.69379
GO:0060840	artery development	83	5	0.27467	18.204	7.6985e-06	0.00043625	3.36026
GO:0048568	embryonic organ development	423	9	1.3998	6.4294	8.6749e-06	0.00046086	3.33643
GO:0001655	urogenital system development	326	8	1.0788	7.4156	1.0407e-05	0.00052037	3.28369
GO:0031589	cell-substrate adhesion	332	8	1.0987	7.2815	1.1883e-05	0.00056112	3.25094
GO:0042692	muscle cell differentiation	338	8	1.1185	7.1523	1.3531e-05	0.00058662	3.23164
GO:0071772	response to BMP	160	6	0.52948	11.332	1.3803e-05	0.00058662	3.23164
GO:0090596	sensory organ morphogenesis	250	7	0.82731	8.4611	1.6871e-05	0.00068289	3.16565
GO:0002009	morphogenesis of an epithelium	480	9	1.5884	5.6659	2.3747e-05	0.0009175	3.03739
GO:0050673	epithelial cell proliferation	372	8	1.231	6.4986	2.6972e-05	0.00099679	3.0014
GO:0045785	positive regulation of cell adhesion	392	8	1.2972	6.167	3.9167e-05	0.0013871	2.85789
GO:0051271	negative regulation of cellular component movement	301	7	0.99608	7.0275	5.5271e-05	0.0018092	2.74251
GO:0048706	embryonic skeletal system development	125	5	0.41366	12.087	5.6043e-05	0.0018092	2.74251
GO:0042476	odontogenesis	126	5	0.41696	11.991	5.8215e-05	0.0018092	2.74251
GO:0002683	negative regulation of immune system process	416	8	1.3766	5.8112	5.9596e-05	0.0018092	2.74251
GO:0043583	ear development	212	6	0.70156	8.5524	6.716e-05	0.0019685	2.70586
GO:0040013	negative regulation of locomotion	314	7	1.0391	6.7366	7.2145e-05	0.0020441	2.6895
GO:0051604	protein maturation	321	7	1.0623	6.5897	8.2847e-05	0.0022716	2.64367
GO:0050817	coagulation	326	7	1.0788	6.4886	9.126e-05	0.0023597	2.62714
GO:0050769	positive regulation of neurogenesis	447	8	1.4792	5.4082	9.8495e-05	0.0023597	2.62714
GO:0001101	response to acid chemical	332	7	1.0987	6.3713	0.00010226	0.0023597	2.62714
GO:0055123	digestive system development	142	5	0.46991	10.64	0.00010266	0.0023597	2.62714
GO:0071774	response to fibroblast growth factor	142	5	0.46991	10.64	0.00010266	0.0023597	2.62714
GO:0007492	endoderm development	74	4	0.24488	16.334	0.00010271	0.0023597	2.62714
GO:0198738	cell-cell signaling by wnt	459	8	1.5189	5.2668	0.00011835	0.0026473	2.5772
GO:0010975	regulation of neuron projection development	475	8	1.5719	5.0894	0.00014989	0.0032669	2.48586
GO:0048880	sensory system development	355	7	1.1748	5.9586	0.00015495	0.0032926	2.48246
GO:0007162	negative regulation of cell adhesion	257	6	0.85048	7.0549	0.00019293	0.0038137	2.41865

## Sheet: Supplementary Table S3
Gene Set	Description	Size	Gene hit number	Expect	Ratio	P Value	FDR	LOG10(FDR)
GO:0043062	extracellular structure organization	400	37	4.3223	8.5603	2.2e-16	2.2e-16	15.6576
GO:0032963	collagen metabolic process	97	13	1.0482	12.403	3.5682e-11	1.5165e-08	7.81916
GO:0060348	bone development	208	17	2.2476	7.5637	9.8717e-11	2.797e-08	7.55331
GO:0018208	peptidyl-proline modification	56	9	0.60512	14.873	7.8651e-09	1.6713e-06	5.77695
GO:0018126	protein hydroxylation	27	7	0.29175	23.993	1.1168e-08	1.8985e-06	5.72159
GO:0061448	connective tissue development	265	14	2.8635	4.8891	1.1012e-06	0.00015601	3.80685
GO:0071559	response to transforming growth factor beta	238	13	2.5718	5.0549	1.8699e-06	0.00022706	3.64386
GO:0072376	protein activation cascade	92	8	0.99412	8.0473	6.7288e-06	0.00071493	3.14574
GO:0051604	protein maturation	321	14	3.4686	4.0362	1.0196e-05	0.00096294	3.0164
GO:0006022	aminoglycan metabolic process	165	10	1.7829	5.6087	1.2171e-05	0.0010346	2.98523
GO:0070206	protein trimerization	54	6	0.58351	10.283	2.4383e-05	0.0018842	2.72487
GO:0002526	acute inflammatory response	154	9	1.6641	5.4084	4.4628e-05	0.0031194	2.50593
GO:0048705	skeletal system morphogenesis	234	11	2.5285	4.3503	4.7709e-05	0.0031194	2.50593
GO:0031589	cell-substrate adhesion	332	13	3.5875	3.6237	6.5114e-05	0.0039533	2.40304
GO:0007492	endoderm development	74	6	0.79962	7.5035	0.00014642	0.0077878	2.10859
GO:0043687	post-translational protein modification	360	13	3.8901	3.3419	0.00014659	0.0077878	2.10859
GO:0001525	angiogenesis	487	15	5.2624	2.8504	0.00025971	0.012986	1.88652
GO:0051271	negative regulation of cellular component movement	301	11	3.2525	3.382	0.00043264	0.02043	1.68973
GO:0018149	peptide cross-linking	60	5	0.64834	7.712	0.00046802	0.020938	1.67906
GO:0007369	gastrulation	175	8	1.891	4.2306	0.00063037	0.026791	1.57201
GO:0007178	transmembrane receptor protein serine/threonine kinase signaling pathway	328	11	3.5443	3.1036	0.00088126	0.03567	1.4477
GO:1901136	carbohydrate derivative catabolic process	186	8	2.0099	3.9804	0.00093834	0.036254	1.44064
GO:0045862	positive regulation of proteolysis	343	11	3.7064	2.9679	0.0012647	0.045689	1.34019
GO:0051291	protein heterooligomerization	111	6	1.1994	5.0024	0.00129	0.045689	1.34019
GO:0014812	muscle cell migration	79	5	0.85365	5.8572	0.0016388	0.055718	1.254
GO:0007162	negative regulation of cell adhesion	257	9	2.7771	3.2408	0.0019256	0.056441	1.24841
GO:0022604	regulation of cell morphogenesis	473	13	5.1111	2.5435	0.0018859	0.056441	1.24841
GO:0052547	regulation of peptidase activity	417	12	4.506	2.6631	0.0019233	0.056441	1.24841
GO:0090287	regulation of cellular response to growth factor stimulus	256	9	2.7663	3.2535	0.0018752	0.056441	1.24841
GO:0040013	negative regulation of locomotion	314	10	3.393	2.9473	0.002203	0.062418	1.20469
GO:0001503	ossification	371	11	4.0089	2.7439	0.0023462	0.063526	1.19705
GO:0035459	cargo loading into vesicle	25	3	0.27014	11.105	0.0023916	0.063526	1.19705
GO:0050817	coagulation	326	10	3.5227	2.8388	0.0028877	0.07438	1.12854
GO:0007015	actin filament organization	388	11	4.1926	2.6237	0.0033069	0.082672	1.08264
GO:0045861	negative regulation of proteolysis	336	10	3.6307	2.7543	0.00358	0.086943	1.06077
GO:0016053	organic acid biosynthetic process	401	11	4.3331	2.5386	0.0042369	0.10004	0.999826
GO:0071774	response to fibroblast growth factor	142	6	1.5344	3.9103	0.0044381	0.10196	0.99157
GO:0006413	translational initiation	192	7	2.0747	3.374	0.004874	0.10902	0.962494
GO:0050727	regulation of inflammatory response	361	10	3.9009	2.5635	0.0058956	0.12849	0.891131
GO:0071604	transforming growth factor beta production	36	3	0.38901	7.712	0.0068079	0.14467	0.839622
GO:0031032	actomyosin structure organization	184	6	1.9882	3.0177	0.014921	0.26985	0.568878

## Sheet: Supplementary Table S4
Control alveoli (n = 32)	IPF blood vessel (n = 27)	IPF distant alveoli (n = 41)	IPF fibroblast foci (n = 50)	IPF immune infiltrate (n = 106)
C4BPA	GADD45A	C1QA	CRABP2	PIK3CD
LAMP3	GNG12	SFN	OLFML2B	TNFRSF1B
DMBT1	LTBP1	MUC1	PBX1	RUNX3
IFI27	PRKAR2A	C4BPA	LTBP1	LCK
LAMA3	PDGFA	CD55	IL1R1	JAK1
TACSTD2	HSPB1	EPCAM	FAP	CD53
JUN	FLNC	ITGB6	ITGAV	TXNIP
GBP1	FLNA	DPP4	COL3A1	FCRL2
GBP4	CLU	SLC11A1	COL5A2	SLAMF6
ATF3	JAK2	MLPH	FZD7	CD48
GNLY	IL33	CACNA2D2	FN1	LY9
NFKBIZ	MAML2	CD47	COL6A3	CD247
MME	MCAM	LAMP3	PLOD2	SELL
CXCL2	JAM3	HPGD	SFRP2	PTPRC
DUSP1	ITGA8	C2	VCAN	IKBKE
EDN1	ZEB1	CD36	P4HA2	CR1
HLA-E	ACTA2	FBP1	PDGFRB	RPS27A
VEGFA	ENTPD1	CCND1	BMP5	REL
SGK1	MXI1	DMBT1	SFRP4	ZAP70
TNFAIP3	CACNA1C	CD9	HGF	CXCR4
SOD2	ATP2A2	BCAT1	FZD1	WIPF1
IDO1	SIRT4	KRT7	COL1A2	ITGA4
ANXA1	MNAT1	KRT18	FLNC	CASP8
ROBO4	TPM1	WIF1	CD99	INPP5D
DUSP6	MFGE8	NKX2-1	SLC16A2	BTLA
NFKBIA	RAD51C	LGALS3	LOXL2	TIGIT
FOS	NOTCH3	IFI27	FGFR1	ST6GAL1
SOCS3		SERPINA1	PLAT	TLR10
GADD45B		DUOX1	GAS1	TLR6
ICAM1		CTSH	TNC	CXCL13
JUNB		CDH5	COL5A1	MAP3K1
BST2		CXCL16	CREB3L1	TCF7
		CCL18	SERPINH1	CXCL14
		KRT19	THY1	CYFIP2
		JUP	ITGA8	NPM1
		ITGA3	ITGB1	HLA-F
		PECAM1	CXCL12	TNF
		LAMA3	ACTA2	LTB
		CEBPA	ENTPD1	GPSM3
		CEACAM6	ADAM12	HLA-DQA1
		TMPRSS2	CACNA1C	HLA-DOB
			C1S	PSMB9
			C1R	HLA-DMB
			LRP1	TAPBP
			TGFB3	HMGA1
			THBS1	CD24
			COL1A1	FYN
			PIK3R2	TNFAIP3
			COMP	CCR6
			RUNX1	LFNG
				CARD11
				PVRIG
				IL2RG
				BLK
				PPP3CC
				RPS6
				PAX5
				SYK
				TRAF1
				MS4A1
				CD6
				RASGRP2
				BIRC3
				ATM
				POU2AF1
				CD3E
				CD3D
				CXCR5
				ETS1
				BLNK
				NFKB2
				CD27
				CLECL1
				CD69
				LCP1
				TRAC
				FUT8
				BATF
				TRAF3
				PRKCB
				CD19
				ITGAL
				NLRC5
				PLCG2
				IRF8
				TNFRSF13B
				CCL15
				CCR7
				CD79B
				BCL2
				MMP9
				CD40
				C3
				FCER2
				ICAM3
				JAK3
				GMIP
				CD22
				CD79A
				POU2F2
				CD37
				SPIB
				MCM5
				RAC2
				TNFRSF13C
				SAMSN1

## Sheet: Supplementary Table S5
Cell type	Control alveoli	IPF blood vessel	IPF distant alveoli	IPF fibroblast foci	IPF immune infiltrate
AT1	7.35442	2.33305	33.5062	-3.41551	-26.8897
AT2	4.36092	-1.93789	31.0953	-2.48583	-22.5203
B Cells	-8.50754	-4.92377	-15.4497	-8.38424	150.561
Basal	-2.08705	4.58081	7.37296	-0.591157	-18.0068
cDCs	5.47932	-3.41964	-11.5301	-6.21286	31.563
Ciliated	-7.23573	2.83378	-1.96026	-5.32465	-21.4187
Differentiating Ciliated	-7.45856	3.45328	5.42888	-3.3111	-18.5857
Endothelial Cells	12.9636	9.52657	-4.21003	6.31705	-13.9652
Fibroblasts	-1.02617	12.0851	-14.8909	90.1482	-15.4901
KRT5-/KRT17+	17.3765	11.9432	32.0633	19.2949	-12.1574
Lymphatic Endothelial Cells	-2.34362	8.02686	-3.01093	2.93834	-19.5413
Macrophages	-0.64819	-3.56628	-2.04107	-3.25561	4.47356
Mast Cells	5.00068	-3.87396	-10.0514	-3.09232	17.9723
Mesothelial Cells	9.02418	7.85074	-4.77029	32.0175	-16.8963
Monocytes	4.40199	-3.48063	-8.59905	-3.00934	28.87
MUC5AC+ High	-5.38191	2.65704	12.3263	-1.38534	-16.4677
MUC5B+	-7.47214	-0.367028	6.66054	-4.6329	-20.9937
Myofibroblasts	-5.02355	21.7049	-15.7618	112.743	-19.7921
NK Cells	-5.29326	-4.49605	-18.8339	-7.89818	64.131
pDCs	-2.7185	-4.81052	-14.3406	-8.73786	58.7692
Plasma Cells	-9.80558	-6.10178	-19.2268	-9.79192	17.3016
PLIN2+ Fibroblasts	6.47123	12.4888	-14.43	94.6502	-16.6868
Proliferating Epithelial Cells	1.95972	2.35295	17.0249	-1.22157	-16.0148
Proliferating Macrophages	-1.00744	-2.80721	-0.754604	-3.55678	6.43977
Proliferating T Cells	-7.57141	-1.8967	-16.9274	-5.42575	69.2006
SCGB3A2+	2.5094	0.710816	17.4153	-2.53138	-18.9905
SCGB3A2+ SCGB1A1+	-5.05276	-2.63507	0.0944392	-6.88374	-24.2475
Smooth Muscle Cells	-9.49734	36.434	-15.7406	43.1922	-23.7571
T Cells	-6.49331	-3.39098	-17.7013	-6.79991	77.1389
Transitional AT2	2.78171	2.4931	38.9875	0.272544	-20.2252

## Sheet: Supplementary Table S6
Gene set number	1058	536	385	569	282	5135	300	860	481	1016	594	675	581	452	842	457	104	607	708	986	300	576	261	559	1090	211	67	601	727	383
IPF Cell type	AT1	AT2	B Cells	Basal	cDCs	Ciliated	Differentiating Ciliated	Endothelial Cells	Fibroblasts	KRT5-/KRT17+	Lymphatic Endothelial Cells	Macrophages	Mast Cells	Mesothelial Cells	Monocytes	MUC5AC+ High	MUC5B+	Myofibroblasts	NK Cells	pDCs	Plasma Cells	PLIN2+ Fibroblasts	Proliferating Epithelial Cells	Proliferating Macrophages	Proliferating T Cells	SCGB3A2+	SCGB3A2+ SCGB1A1+	Smooth Muscle Cells	T Cells	Transitional AT2
	RNF223	ATAD3C	RP3-395M20.9	PLCH2	GPR157	AP006222.2	C1orf159	FAM132A	RP11-54O7.3	PLEKHN1	FO538757.3	ISG15	TNFRSF4	H6PD	RP4-669L17.10	MMEL1	PERM1	SAMD11	RP11-54O7.11	CDK11B	RP11-54O7.18	NOC2L	RP5-902P8.12	RER1	TNFRSF18	KLHL17	CA14	HES4	CDK11A	FO538757.2
	CCNL2	C1orf233	PRDM2	RPL22	PADI2	RP11-206L10.9	RP1-202O8.3	VWA1	SLC35E2	AGRN	CPTP	KCNAB2	SMIM1	RSPO1	RP11-54O7.17	RNF207	RP11-168F9.2	MXRA8	UBE2J2	RP11-345P4.10	TAS1R3	SCNN1D	ATAD3A	ACOT7	RP5-832C2.5	RP4-758J18.13	SPRR2A	CALML6	WRAP73	DVL1
	SLC35E2B	ALPL	ZBTB17	RP1-163M9.8	HTR6	LINC01342	RP4-635E18.7	GABRD	THAP3	RP5-902P8.10	RP4-549F15.1	PGD	ZBTB48	CITED4	RP5-892K4.1	DHRS3	FAM131C	TMEM240	MIB2	NADK	SLC2A5	SLC45A1	FAAP20	LZIC	LINC00337	PIK3CD-AS2	RP1-140J1.1	NPPA	DFFB	LINC00982
	PRKCZ	RAP1GAP	RPL11	PAX7	DLGAP3	RP11-465B22.8	DDI2	HES5	NBPF1	ACAP3	SLC2A7	CELA2A	UTS2	HIVEP3	RP3-395M20.12	RP11-380J14.4	RP11-380J14.1	MMP23B	TNFRSF14	CHD5	PLA2G2D	SPSB1	ENO1	APITD1-CORT	RP3-467L1.4	UQCRHL	RXFP4	PLOD1	RP11-154H17.1	RP1-163G9.2
	PRDM16	RP5-1057J7.7	CNR2	MECR	ELAVL4	TTLL10-AS1	TCEB3-AS1	PLEKHG5	RP1-37C10.3	TMEM88B	PTCHD2	SDHB	TNFRSF9	LRRC42	RBP7	PADI1	ZNHIT6	GPR153	C1orf174	PARK7	BMP8B	SRM	CORT	CELA2B	TMEM201	PDIK1L	PCP4L1	FBLIM1	TNFRSF25	TP73-AS1
	ARHGEF16	NCMAP	MATN1	RP11-73M7.1	LINC01356	TTLL10	MTFR1L	VAMP3	ZNF436	GNB1	TMEM50A	ARHGEF10L	MIIP	DAB1	AGTRAP	TCEA3	EPS8L3	TAS1R1	FBXO44	RERE	LINC01562	ANGPTL7	RP5-1113E3.3	NECAP2	PIK3CD	TRIM62	RP11-385M4.1	HSPB7	RP5-1115A15.1	MIR34AHG
	MEGF6	SLC9A1	MATN1-AS1	GJB5	RP3-522D1.1	PUSL1	FAM229A	RP11-169K16.4	ASAP3	RP11-181G12.2	SEPN1	IGSF21	UBXN10-AS1	LINC01358	TNFRSF1B	GALE	SPRR3	MFAP2	DRAXIN	PIK3CD-AS1	RP11-191G24.1	MTHFR	PADI3	RP11-108M9.4	MAD2L2	RP11-430G17.3	SPP2	VWA5B1	PADI6	FBXO2
	RP1-286D6.5	RP1-212P9.3	RP11-329N22.1	GJB4	CD58	CPSF3L	FOXO6	C1orf64	MAN1C1	CAMTA1	PEF1	CDC42	ZBTB40	AK4	CASP9	LDLRAP1	AC234582.2	NBL1	RP3-467K16.4	DFFA	RP11-195M16.1	PDPN	ALDH4A1	STMN1	AGMAT	CH17-408M7.1	RP4-555D20.4	TMEM200B	ZNF683	C1orf167
	RP11-338N10.3	TFAP2E	TESK2	GJB3	TNFAIP8L2	AURKAIP1	KNCN	KIF17	ZBTB8A	UBE4B	MARCKSL1	C1QA	SLC30A2	GADD45A	RP4-680D5.9	AK2	MSTO1	CAMK2N1	EFHD2	UBIAD1	KCNA2	KAZN	RCC1	HMGN2	SZRD1	HORMAD1	ATP13A5	RP5-1125N11.2	RP5-1092A3.5	CLCN6
	RP11-431K24.1	MFSD2A	FAM159A	GRIK3	SCNM1	MRPL20	FOXE3	ECE1	ZMYM6NB	TARDBP	RP11-114B7.6	C1QC	TRIM63	PTGER3	FBXO42	NCDN	DUSP23	COL16A1	NBPF3	LRRC38	AMPD1	EMC1	TMEM54	ZBTB8OS	RP11-108M9.6	BNIPL	AC124944.5	TINAGL1	LCK	CLCNKB
	CTNNBIP1	HYI	ZYG11A	POU3F1	RP11-126K1.6	ANKRD65	RP11-286B14.2	HSPG2	ZMYM1	TMEM51-AS1	FOXJ3	C1QB	HCRTR1	SSX2IP	PADI4	RP5-864K19.6	PIGR	HPCA	RUNX3	ATP13A2	FCRL5	MRTO4	MANEAL	PSMB2	HP1BP3	IVL	PRDM8	SMIM12	HPCAL4	PTP4A2
	NMNAT1	LINC00853	ATG4C	RP5-884C9.2	RP11-404O13.5	RP4-758J18.7	RP5-1074L1.4	LUZP1	C1orf122	TMEM51	ELOVL1	SH3BGRL3	FHL3	SH3GLB1	UBR4	RHBDL2	SUSD4	CSMD2	SYF2	RP5-1071N3.1	RP11-404F10.2	PLA2G2A	ITGB3BP	TRAPPC3	USP48	S100A14	RP11-92A5.2	GJA4	NFYC-AS1	SH3D21
	MFN2	DHCR24	RP5-1102E8.3	SCMH1	CD1A	RP4-758J18.10	TRIM33	ID3	UROD	EPHA2	TAL1	CD52	KDM4A-AS1	HS2ST1	CDA	PPCS	AC116609.1	EVA1B	RPS6KA1	IFNLR1	MIXL1	PLA2G5	DEPDC1-AS1	MRPS15	HNRNPR	ATP1B1	NPY2R	C1orf216	C1orf50	INPP5B
	VPS13D	PCSK9	RP5-887A10.1	CLDN19	CD1C	SSU72	TRIM45	MYOM3	ECHDC2	RP11-276H7.3	RP1-18D14.7	IFI6	ST3GAL3	VCAM1	RP1-125I3.2	C1orf210	AC144450.2	MACF1	GPATCH3	RSRP1	LINC00582	FAM43B	DPYD-AS1	SF3A3	E2F2	FMO2	SPINK5	HEYL	MUTYH	SLFNL1
	SLC25A34	FGGY	VAV3-AS1	ERMAP	CD1B	RP11-345P4.9	MAN1A2	FAM110D	C1orf123	ARHGEF19	CDKN2C	PTAFR	C1orf228	COL11A1	WASF2	B4GALT2	AC008074.3	BTBD19	TMEM222	PAFAH2	AC104699.1	RP1-150O5.3	RP4-753F5.1	TMCO2	SRSF10	CTSE	CTB-140J7.2	OXCT2	RP5-1024G6.7	CYP4A11
	LDLRAD2	RP4-639F20.1	RP4-671G15.2	RPS8	CD1E	TMEM52	PRUNE	MAP3K6	RP11-90C4.1	RCC2	CDCP2	RAB42	PLK3	NTNG1	FGR	PDZK1IP1	AC078941.1	TRABD2B	RPA2	THEMIS2	KCNK12	PITHD1	RP11-27K13.3	ZNF684	SRRM1	FAM71A	CTB-11I22.1	KCNQ4	MYSM1	CC2D1B
	TCEB3	TMEM56	POLR3C	TMEM69	FCER1A	CFAP74	OAZ3	FCN3	NFIA	PQLC2	RP11-446E24.4	LAPTM5	NSUN4	WNT2B	ZMYM6	CMPK1	AC104135.2	ZYG11B	XKR8	RNU11	ERLEC1	ZNF593	FAM72C	PPIH	RHD	BPNT1	RP11-360O19.4	ARTN	JUN	RP4-710M16.2
	CNKSR1	MYBPHL	RP11-458D21.5	LURAP1	FCGR2B	RP11-547D24.3	SPRR2G	GPR3	TM2D1	RNF186	CYB5RL	FABP3	EFCAB14	SLC16A1	AGO4	BEND5	RP11-355F16.1	GLIS1	TAF12	LINC01226	AC074289.1	NKAIN1	RP4-790G17.7	CDC20	RHCE	CAPN8	RP1-223E5.4	RP5-1198O20.4	LINC01135	RP11-17E13.2
	AIM1L	CHIA	DAP3	CYP4A22	RP11-474I16.8	MORN1	JTB	EYA3	RP11-230B22.1	OTUD3	RP11-776H12.1	COL8A2	SAMD13	ANXA9	AGO1	PRKAA2	KCNIP3	L1TD1	ZCCHC17	TMEM39B	LINC00309	FNDC5	HCN3	EIF2B3	AUNIP	ZNF692	RP3-425P12.2	ATPAF1	SLC35D1	DDAH1
	KDF1	HMGCS2	FCRL4	DMRTA2	TNFSF18	PEX10	KIAA0907	FAM167B	LEPR	RP3-340N1.2	RP11-436K8.1	LSM10	LMO4	SPRR2F	CSF3R	CYP2J2	SLC9A4	RP4-535B20.1	RP4-728D4.2	AZIN2	AC007386.4	AGO3	RUSC1	UQCRH	CEP85	AC107057.1	LHFPL5	NEXN	IL23R	AGL
	FAM46B	FMO5	FCRL3	FAF1	RNF2	PANK4	TSACC	TIE1	NEGR1	PINK1	NFIA-AS2	RP11-69E11.4	GPR61	PRR9	LINC01137	F3	SLC9A2	SGIP1	RP11-656D10.3	RP11-244H3.4	FAM136A	STK40	IQGAP3	TXNDC12	GPN2	GRHL1	EYS	FLJ27354	IL12RB2	CLCC1
	STX12	SELENBP1	FCRL2	BSND	DENND1B	RP3-395M20.8	LINC00862	ZSWIM5	PTGFR	WNT4	LEPROT	PABPC4	GSTM1	LOR	SMAP2	ALG14	CNTNAP5	LRRC40	CCDC163P	C1orf109	IGKV3OR2-268	YRDC	IPO9	BTF3L4	DNAJC8	ATP6V1C2	RP11-59D5__B.2	PTBP2	GBP5	CERS2
	RP11-73M7.6	RP11-216N14.9	FCRL1	CACHD1	SYT2	FAM213B	TMEM183A	PIK3R3	RP11-486G15.2	EPHB2	GNG12-AS1	CAP1	AC000032.2	APOA1BP	CTH	KIAA1324	GMPPA	TYW3	SLC1A7	RRAGC	IGKC	RP11-184I16.4	UBE2T	SCP2	SNHG12	AC023137.2	RP3-325F22.5	SYPL2	BRDT	S100A6
	RP11-84A19.4	SLC50A1	AIM2	RP4-660H19.1	GPR137B	TTC34	RP11-554K11.2	RAVER2	LINC01140	HTR1D	ST6GALNAC3	PPT1	RP11-195M16.3	LINC01133	GBP1	VTCN1	CTD-2308L22.1	PKN2	LEXM	MYCL	IGKV1-12	DPH2	NUCKS1	MRPL37	GMEB1	RP11-130L8.1	ASB15	GSTM4	RPAP2	UBQLN4
	KIAA0319L	MUC1	LY9	ZZZ3	ZNF672	RP11-22L13.1	KCTD3	GIPC2	FNDC7	LYPLA2	FAM73A	YBX1	CSF1	ITLN1	GBP2	SPRR2E	AGXT	PLPPR4	ALG6	RP1-118J21.5	IGKV1-8	LRRC41	NEK2	C8B	EPB41	AC012074.2	CRYGN	KCNC4	GFI1	PMF1
	RP11-268J15.5	RP11-85G21.3	FCRLA	RP11-147G16.1	LINC00298	RP11-46F15.2	RP11-815M8.1	IFI44L	SCARNA2	FUCA1	PKN2-AS1	RP11-342M1.3	ADORA3	RGS4	DPYD	PGLYRP4	LTF	GPR88	AK5	RIMS3	IGKV4-1	MOB3C	C1orf35	RP5-1103B4.3	SRSF4	ATL2	ARSH	FAM212B	MFSD14A	RP11-190A12.8
	RP5-1066H13.4	HSD17B7	RCSD1	RP11-475O6.1	SLC5A6	TPRG1L	TSNAX	IFI44	GSTM2	GRHL3	HFM1	MED8	RP11-98D18.3	ILDR2	STXBP3	CREB3L4	RP11-875H7.5	EXTL2	PRKACB	CTPS1	IGKV1-5	PODN	COX20	DEPDC1	SNRNP40	RP11-287D1.3	NXT2	FAM212B-AS1	PRPF38B	TAGLN2
	GUCA2A	LRRC52	RP11-296O14.3	CLCA2	SLC8A1	TP73	LINC01354	ADGRL4	GSTM5	NIPAL3	EPHX4	ATP6V0B	HAX1	MAEL	RP5-1065J22.8	RAB25	TMEM45A	CH17-125A10.2	RP4-620F22.2	RP11-269F19.2	IGKV1-6	PLPP3	ZNF695	DNASE2B	KHDRBS1	SLC4A5	GS1-24F4.2	CASQ2	STRIP1	PIGM
	RIMKLA	MYBPH	C1orf220	CLCA4	AC016735.2	LRRC47	RP11-443B7.1	ADGRL2	GSTM3	DHDDS	ABCA4	HECTD3	ASH1L	F5	TMEM167B	TMEM79	RP11-93K22.13	PRKAB2	HENMT1	PTCH2	IGKV3-7	C1orf52	RP11-443B20.1	GNG5	RP11-277A4.4	LRRTM1	RP11-675F6.4	TBX15	RP11-284N8.3	C1orf226
	ZNF691	CHI3L1	RALGPS2	CCBL2	FIGLA	CEP104	LGALS8	GBP4	RP11-88H9.2	ARID1A	CNN3	PRDX1	PAQR6	SUCO	AMPD2	ZNF648	TF	RP4-565E6.1	ATXN7L2	RNF11	IGKV1-9	CYR61	SNRPG	GBP7	CCDC28B	AC105053.3	TTPA	SV2A	KCNA3	QSOX1
	TMEM125	REN	RP11-553K8.2	RPL5	CLEC4F	LINC01134	MIR7515HG	ARHGAP29	RP5-965F6.2	ZDHHC18	SRGAP2C	AKR1A1	BCAN	PRDX6	TMIGD3	KISS1	LPP-AS2	ARNT	CYB561D1	TTC39A	IGKV3-11	TGFBR3	BOLA3	RTCA	HDAC1	FAHD2A	PAEP	CIART	RSBN1	BLACAT1
	HPDL	GOLT1A	FCMR	DPH5	CD207	AJAP1	RAD51AP2	PALMD	WARS2-IT1	SFN	TMOD4	MKNK1	NTRK1	ASTN1	GDAP2	PLEKHA6	TMPRSS11E	FAM78B	CD53	NRDC	IGKV3-15	SLC30A7	TTC31	RP5-1074L1.1	RBBP4	RP11-440D17.4	B4GALNT4	C1orf56	PTPN22	C1orf116
	POMGNT1	SLC26A9	CR2	OLFM3	ATP6V1B1-AS1	NPHP4	AC013472.4	RP11-421L21.3	RP11-14N7.2	NR0B2	THEM5	CTBS	ATP1A4	BRINP2	NOTCH2	MFSD4	AC008592.8	GORAB	RP5-1180E21.5	RP4-657D16.6	IGKV1-16	KCND3	AC007099.1	ATP5F1	YARS	RP11-480C16.1	SCUBE2	RP11-98G7.1	AP4B1	CAPN2
	FAAH	C4BPA	CR1	VAV3	AC007040.6	ICMT	GTF3C2	RP4-575N6.4	ANKRD35	SMPDL3B	SHC1	RP11-356N1.2	CASQ1	RP5-1098D14.1	AC253572.1	TLR5	LINC00491	FMO3	DENND2D	KTI12	IGKV1-17	RP11-31F15.2	AC093901.1	DCLRE1B	S100PBP	TFCP2L1	SCGB1A1	HAPLN2	SIKE1	WDR26
	CYP4Z1	RP11-6J21.2	C1orf132	SARS	DOK1	HES2	AC073283.4	S1PR1	S100A13	SESN2	KRTCAP2	SLC25A24	CD84	PRG4	NBPF26	RP11-239E10.2	CTB-174D11.2	RP1-15D23.2	CHI3L2	ZCCHC11	IGKV3-20	OLFML3	MZT2B	FAM72B	CLSPN	AC010136.2	OVOL1	MRPL24	CD2	ARV1
	LINC01389	PPP2R5A	TRAF5	CELSR2	TRABD2A	ESPN	MTIF2	CTTNBP2NL	RP11-350G8.9	PHACTR4	FDPS	FAM102B	DEDD	LHX9	FCGR1B	ACBD3	SCGB3A1	KLHL20	RP11-403I13.7	GPX7	IGKV6-21	SYT6	LYPD6	FAM72D	THRAP3	RP11-33O4.1	ADRA2A	ATP1A2	AL157902.3	LINC00184
	FOXD2	MARC1	RAB3GAP2	ST7L	PDCL3	DNAJC11	AC007365.1	RHOC	CHRNB2	SDC3	PEAR1	SORT1	RP11-538D16.2	RAB7B	SRGAP2B	KCNK1	C6orf15	TNN	CD160	RP4-784A16.1	IGKV2-24	WDR3	PTMA	S100A1	SNIP1	AC068134.6	ERP27	ADAMTS4	FAM46C	SH3BP5L
	SLC5A9	RNU6ATAC35P	RP11-191N8.2	LRIG2	AC018890.6	RP4-633I8.4	RP11-434P11.2	TSPAN2	PBX1	PUM1	ATF6	C1orf162	PACERR	IL20	NOTCH2NL	ADI1	CRISP3	KIAA1614	POLR3GL	RP11-117D22.2	IGKV1-27	PI4KB	KCNJ13	SNAPIN	CDCA8	UGT1A1	PPP1R1A	NDUFS2	REG4	AC011747.4
	OSBPL9	LINC01352	FAM177B	NHLH2	AC064834.2	ENO1-AS1	MRPL19	RP11-403I13.5	LMX1A	SERINC2	TBX19	RAP1A	RP5-1011O1.3	IL24	NBPF19	MBOAT2	FUT9	HMCN1	TXNIP	USP24	IGKV2-28	YY1AP1	LSM3	C1orf43	NFYC	AC105760.2	MSI1	MPZ	RP11-344P13.6	LINC00570
	ZFYVE9	RP4-781K5.4	RP11-452F19.3	PEX11B	AC064834.3	RP3-510D11.2	LYG1	ITGA10	FMO1	SPOCD1	SEC16B	CD101	RGS1	SIPA1L2	MTMR11	PDIA6	RP11-797H7.5	B3GALT2	LINC01138	RP11-101C11.1	IGKV2-29	GPATCH4	ZNF620	CKS1B	KIF2C	AC005237.4	RP11-324E6.10	RXRG	RP11-763B22.4	PTRHD1
	INADL	CHRM3	RP11-527D7.1	CELF3	PLEKHM3	CLSTN1	NPAS2	GJA5	MYOC	BSDC1	NMNAT2	RP11-289H16.1	RGS13	FAM110C	PRPF3	TMEM214	AZGP1	CFH	CH17-189H20.1	PDE4B	IGKV2-30	INSRR	NCKIPSD	GBA	TOE1	SLC6A1	SOHLH2	RP11-280O1.2	RP11-89F3.2	TRIM54
	KANK4	DESI2	ZNF670-ZNF695	S100A2	MREG	APITD1	LINC01594	RP11-433J22.2	PAPPA2	RNF19B	LRRN2	FCGR1A	CDC73	AC067959.1	CTSS	CAPN13	CFTR	IGFN1	RP11-326G21.1	RP11-386I14.4	IGKV1-33	IFI16	C3orf14	LAMTOR2	NASP	MRPS25	CCDC169	KIAA0040	GPR89A	LINC01460
	PGM1	RP11-173A6.3	ZNF669	RP11-422P24.11	RUFY4	PEX14	AC017074.2	RP11-196G18.23	ANGPTL1	ZNF362	ELK4	ADAMTSL4	ADORA1	SOCS5	SETDB1	GALNT14	AC000124.1	HSD11B1	LINC00869	MCOLN2	IGKV1-37	B4GALT3	RP11-190C22.8	CD5L	RAD54L	RP11-222K16.1	RP11-66N24.6	CFHR1	LIX1L	MRPL33
	ROR1	SH3YL1	PGBD2	EFNA3	AC009950.2	CASZ1	DPP10-AS1	C1orf54	RGL1	PHC2	PM20D1	S100A10	LINC01136	AC092155.4	SNX27	PIGF	NDP	LEFTY1	FALEC	COL24A1	IGKV1-39	UAP1	CCDC14	MNDA	STIL	RP11-10C24.3	RP11-841O20.2	TNNT2	ANKRD34A	KCNG3
	SRSF11	FAM150B	RNASEH1-AS1	RP11-544M22.13	EIF4E2	RP4-734G22.3	TMEM177	FAM63A	COLGALT2	ZMYM4	PROX1	S100A11	LAX1	UGP2	S100A9	RP11-493E12.1	FAM155B	LEFTY2	CDC42SE1	SEP15	IGKV2D-40	DDR2	H1FX	MGST3	EPS15	C3orf35	SHC4	CSRP1	PPIAL4G	MTA3
	ZRANB2	UCN	MIR3681HG	LINC00626	GHRL	RP4-635E18.9	TSN	SEMA6C	BRINP3	MAP7D1	RP11-478J18.2	TCHH	SLC45A3	ADD2	S100A12	AC009501.4	NOX1	RP5-1139B12.3	MRPL9	RP5-1052I5.2	IGKV1D-39	MPZL1	H1FX-AS1	GPA33	ORC1	RP4-555D20.2	SNHG19	LMOD1	RP11-353N4.6	VPS54
	MSH4	PUS10	C2orf44	ACBD6	CMTM6	RP4-635E18.8	AC007364.1	S100A3	SHISA4	EPHA10	PTPN14	S100A4	RASSF5	REG3G	S100A8	OTX1	LHFPL1	GREM2	RPS27	GTF2B	IGKV1D-37	FAM20B	ECT2	DUSP27	PRPF38A	PRSS50	CTD-3032H12.1	LGR6	TDRKH	GKN2
	ST6GALNAC5	LGALSL	ITSN2	ATP6V1G3	DYNC1LI1	EXOSC10	UPP2	NPR1	FMOD	NDUFS5	C1orf143	RP11-336K24.12	RP11-78B10.2	RFX8	DENND4B	ATP6V1B1	SLURP1	RP11-561I11.3	FLAD1	RP5-943J3.2	IGKV1D-33	LAMC1	RP11-114M1.1	VAMP4	MAGOH	ACAD9	HSD17B2	PPP1R12B	RP11-98D18.9	TEX261
	TTLL7	RP11-259N19.1	CAPN14	PKP1	XCR1	RP4-635E18.6	AC104076.3	RAB13	PRELP	COL9A2	ITPKB	GLMP	RD3	SOWAHC	IL6R	MCEE	RP11-706C16.8	KIF26B	SYT11	LRRC8D	IGKV2D-30	C1orf27	ACTL6A	MRPS14	RP4-784A16.5	RP11-114M1.2	RP11-85B7.2	PPFIA4	C2CD4D	DCTN1
	MCOLN3	HK2	EHD3	TAF1A	CACNA2D3	MTOR	NIF3L1	NUP210L	CAMK1G	EDN2	GUK1	OR6K3	RPS6KC1	SLC35F5	ADAR	PROM2	OPLAH	XX-CR54.1	SSR2	ZNF326	IGKV2D-29	TIMM17A	CAMK2N2	RP1-35C21.1	NDC1	KCCAT211	RP11-381P6.1	NFASC	ATP8B2	SEMA4F
	SYDE2	LINC01291	LINC01317	RP5-1061H20.4	KBTBD8	FBXO6	RP11-105N14.1	SHE	NENF	SVBP	GJC2	SLAMF8	DUSP10	AC009312.1	RIT1	LINC00342	GLIS3-AS1	RNASEH1	C1orf61	PPM1J	IGKV2D-28	RRP15	PSMD2	MR1	USP1	ZNF639	RASL10B	KCNH1	RP11-307C12.13	LINC01293
	RP11-290M5.4	TCF7L1	AC083949.1	RAB4A	POGLUT1	NPPA-AS1	COPS7B	TDRD10	KCNK2	RNF220	C1orf145	SLAMF9	RP11-443B7.3	TMEM37	ARHGEF11	ANKRD36C	AP006621.8	KCNF1	RP11-284F21.7	RP11-188D8.1	IGKV1D-27	URB2	FAM200B	IER5	JAK1	CRYGS	KRTAP3-1	LYPLAL1-AS1	PBXIP1	RETSAT
	BTBD8	GGCX	RP11-554J4.1	NTPCR	CD80	KIAA2013	HES6	ADAM15	HLX-AS1	GPBP1L1	RP4-580N22.2	NCSTN	EDARADD	IMP4	CD1D	NEURL3	MUC6	EMILIN1	SH2D2A	RP11-418J17.3	IGKV2D-24	GNG4	NMU	GLRX2	MIER1	SORCS2	SNHG25	MARK1	PYGO2	TMEM150A
	RP11-148B18.1	SFTPB	AFTPH	MYT1L	RP11-190C22.9	C1orf158	D2HGDH	FAM189B	RP5-1065P14.2	DMBX1	RP11-488L18.10	FCER1G	SMYD3	RP11-109E12.1	SPTA1	AC097499.1	RP13-870H17.3	AC109642.1	PYHIN1	CH17-373J23.1	IGKV3D-20	RP11-385F5.5	SMR3A	TNNI1	FUBP1	HSD17B13	EBF4	RP11-295M18.6	TRIM46	C2orf68
	SLC44A3	SULT1C2	AC007386.2	VSNL1	ADPRH	FHAD1	RP11-380O24.1	RP11-284F21.9	MAP10	YIPF1	RP11-634B7.4	FCGR2A	CNST	RPRM	NHLH1	LYPD6B	MUC5B	YIPF4	FCRL6	NUDT17	IGKV1D-17	MAP1LC3C	HNRNPD	RNPEP	ZNF644	HSD17B11	RP5-1017F8.2	C1orf140	GON4L	PTCD3
	RNPC3	RP11-506F3.1	AC104134.2	DTNB	CD86	RP3-467K16.2	THUMPD3	RP11-284F21.10	RP4-597N16.4	TACSTD2	SNTG2	CREG1	RP11-488L18.8	AC008277.1	APOA2	AC005042.4	RP11-23F23.2	LTBP1	SLAMF6	NBPF10	IGKV1D-16	AHCTF1	ENOPH1	FAM72A	CDC7	BMPR1B-AS1	RP5-908M14.5	DEGS1	RP11-574F21.3	AC008268.1
	RP11-475E11.9	MALL	IGKV5-2	TRMT61B	P2RY13	DNAJC16	ZNF502	NES	AC093326.3	UBE2U	TPO	RP1-206D15.6	GCSAML	AC008063.2	TOMM40L	DHRS9	SAA4	HAAO	CD244	CHD1L	IGKV3D-15	GREB1	GSTCD	RP1-28O10.1	GLMN	RP11-647P12.1	CTD-2540F13.2	C1orf95	SLAMF1	CNNM3
	AMIGO1	AC123886.2	IGKV2-26	RMDN2	P2RY12	RP4-680D5.2	TMEM89	RP11-404O13.1	COLEC11	CRYZ	DCDC2C	RP11-576I22.2	LINC00487	FIGN	RFWD2	PARD3B	EHF	AC093609.1	ARHGAP30	PIP5K1A	IGKV3D-11	OSR1	PABPC4L	NSL1	CCDC18	RP11-218F10.3	KLK2	ACTA1	CD48	IL37
	SLC16A4	ACOXL	CCDC93	GPR75-ASB3	RP11-6F2.5	FLJ37453	VPRBP	CADM3-AS1	IAH1	BCL10	AC062028.1	SOAT1	CMPK2	LRP2	IVNS1ABP	IDH1	TCN1	PLEKHH2	FCGR3A	FLG-AS1	IGKV1D-13	LAPTM4A	RP11-461L13.3	LYPLAL1	DR1	GLRA3	KLK10	AGT	RP3-455J7.4	RP11-65I12.1
	LINC01160	AC096670.3	MGAT5	ACYP2	PARL	CLCNKA	THOC7	ACKR1	RP11-521D12.5	MTF2	FAM84A	KIAA1614-AS1	RSAD2	METAP1D	RGS18	RP11-92F20.1	RP11-817J15.2	STON1	FCGR3B	HRNR	IGKV1D-12	NCOA1	ANXA10	CNIH4	SASS6	CTD-2023N9.1	KLK11	B3GALNT2	XCL1	B3GALT1
	MAGI3	DBI	CCNT2-AS1	DUSP11	RP11-329B9.1	RP11-276H7.2	EBLN2	RGS5	CYS1	FNBP1L	KHK	STX6	RNF144A	OLA1	RGS2	CHL1	RP11-817J15.3	ANTXR1	FCRLB	GATAD2B	IGKV1D-43	FNDC4	PRIMPOL	MRPL55	PSRC1	ANKRD34B	KLK12	NID1	METTL13	UBR3
	ATP1A1	AC013275.2	METTL8	DQX1	RP11-448G15.1	RSG1	ROPN1	RP11-525G13.2	PQLC3	RP4-773N10.4	ABHD1	GLUL	NBAS	AC098617.1	MIR181A1HG	SEC13	TTC36	PRADC1	DUSP12	CRTC2	IGKV1D-8	WDR43	TERT	CCSAP	PSMA5	ZNF608	CTC-518B2.9	ACTN2	RP11-533E19.5	SP5
	CH17-118O6.3	TMEM163	MLK7-AS1	RPL31	RP11-61G19.1	RP4-798A10.2	RP11-723O4.9	SELP	UBXN2A	LAMTOR5	SLC30A3	NPL	TDRD15	PLCL1	ZNF281	THRB	RP11-499O7.7	RP11-297J22.1	SH2D1B	RP11-29H23.4	IGKV3D-7	RP11-1057B6.1	C1QTNF3-AMACR	RP11-552D4.1	RBM15	SCGB3A2	KLK13	RYR2	PTPRC	RP11-387A1.5
	NBPF15	LCT	CHRNA1	SLC5A7	MED28	RP4-798A10.7	H1FOO	SELE	FAM228A	MOV10	RASGRP3	NCF2	MFSD2B	RAPH1	LINC01353	VILL	RP11-432J24.2	THSD7B	RP11-306I1.2	MEF2D	IGKV1OR2-108	TTC27	NUP155	C1orf131	LRIF1	ADRA1B	KLK14	AC093390.1	DDX59	RP11-438L19.1
	NBPF20	ACVR1C	ZNF804A	CBWD2	CXCL9	RP4-798A10.4	LINC01100	DNM3	CGREF1	BCL2L15	RP11-333I13.1	ARPC5	BRE	FASTKD2	ZBED6	ENTPD3	SLCO1B3	ACVR2A	CD247	TTC24	AC093818.1	FAM98A	SMIM15	COA6	CAPZA1	RP11-716O23.2	RP1-302D9.3	AC108488.4	PTPN7	ORC2
	NBPF12	DPP4	ANKRD44	HS6ST1	GPAT3	RP5-875O13.1	KCNMB2-AS1	TNR	TCF23	NRAS	CEP68	CHIT1	AC093690.1	CCNYL1	PPP1R15B	CCK	MUCL1	CD302	RP11-104L21.3	PRCC	PDK1	CEBPZ	CCNB1	FH	RP11-426L16.9	MUC21	CH507-254M2.2	ROCK2	RBBP5	FZD5
	NBPF11	GRB14	AC005037.3	ANKRD30BL	CCSER1	CROCC	HRASLS	SWT1	ATRAID	CSDE1	DYSF	RP11-365O16.6	PRKD3	OBSL1	IL10	IFRD2	RP11-16D22.2	CSRNP3	XCL2	ETV3	C2orf88	RMDN2-AS1	CTD-2235C13.3	TMEM18	SLC16A1-AS1	LY6G6C	SMIM11B	RP11-333O1.1	ZNF678	ATG9A
	OTUD7B	AC010127.3	EEF1B2	LRP1B	DAPP1	RP11-108M9.3	TNK2	NR5A2	MPV17	IGSF3	RAB11FIP5	RP11-3L21.2	AC007391.2	RP11-384O8.1	G0S2	ACY1	AL161668.5	SCN7A	METTL18	COPA	AC026202.3	CYP1B1	CDKN2AIPNL	CPSF3	RP5-1073O3.2	CLPSL2		RHOB	SNAP47	INHA
	VPS45	SCN1A	AC007879.5	DAPL1	RP11-102N12.3	KLHDC7A	MFI2-AS1	RP11-90L20.2	VIT	ZNF697	REEP1	FAM89A	QPCT	LRRC3B	RP11-61J19.5	NT5DC2	LINC01269	PLEKHA3	PIGC	SLAMF7	MANF	CYP1B1-AS1	KIF20A	HADHA	TTF2	KCNK5		GDF7	TTC13	ALPPL2
	PLEKHO1	HAGLR	AC079767.4	FASTKD1	LINC01095	IFFO2	GAK	SOX13	MCFD2	APH1A	PLGLB2	RP4-781K5.5	CDC42EP3	GADL1	HLX	RP11-157F20.3	ENTPD5	COL5A2	FASLG	SFT2D2	GPR15	LRPPRC	AC005592.2	HADHB	LINC00623	RP11-30P6.6		APOB	EXOC8	RNPEPL1
	CGN	HOXD1	PIKFYVE	METTL5	RP11-597D13.8	AKR7A3	FAM193A	PIK3C2B	ASB3	VPS72	CH17-132F21.5	RP11-443B7.2	TSPYL6	SCN5A	RP11-504P24.9	PDHB	CATSPERB	ANKAR	RP11-160H22.5	SELL	EAF2	SIX2	RP11-844P9.2	CAD	RNF115	BEND3		ADCY3	PCNXL2	UBP1
	SLC27A3	TTN	CNPPD1	SLC25A12	LINC01170	AKR7A2	AC093323.3	RP11-328D5.1	AC074391.1	PSMB4	LIMS1	CEP170	REL	TMEM158	RP11-396C23.4	FAM3D	RP11-321G12.1	RP11-647K16.1	RP11-553K8.5	RP1-45C12.1	HMCES	AC009236.2	NHP2	SLC4A1AP	RBM8A	HS3ST5		KCNK3	RP5-827C21.2	SLC22A14
	RP11-422P24.12	RP11-171I2.1	SP110	SCRN3	MEIKIN	MINOS1	RP11-362J17.1	CD34	AC007392.3	TUFT1	SH3RF3-AS1	ADAM17	CNRIP1	MST1	H3F3A	STX19	RP11-6O2.2	RFTN2	RAB29	GAS5-AS1	BFSP2	EFEMP1	PSMG4	HEATR5B	GPR89B	RP1-179P9.3		EIF2B4	CHRM3-AS2	PTPN23
	ZBTB7B	CCDC141	SP140	TYW5	TIFAB	TMCO4	RP11-121C2.2	RP11-354K1.1	AC023115.2	CRCT1	LIMS3	RP11-245G13.2	FBXO48	SEMA3B-AS1	RP11-295G20.2	SLC15A2	PRSS27	ALS2CR11	TRAF3IP3	TOR3A	SRPRB	MEIS1-AS3	SMIM13	GPATCH11	HIST2H3D	AC093627.10		AC097724.3	AC092580.3	SCAP
	EFNA1	ZNF385B	SP100	NBEAL1	PCYOX1L	UBXN10	YTHDC1	C1orf115	MAL	SPRR1A	LINC00116	SLC35F6	APLF	FHIT	DISC1	ILDR1	ZG16	RP11-107N15.1	RP11-15I11.3	TOR1AIP1	SSR3	MEIS1	MCUR1	COX7A2L	HIST2H3C	AC073316.2		CRIM1	AC092580.4	RAD54L2
	CLK2	PPP1R1C	INPP5D	RPL37A	CSF1R	MUL1	RP11-567N4.2	DISP1	FAHD2B	SPRR1B	AC108938.5	C2orf71	ARHGAP25	VGLL3	RP4-781K5.2	MUC13	MARVELD3	FZD7	RNF187	LHX4	RP11-360F5.1	PNO1	RP3-467D16.3	STON1-GTF2A1L	HIST2H3A	AC092171.2		RP11-173C1.1	LINC00954	PARP3
	ARHGEF2	STRADB	ESPNL	AAMP	CD74	EIF4G3	CCDC158	IBA57	AC012363.13	SPRR2D	AC068491.2	AC007246.3	ZNF638	EPHA6	LYST	CP	GAN	CPS1	RP5-827C21.6	TROVE2	SPINK2	MPHOSPH10	HIST1H1A	C2orf74	HIST2H2AC	AC006042.7		AC018462.2	LDAH	TNNC1
	BGLAP	LANCL1-AS1	MTERF4	WNT6	HAVCR1	RP3-329E20.2	RP11-556I14.2	AKT3	RP11-521O16.1	S100A16	GYPC	EML4	BOLA3-AS1	CD200	HNRNPU-AS1	SPTSSB	CTD-2015G9.2	FN1	RP5-827C21.4	IPO9-AS1	JCHAIN	CYP26B1	HCG17	COMMD1	HIST2H2AB	AC017060.1		MEIS1-AS2	ADGRF3	CD47
	IGSF8	AC093382.1	VHL	SPHKAP	THG1L	LINC00339	AIMP1	AC116614.1	RP11-394I13.1	EFNA4	CCDC115	AC097495.2	HTRA2	UPK1B	RP11-11N7.4	LRRC31	GLTPD2	AC007563.5	AC142528.1	BTG2	C4orf26	GCFC2	RPP21	MDH1	ANP32E	ERV3-1		ACTG2	OTOF	RP11-67L2.2
	RP11-312J18.6	RP11-378A13.2	IRAK2	GIGYF2	IL12B	C1orf234	CTD-2256P15.2	KLF11	DFNB59	SCAMP3	C2orf27B	NAGK	IL1RL1	B4GALT4	ZNF124	SEC62	C17orf100	PTPRN	RPS7	MDM4	TIFA	CTNNA2	LINC00336	C1D	ENSA	AC004012.1		LRRTM4	NRBP1	COMMD2
	ITLN2	AC097468.4	TAMM41	UGT1A10	SERPINB9P1	KDM1A	ROPN1L-AS1	TRIB2	FKBP7	MEX3A	AC097721.2	LBX2-AS1	IL18R1	CPNE4	NLRP3	RP11-531F16.4	RP11-963H4.3	IRS1	LINC00299	C1orf186	FBXW7	EIF5B	UQCC2	SNRNP27	RFX5	MET		AC092667.2	AC006369.2	MECOM
	NOS1AP	MLPH	KCNH8	UGT1A7	NQO2	LINC01355	CTD-2314G24.2	RP11-490M8.1	AOX1	IGSF9	SCN3A	AUP1	AC104655.3	CDV3	LINC01115	POLR2H	RP11-680C21.1	AC112715.2	ID2	SRGAP2	RP11-768B22.2	RP11-527J8.1	GGCT	TPRKB	AL450992.2	ST7-AS1		AC010890.1	AC011247.3	RP11-329B9.4
	POGK	AC104667.3	OSBPL10	UGT1A6	XXbac-BPG32J3.22	ZNF436-AS1	CDC20B	LINC00211	IGFBP5	VANGL2	HOXD10	LOXL3	RAB6C	ARMC8	FAM49A	MAGEF1	SLC13A2	COL6A3	RP11-320M2.1	MAPKAPK2	SPCS3	LONRF2	ANLN	STAMBP	THEM4	TAS2R4		AC016910.1	AC074366.3	RP11-329B9.3
	SERPINC1	LINC01107	OSBPL10-AS1	UGT1A4	HLA-DQA1	MDS2	MCIDAS	SOS1	PID1	PVRL4	HOXD-AS2	TMSB10	SLC38A11	PCOLCE2	RAB10	ST6GAL1	RP11-6N17.6	AC112721.2	RP11-79O8.1	PFKFB2	RP11-290F5.1	AC096669.3	COA1	DGUOK	RP11-422P24.10	CTAGE6		TEX41	ZFP36L2	RP13-616I3.1
	TOR1AIP2	PRRT3-AS1	ZNF860	AC097713.3	HLA-DQB1	HMGCL	CTD-2023N9.3	PRKCE	BRK1	POU2F1	HOXD9	TGOLN2	SCN2A	PAQR9	RBKS	GMNC	B4GALNT2	FAM132B	POMC	LPGAT1	RP11-279O9.4	POLR1B	URGCP-MRPS24	M1AP	TPM3	ZNF783		AC144449.1	PPM1B	CTBP1
	OCLM	TRIM71	AC018359.1	RPL32	HLA-DQB1-AS1	IL22RA1	CWC27	EPAS1	SLC6A11	GPR161	HOXD8	CAPG	AGPS	CPB1	RP11-373D23.3	HES1	CHAD	LINC01266	SNX17	TMEM206	RP11-301L8.2	DDX18	SUN3	POLE4	PMVK	YY2		ARL5A	CAMKMT	TMEM129
	KCNT2	AC123023.1	RPSA	CHCHD4	HLA-DQA2	STPG1	RAD17	SPTBN1	TIMP4	XPR1	HOXD3	ADRA2B	TMEFF2	TM4SF1	PLB1	MUC20	RP11-700H6.1	SETMAR	FLJ31356	TATDN3	UBE2QL1	NIFK	RP11-328P23.4	SUCLG1	USF1	PTCHD1		AC074363.1	AC079807.2	MXD4
	CACNA1S	RP11-259K5.2	RPL14	XPC	HLA-DQB2	RCAN3	RP11-508M8.1	AC093110.3	FBLN2	LAMC2	HOXD4	CREG2	RP11-347P5.1	AADACL2	SPDYA	SLC51A	RP11-888D10.3	LMCD1-AS1	RPS27A	VASH2	RP11-43D2.2	LINC01412	RFC2	VAMP8	UHMK1	LANCL3		KLHL23	PPP1R21	MSANTD1
	ATP2B4	TCAIM	PXK	RPL15	HLA-DMB	RP4-594I10.3	RP1-223B1.1	RP11-474G23.3	ZCWPW2	C1orf53	LINC01116	AC108868.5	AC020571.3	AADAC	SPAST	S100P	RPL17-C18orf32	LINC00693	AC007365.3	ANGEL2	IL4	RBMS1	PDAP1	RNF181	NUF2	DEFB4B		AC013461.1	PAPOLG	RCHY1
	CDK18	ZDHHC3	PARP15	COL7A1	XXbac-BPG181M17.5	RP3-465N24.6	TFAP2A-AS1	ASPRV1	FAM198A	C1orf106	LINC01117	MERTK	MPP4	RP11-292E2.1	NLRC4	HS3ST1	BPIFB1	ZNF621	ELMOD3	MIA3	MZB1	CYBRD1	AKR1B10	MRPL35	RP11-276E17.2	RP11-582J16.4		CHN1	CCDC142	NUDT9
	YOD1	SLC6A20	ZNF148	UQCRC1	HLA-DOA	RP1-317E23.3	RANBP9	LINC01143	TMEM42	LAD1	PDE1A	IL1A	ALS2	RP11-379F4.7	OXER1	RP11-281P23.1	ACTL10	ZBTB47	GNLY	TMEM63A	RP11-524N5.1	CWC22	PTCHD1-AS	GPAT2	TIPRL	CHRNA2		FRZB	CD8A	PGRMC2
	C4BPB	PRSS45	MBD4	CCDC71	HLA-DPA1	PAQR7	HIST1H1T	VAX2	KLHDC8B	RP11-27G14.4	FAM171B	IL36B	CDK15	RARRES1	RP11-417F21.1	FGFBP1	SLPI	ZNF660	DUSP2	GALNT2	CTD-2270F17.1	NUP35	NDUFB11	AC104653.1	C1orf112	STAU2-AS1		AC092614.2	CD8B	SMARCA5
	RP11-164O23.7	CACNA2D2	SAMD7	CYB561D2.1	HLA-DPB1	RP11-96L14.8	RP1-86C11.7	LBX2	ABHD14A-ACY1	PHLDA3	TFPI	IL36RN	CREB1	IQCJ-SCHIP1	AC073283.7	C4orf19	WFDC2	CCDC36	ZAP70	SLC35F3	LINC01484	ZC3H15	CDK16	DARS	CENPL	CA13		RP11-686O6.1	AC133644.2	SMARCA5-AS1
	CD55	CPOX	TTC14	RPL29	TREML1	UBXN11	XXbac-BPG249D20.9	TACR1	FAM3D-AS1	RP11-307B6.3	SDPR	IL1RN	METTL21A	BCHE	VRK2	SRD5A3	OR7A5	NICN1	MITD1	IRF2BP2	LINC01485	AC017101.10	TMSB15A	HNMT	DARS2	AARD		DIRC3	RP11-1399P15.1	GYPE
	RP11-357P18.2	HACD2	RP11-132N15.3	RPP14	OGFRL1	RP5-968P14.2	APOM	VAMP5	ARL6IP5	ARL8A	SUMO1	PAX8	CRYGD	EIF5A2	AC012368.1	UGT2A1	SLC5A5	CACNA1D	IL18RAP	ERO1B	B4GALT7	AC007319.1	DANT1	AC092484.1	CEP350	RP11-539E17.5		BCS1L	AC009505.2	HELT
	PLXNA2	KLF15	LRCH3	RP11-80H18.3	PKIB	PIGV	MSH5-SAPCD1	AC092835.2	EPHA3	KDM5B	NRP2	MARCO	PTH2R	NLGN1	PELI1	SLC4A4	CTB-102L5.4	WNT5A	PTPN4	MTR	TXNDC5	WDR75	DEFB4A	GPD2	TSEN15	MROH6		DES	AC017002.1	ZDHHC11B
	RCOR3	ATP2C1	AC055764.1	SLC25A26	IL22RA2	NUDC	CYP21A2	LIPT1	ADGRG7	RABIF	GPR1	RP11-77A13.1	ASIC4	RP11-33A14.1	ACTR2	AC112518.3	CTC-518B2.12	SUCLG2-AS1	NIFK-AS1	RGS7	BTN1A1	ASNSD1	RP11-10A14.5	ATP5G3	FAM129A	LRRC24		SPEG	ANAPC1	CLPTM1L
	MARC2	PCCB	ZNF721	LINC00960	RP1-230L10.1	TRNP1	FKBPL	LINC01114	BOC	SNRPE	AC073254.1	PLEKHB2	PSMD1	PEX5L	PLEK	CXCL6	LL22NC03-75H12.2	CTD-2013N24.2	BIN1	KMO	HIST1H2BJ	MARS2	PBK	AC009948.5	TPR	MLLT3		RP11-316O14.1	RGPD8	IRX2
	HHIPL2	CEP70	BOD1L1	CADM2	GPR31	WDTC1	BRPF3	SULT1C4	FAM162A	ETNK2	AC093642.3	FMNL2	GPR35	RP11-567G11.1	MXD1	PF4V1	LINC01549	LMOD3	TISP43	OPN3	CPNE5	NOP58	TMEM74	RP11-65L3.4	UCHL5	APBA1		C2orf72	PSD4	C5orf38
	FBXO28	RP11-305K5.1	TLR10	RP11-451B8.1	SNX8	SYTL1	POU3F2	TTL	RP11-9N20.3	KLHDC8A	CRBN	FTCDNL1	SEP2	TPRG1	AC007040.8	CXCL1	HUNK-AS1	PDZRN3	MBD5	CHML	RP11-298J23.5	WDR12	DGAT1	OSGEPL1	ASPM	RP11-435O5.2		PDE6D	TUBA3D	IRX1
	DNAH14	VEPH1	TLR6	RPL24	DAGLB	CD164L2	GRIK2	RALB	TFDP2	LEMD1	UBE2E2-AS1	AC012668.2	BHLHE40	CLDN1	FBXO41	TMEM150C	B3GALT5	ROBO2	ERMN	WDR64	GABRR2	CRYBA2	TONSL	PPIL3	RP11-469A15.2	RP11-535M15.1		EFHD1	DARS-AS1	MRPS36
	WNT3A	ACTRT3	TMEM156	C3orf17	AC099342.1	RP1-159A19.4	PHF10	MYO7B	IGSF10	RP4-681L3.2	AC116035.1	ARPC2	ATP2B2	MFI2	EGR4	RP11-554D13.1	B3GALT5-AS1	ROBO1	WDSUB1	RP11-278H7.1	MANEA	TMEM198	SIGMAR1	ATIC	RP11-121P12.1	SLC34A3		RAMP1	ARHGAP15	ZBED3
	C1orf198	GPR160	RPL9	STXBP5L	RALA	AHDC1	RP5-894D12.4	RP11-286H15.1	C3orf33	LAMB3	TGFBR2	SLC11A1	ANKRD28	PSAPL1	AC073046.25	BMPR1B	IGSF5	COL8A1	AC009495.2	ZBTB18	XX-C2158C6.3	NCL	FBXW2	LINC00607	KIF14	ELF5		KLHL30	KIF5C	UQCRQ
	RP5-862P8.2	USP13	BEND4	ALDH1L1-AS2	VOPP1	FAM76A	FOXK1	LIMS2	PQLC2L	C1orf74	ITGA9	CYP27A1	ZNF619	RP11-74M11.2	TET3	ADH1C	LL21NC02-1C16.2	LNP1	OSGEPL1-AS1	OR2C3	ELFN1-AS1	ACKR3	RPL35	FARSB	GPR25	LRRC55		AC131097.4	CYTIP	SLC4A9
	TARBP1	RP11-494H4.3	HELQ	IL20RB	ARF5	PPP1R8	RBAKDN	GPR17	SLITRK3	SYT14	SCN11A	RP11-459I19.1	LINC00694	RP13-494C23.1	MOB1A	CISD2		SLC9C1	FAM126B	OR2L13	CAMK2B	COPS8	DPM2	MRPL44	KIF21B	DTX4		CAV3	TANK	SPINK7
	TBCE	MCCC1	ARHGAP24	NMNAT3	TSPAN33	RP11-460I13.2	PMS2	PKP4	LINC01322	ATF3	ACKR2	MOGAT1	ZNF445	RP11-123O22.1	SH2D6	ARFIP1		RP11-553L6.5	AC007383.3	LYPD8	LINC00525	PER2	SAPCD2	MFF	IKBKE	FOLR1		CAND2	SLC4A10	DCTN4
	RP11-385F5.4	LAMP3	RP11-571L19.7	GPR87	AC009542.2	ATPIF1	LINC00997	AC007750.5	OSTN	TGFB2	ANO10	CCL20	CCR9	KCTD8	ST3GAL5-AS1	LINC01207		ZBTB20	RPE	ODC1	BHLHA15	TWIST2	PDDC1	SLC19A3	INTS7	MMP7		GRIP2	DLX2	CTB-43E15.1
	C1orf229	TMEM41A	BANK1	CLCN2	MGAM	RP5-1092A3.4	RP11-379H18.1	XIRP2	APOD	RP11-400N13.2	NAT6	LRRFIP1	FAM212A	GABRB1	RGPD1	GALNT7		ZBTB20-AS4	TMEM169	LPIN1	PRDX4	HDAC4	TRIM6	AC011286.1	DTL	UPK2		SUSD5	WIPF1	RP11-716O23.1
	TRIM58	ETV5	UGT8	TP63	CLEC5A	MED18	LANCL2	NOSTRIN	EVC2	OBSCN	FRMD4B	AC016999.2	CHDH	NIPAL1	EIF2AK3	CLDN22		LSAMP	SMARCAL1	SMC6	RP13-314C10.5	SNED1	SBF2-AS1	SUMF1	CENPF	POU2F3		MYL3	TTN-AS1	RP3-500L14.2
	HPCAL1	P3H2	RPS3A	LINC00885	AOC1	TRNAU1AP	SDHAF3	ITGA6	DRD5	PGBD5	LINC00636	ARL8B	IL17RB	EPHA5	ASTL	SNHG18		RP11-384F7.2	CXCR2	ATAD2B	SSR4	CAMK1	SVIP	CPNE9	LBR	AP002856.4		PTH1R	ITGA4	C6orf62
	MATN3	P3H2-AS1	KIAA0922	FGFR3	NUB1	PTPRU	ZNF212	AC078883.4	UCHL1	PLD5	SLC35A5	GRM7-AS1	ACTR8	EPHA5-AS1	RNF149	ISL1		ITGB5	CXCR1	PREB	RP11-1105O14.1	IL17RC	IMMP1L	EMC3	LIN9	RP11-482E14.1		SLC38A3	STAT4	PRSS16
	KLHL29	ATP13A4-AS1	MARCH1	RGS12	PRKAG2-AS1	RP11-73M7.9	ZNF777	AC078883.3	DCAF4L1	PXDN	PDIA5	ARPC4	CADPS	ADAMTS3	LINC01127	CCNO		COL6A5	NHEJ1	YPEL5	NUGGC	MKRN2	RP11-872D17.4	PLCL2-AS1	PARP1	RP11-397C18.2		LSMEM2	STK17B	ZKSCAN8
	EFR3B	RP11-528A4.2	GALNTL6	NSG1	AC144652.1	ADGRB2	RP4-548D19.3	RAPGEF4	GNPDA2	SOX11	KALRN	PPARG	MITF	EPGN	IL1R2	DHX29		COL6A6	NMUR1	RP11-78I14.1	PNOC	XYLB	RP11-881M11.4	GLB1	TRIM11	ST8SIA6-AS1		ITIH1	SF3B1	MUC22
	CLIP4	AFAP1-AS1	ANKRD33B	SLC2A9	CSF2RA	RP11-84A19.2	AC092198.1	HAGLROS	RP11-700J17.1	RP11-557L19.1	SLC41A3	SLC6A6	FOXP1	FRAS1	RGPD4	PDE8B		ACAD11	SAG	FEZ2	PLPP5	EIF1B	FADS2	RP11-520A21.1	RBM34	RP11-123B3.2		ITIH3	CASP8	PSORS1C1
	SLC30A6	TAPT1	CD180	PPARGC1A	ASMTL	KPNA6	RP5-1172N10.2	RP11-366L5.1	NKX6-1	KIDINS220	EFCC1	DPH3	NFKBIZ	PDLIM5	IL1B	RP11-526F3.1		TMEM108	UBE2F	NDUFAF7	RP11-159H10.3	RP4-613B23.1	RP11-864I4.4	SEC22C	ARID4B	JMJD1C-AS1		MUSTN1	TRAK2	C6orf106
	C2orf91	QDPR	RPS23	LIAS	GPR82	RP4-622L5.7	KDM5C	NCKAP1	RP11-710C12.1	MYCN	RAB6B	TMPPE	GTF2E1	SGMS2	PTPN18	DTWD2		SLC9A9	UBE2F-SCLY	SRSF7	RP11-1084E5.1	TMEM115	UQCC3	KIAA1143	EXO1	POLR3A		SLMAP	CYP20A1	FOXP4
	PKDCC	SLC34A2	MEF2C-AS1	GABRA4	ITGB1BP2	IQCC	KIAA2022	ZSWIM2	ADH5	KCNS3	SLC35G2	STAC	UMPS	CFI	SPOPL	GRAMD3		AADACL2-AS1	RTP5	THUMPD2	DERL1	RRP9	HNRNPUL2	CAMP	ITGB1BP1	ZDHHC16		ADAMTS9-AS1	CD28	FRS3
	ATP6V1E2	ATP8A1	PKD2L2	AASDH	IL13RA1	DCDC2B	RAB40AL	CALCRL	ADH1B	SDC1	RBP1	ABHD5	RUVBL1-AS1	MGARP	KYNU	LINC01183		GOLIM4	OGG1	SLC8A1-AS1	RP11-390F4.6	PDE12	RP11-91P24.5	SLC26A6	TAF1B	POLL		ADAMTS9-AS2	CTLA4	MED20
	AC007743.1	SLC10A4	TAF7	UGT2B17	IDH3G	TMEM234	TMEM31	INPP1	BDH2	FKBP1B	SPSB4	CDCP1	GATA2	LRAT	ZEB2	SLC12A2		LINC00578	TADA3	SRBD1	RP11-375O18.2	KCTD6	RP11-839D17.3	RHOA	RP11-254F7.4	ACSL5		FAM19A4	ICOS	MRPL14
	CCDC85A	ZAR1	CTC-248O19.1	RASSF6	TMLHE	TSSK3	RBM41	HECW2	RP11-328K4.1	TP53I3	PLSCR4	CCR1	UBA5	CPE	ZEB2-AS1	PITX1		TMEM175	ARPC4-TTLL3	TTC7A	EHMT1	PRICKLE2-AS1	TMPRSS13	ALAS1	RRM2	FGFR2		EOGT	INO80D	TMEM63B
	USP34	RP11-468N14.13	CREBRF	RP11-44F21.5	DEFA4	KIAA1522	NCBP2L	RP11-686O6.2	RP11-130C6.1	DNMT3A	TM4SF18	CCRL2	CPA3	HAND2	NMI	C5orf66-AS1		CTBP1-AS	TATDN2	C2orf61	ZNF215	LINC00994	RNF26	CSTA	C2orf48	LINC00942		HTR1F	TUBA4A	ADGRF5
	B3GNT2	ODAM	UIMC1	TIGD2	RP11-156K13.3	A3GALT2	HTR2C	BMPR2	NPY1R	KIF3C	CLRN1-AS1	GPX1	HLTF	HAND2-AS1	RP11-605B16.1	SIL1		GRK4	CCDC174	AC079807.4	PAX6	PRICKLE2	HYLS1	CCDC58	GEN1	MGST1		FILIP1L	DOCK10	PAQR8
	TIA1	ENAM	LY86-AS1	RP11-696N14.1	SLC18A1	TEKT2	PRR32	ADAM23	NPY5R	OST4	PLD1	TWF2	SKIL	F11-AS1	NR4A2	CLINT1		C1QTNF7	COLQ	FOXN2	FKBP2	PRICKLE2-AS3	PRTFDC1	OSBPL11	CENPO	RP11-69C13.1		PCNP	TIGD1	RP3-483K16.4
	PCYOX1	RP11-46J23.1	CD83	ADH7	RP11-421P23.2	ADPRHL2	RP13-210D15.4	KLF7	SCRG1	ZNF513	KCNMB3	SPATA12	TNIK	ZFP42	IFIH1	RP11-109J4.1		SLIT2	PLCL2	CCDC88A	CMB9-22P13.1	PROS1	RP11-165A20.3	A4GNT	EPT1	KRT78		RP11-115H18.1	ATG16L1	DDX43
	TGFA	PARM1	RP11-330A16.1	TBCK	ADAMDEC1	OSCP1	RP11-1114A5.4	RNF25	RP11-259O2.1	C2orf16	LRRC15	ST3GAL6-AS1	MCF2L2	RP11-43F13.3	GCA	GABRP		SHISA3	RP11-222K16.2	LINC01122	ACY3	RP11-389G6.4	MYO3A	DBR1	CENPA	TARBP2		BBX	AC097713.4	RP11-250B2.3
	RTKN	CDKL2	LTB	SNHG8	MBOAT4	MEAF6	ATP2B3	FEV	NIM1K	GPN1	FAM43A	ATP6V1A	AP2M1	LINC01018	AC079305.10	LMAN2		ATP10D	EOMES	AC007381.3	SPCS2	TRMT10C	ZWINT	SELT	PPM1G	TBC1D30		SEMA5B	SCLY	CCNC
	MOGS	BMP3	XXbac-BPG154L12.5	RNF175	ADRB3	DNALI1	CMC4	DNPEP	NDUFS4	LBH	XXYLT1-AS2	TUSC7	TMEM44	CDH18	STAT1	TMED9		CORIN	CMC1	MIR4432HG	RAB30	CCDC80	GOT1	SUCNR1	ZNF512	RP11-114H23.1		ADCY5	GAL3ST2	FABP7
	EVA1A	PTPN13	XXbac-BPG154L12.4	PLRG1	IDO2	MTF1	C8orf48	FAM124B	PIK3R1	XDH	PPP1R2	RP11-768G7.2	LSG1	GDNF-AS1	NABP1	RP11-1252I4.2		ERVMER34-1	CX3CR1	BCL11A	RP11-113K21.4	RP11-666A20.4	SFXN2	GPR149	RP11-713D19.1	CIT		MYLK	PDCD1	RMND1
	ATOH8	RP11-571L19.8	HLA-DOB	GRIA2	CHRNA6	RP5-864K19.4	FAM160B2	SLC16A14	POLR3G	EPCAM	AC128709.4	TMCC1-AS1	AC128709.3	HCN1	FAM117B	GMDS		RASL11B	CCDC12	AC007880.1	RP11-667M19.2	TRPC1	SFR1	MME	RP11-563N4.1	HCAR1		AGTR1	AC018816.3	CCZ1B
	RP11-575H3.1	PLA2G12A	PHF1	TMA16	ST18	MYCBP	ARFGEF1	GBX2	AC010226.4	PSME4	STK32B	RP11-265F19.1	TBC1D14	NSA2	GPBAR1	RP1-232P20.1		ARL9	TMA7	SLC1A4	DNAJC1	RP11-88H10.2	NSMCE4A	LINC00881	BIRC6	GPR12		MBNL1-AS1	BHLHE40-AS1	GLCCI1
	STARD7	EGF	DNAH8	SPOCK3	SLCO5A1	GJA9	CALB1	ANO7	LVRN	PEX13	CCDC149	NCK1-AS1	CLNK	CTD-2337A12.1	AGFG1	UBD		UGT2B4	SHISA5	PPP3R1	FGF8	PTX3	LINC00940	PDCD10	STRN	RP11-120K24.3		KCNAB1	OXNAD1	AC019117.2
	KANSL3	TMEM155	TFEB	OTULIN	CDH17	PPIE	TMEM65	SSUH2	MEGF10	SPRED2	CNGA1	MRAS	TEC	SRP19	AC096574.5	RNF39		AMTN	SLC25A20	ANKRD53	RP11-108K14.8	NMD3	FOXM1	RP11-298O21.2	HNRNPLL	RNASE1		SERPINI1	RP11-415F23.2	CTD-2227E11.1
	CHST10	HHIP-AS1	CRIP3	FAM159B	KB-1448A5.1	RP1-118J21.25	TRMT12	SYN2	CTC-321K16.1	ST3GAL5	KDR	PIK3CB	KIT	SLC22A5	AC114730.3	SLC39A7		SCARB2	ARIH2OS	RP11-467P9.1	CD27	ECE2	MRPL51	LINC01330	GALM	CTD-2384A14.1		CHRD	RP11-415F23.4	VKORC1L1
	UTAT33	HHIP	COL19A1	CTC-537E7.2	KB-1460A1.1	TRIT1	CPSF1	FGD5	CXCL14	CHMP3	PYURF	RNF13	STAP1	CAMLG	NEU4	CUTA		STBD1	APEH	RNF103-CHMP3	AICDA	OPA1	FOXJ2	TPRG1-AS1	RP11-559M23.1	NKX2-8		C3orf70	CCR4	PEG10
	ST6GAL2	FHDC1	CNR1	MRPS27	RP11-473O4.3	RP1-39G22.7	FAM221B	SH3BP5	SPOCK1	TMEM127	SNCA	P2RY1	AREG	PCDHA2	MTMR14	SPDEF		SEP11	MON1A	RGPD2	C12orf77	NCBP2	TMEM106C	RP11-513G11.3	MSH2	TMEM63C		DGKG	TRANK1	PPP1R9A
	EDAR	FGA	RP3-512E2.2	TMEM171	SMPD5	ZMPSTE24	LINC00950	ZNF385D	REEP2	SEMA4C	MMRN1	MFSD1	CCNI	PCDHAC2	ATG7	YIPF3		GRID2	RASSF1	ARID5A	RP11-96H19.1	ZNF595	CBX5	ZDHHC19	MSH6	WDR72		MASP1	WDR48	PON1
	RP11-181E10.3	FGG	QRSL1	BTF3	GPT	ZFP69	DCAF10	MYRIP	PCDHB2	FAM178B	TSPAN5	NCEH1	RP11-109G23.3	PCDHGA1	RAF1	MRPS18A		UNC5C	NPRL2	INPP4A	RP11-474P2.4	MSX1	CDK2	LRPAP1	CHAC2	CTD-3154N5.2		LPP	SLC25A38	SAP25
	RP11-803D5.4	FNIP2	RP11-445F6.2	ANKRA2	PRSS3	ZMYND12	RP11-274B18.4	VIPR1	PCDHB3	MAP4K4	RP11-1299A16.3	GNB4	BMP2K	PCDHGB1	EAF1	ADGRF1		ADH4	ABHD14B	MGAT4A	FKBP11	BLOC1S4	RP11-603J24.17	LYAR	FANCL	CYP1A2		ADRA2C	CXCR6	GIGYF1
	EPB41L5	KLHL2	SHPRH	COL4A3BP	ENHO	CCDC30	RP11-470P21.2	SNRK	AC005754.8	TGFBRAP1	RPL34	AC007620.3	HPGDS	FGF1	MYD88	GSTA5		TRAM1L1	PPM1M	AC109826.1	SPATS2	GRPEL1	SNRPF	LINC00504	XPO1	HOMER2		CRMP1	CCR5	C7orf55-LUC7L2
	RP11-395A13.2	MSMO1	CCR6	OTP	ANKRD20A2	SLC2A1	GKAP1	RP11-188P20.3	PCDHB16	UXS1	NDST3	ALG3	NFKB1	PPARGC1B	OXSR1	RP13-476E20.1		PDE5A	GLYCTK	AFF3	RP11-554E23.4	GPR78	RP11-33N14.5	LCORL	RP11-568N6.1	RP11-266O8.1		ABLIM2	RP11-708J19.1	NDUFB2
	ARHGEF4	MFAP3L	AC110781.3	CTD-2269F5.1	BX255923.3	SLC2A1-AS1	HSD17B3	ZNF35	PCDHB12	LINC01123	MGST2	VPS8	SLC9B1	GEMIN5	SLC22A13	RIMS1		SPRY1	ARHGEF3	MFSD9	RP11-689B22.2	DCUN1D4	RP11-243M5.1	PPBP	AAK1	LINC01579		RP11-665G4.1	RP11-24C3.2	ARHGEF35
	RP11-725P16.2	AADAT	MIOS	MBLAC2	RP11-561O23.5	FAM183A	FKTN	CLEC3B	PCDHGA3	LINC01106	SMAD1	LPP-AS1	RP11-33B1.4	ATP10B	RP11-70C1.1	SOBP		FAT4	FAM19A1	RP11-332H14.2	MYL2	PDGFRA	PXMP2	COQ2	GMCL1	WFIKKN1		SOD3	QRICH1	AGAP3
	GPR39	LINC01612	STEAP1B	ALDH7A1	LINC00484	EBNA1BP2	RNF183	TDGF1	PCDHGA4	RP13-1039J1.2	SMAD1-AS1	LINC00884	MAML3	GABRB2	KLHL18	HEBP2		RP11-125O18.1	GCSAM	RGPD3	ABCB9	PPAT	SKA3	ABCG2	MTHFD2	FBXL16		LGI2	HYAL3	MNX1-AS1
	NCKAP5	RP11-789C1.2	AC073072.5	C5orf63	SUSD3	CFAP57	RP11-477J21.6	TMIE	PCDHGA5	TMEM87B	DCHS2	TFRC	SLC10A7	GABRA1	PFKFB4	RP11-350J20.12		RAB33B	RP11-572M11.4	RANBP2	LINC01055	PAICS	C1QTNF9B-AS1	HERC5	TLX2	C16orf89		TBC1D1	CISH	ASMTL-AS1
	CCNT2	SNX25	TRA2A	FSTL4	NIPSNAP3B	MPL	SLC25A25-AS1	SEMA3F-AS1	PCDHGB4	IL36G	GLRB	TM4SF19	RAPGEF2	CCNG1	C3orf62	TMEM184A		GUCY1A3	TIGIT	BCL2L11	RP11-524O1.4	UTP3	SUCLA2-AS1	LAMTOR3	USP39	SCNN1B		PTTG2	RP5-1157M23.2	TLR8-AS1
	ZRANB3	RP11-714G18.1	RP9	PSD2	LHX2	RP1-92O14.3	ADAMTS13	SEMA3F	PCDHGB6	DPP10	RP11-798M19.6	MFSD7	CLCN3	FAM153B	RASSF1-AS1	ICA1		TDO2	RP11-305O4.3	SLC20A1	CH17-302M23.1	HNRNPDL	NUDT15	H2AFZ	IMMT	RP11-401P9.5		GABRA2	WDR82	CXorf23
	GALNT5	F11	STK17A	RPS14	RAPGEF1	SZT2	LL09NC01-139C3.1	GNAI2	PCDHGB7	INSIG2	RP11-130F10.1	MAN2B2	HPGD	CLTB	STAB1	AC007009.1		CTSO	RP11-102M11.2	NT5DC4	TSHR	COPS4	MED4	PPA2	AC015971.2	RP11-354M1.2		SGCB	FAM208A	LINC01204
	TANC1	LPCAT1	ZNF107	ZNF300	CARD9	HYI-AS1	TMEM203	U73166.2	SLIT3	C1QL2	STOX2	RBPJ	RP11-440I14.2	FAM153A	TKT	AGR2		ETFDH	GK5	AC009404.2	SEL1L	NAP1L5	PARP2	LARP7	RPIA	RP11-490B18.6		IGFBP7	RP11-159G9.5	ARAF
	PLA2R1	CTD-2245E15.3	ZNF138	FAT2	TRIM34	PTPRF	DPH7	HYAL2	UBTD2	SCTR	KLKB1	CXCL5	RP11-440I14.3	FAM153C	PSMD6-AS2	AC019117.1		APELA	CHST2	MAP3K2	RP11-944C7.1	PPP3CA	EFS	NUDT6	CIAO1	BCO1		IGFBP7-AS1	C3orf38	HDAC6
	LINC01124	CTD-2012J19.3	ZNF92	CTB-113P19.4	RP11-732A19.9	KDM4A	CCKBR	GRM2	HCG11	CYP27C1	RP11-462G22.2	CXCL3	CDKN2AIP	MIR5689HG	GPR27	AC007255.8		PALLD	ERICH6	PROC	IFI27L1	SLC9B2	RP11-407N17.3	ANAPC10	SNRNP200	ZNF778		ADGRL3	SENP7	OTUD5
	SESTD1	MTRR	TMEM243	CTB-11I22.2	HPS5	RP11-7O11.3	TAF10	SEMA3G	DDAH2	IWS1	MED10	LINC01094	C5orf22	HCG15	PROK2	IGFBP3		WWC2-AS2	PPM1L	POLR2D	RP11-1070N10.3	CAMK2D	FKBP3	LSM6	AC021188.4	RTN4RL1		PPEF2	ZBTB11-AS1	SYP
	SSFA2	MIR4458HG	ABCB4	CTC-340A15.2	TRAF6	IPO13	TRIM66	FAM107A	PI16	FAM168B	FBXL7	RP11-767N15.1	CTC-537E7.3	ABHD16A	LINC00877	SEC61G		RP11-43F13.4	NCBP2-AS2	UGGT1	IGHA2	USP53	RP11-454K7.3	GATB	ITPRIPL1	SGSM2		ART3	TRAT1	RP11-258C19.7
	SLC40A1	DNAJC21	STAG3	TENM2	MS4A6A	CCDC24	MED19	PTPRG	SLC29A1	LYPD1	CTC-236F12.4	RP11-742B18.1	CTC-340D7.1	CFB	RP11-398A8.5	AUTS2		NKD2	RPL35A	R3HDM1	IGHG4	NAA15	MAP3K9	MND1	NCAPH	CLUH		LINC00989	CD96	PFKFB1
	ORMDL1	CTD-2325A15.5	ORAI2	FOXI1	MS4A4E	SLC6A9	TMX2	ADAMTS9	RP3-525N10.2	ACMSD	IPO11	IBSP	LINC01336	C4A	RP11-221J22.1	MDH2		ADAMTS12	CTBP1-AS2	AC011893.3	IGHG2	SFRP2	POMT2	AGA	ANKRD36	TRPV1		DMP1	CD200R1	RP6-201G10.2
	MSTN	HMGCS1	KMT2E	LINC01187	NAALADL1	DMAP1	ZFP91	CRYBG3	ELOVL4	ACVR1	LRRC70	SPP1	POLK	C4B	RP11-221J22.2	DTX2		RANBP3L	RP11-572O17.1	CXCR4	IGHGP	RBM46	EML5	ENPP6	ANKRD36B	MPDU1		COL25A1	ZNF80	FOXO4
	GLS	CTD-2376I4.1	C7orf60	CPLX2	PAK1	ERI3	SLC22A10	IMPG2	METTL24	BAZ2B	SV2C	RP11-269F21.3	CCNH	ETV7	ATG3	SPDYE16		CTD-2078B5.2	ZBTB49	AC009961.3	AL928768.3	RP11-635L1.3	GLRX5	AF146191.4	MRPL30	TTC19		ENPEP	ZBTB20-AS1	LINC00891
	MYO1B	LINC01331	ING3	THOC3	CLNS1A	TMEM53	MARK2	NXPE3	SLC35F1	ITGB6	BHMT2	AP1AR	POU5F2	RP1-50J22.4	HCLS1	STEAP4		C5orf51	C4orf50	TBR1	IGHA1	ZFR	SIVA1	CCT5	AC012360.6	RP11-219A15.5		SYNPO2	ALG1L2	VSIG1
	CFLAR	HMGCR	EIF2S3	HIGD2A	PICALM	BEST4	MEN1	ARHGAP31	RSPO3	STK39	BHMT	ANXA5	CTC-484P3.3	RP11-354K4.2	PARP9	TMEM178B		GHR	RP11-539L10.2	COBLL1	IGHG1	BRIX1	RP11-932O9.10	UGT3A1	BUB1	SREBF1		PCDH18	GYG1	PLAC1
	AC007879.4	ARRDC3	RP11-348F1.3	LINC01574	MMP12	TCTEX1D4	MTL5	TIMMDC1	RP3-332B22.1	MYO3B	THBS4	RP11-184M15.1	ARSK	TPBG	HSPBAP1	ARHGEF5		FGF10	WDR1	AC019181.2	IGHG3	C7	SLC28A2	FBXO4	CKAP2L	RP11-78O7.2		RNF150	GPR171	SMIM10L2A
	MAP2	RP11-254I22.3	RP13-188A5.1	F12	GDI2	LINC01144	ORAOV1	PLA1A	UST	GAD1	CTC-458G6.2	RP13-884E18.2	RFESD	TBX18	DIRC2	NR0B1		FGF10-AS1	FGFBP2	SCN9A	IGHJ6	SEPP1	RP11-227D13.5	SETD9	AC016683.5	SOCS7		INPP4B	TERC	F8A1
	ACADL	SLCO4C1	RP3-323P24.3	RP11-423H2.3	CAMK1D	MMACHC	CCDC67	POPDC2	GINM1	GORASP2	EFNA5	RP13-884E18.4	SPATA9	SRSF12	CHST13	SYTL5		MOCS2	RP11-734I18.1	SLC39A10	IGHJ5	MRPS30	CTD-2116N17.1	TAF9	ACTR3	PGAP3		EDNRA	TBCCD1	RP5-855D21.1
	TNS1	HSD17B4	DMRTC1	RMND5B	RP11-472N13.3	CCDC17	GPR83	HEG1	ESR1	DYNC1I2	COMMD10	TMEM192	CTD-2154I11.2	LAMA4	NUDT16	FTSJ1		GPX8	RP11-395I6.2	CLK1	IGHJ4	FST	COMMD4	AGGF1	WDR33	ERBB2		ARHGAP10	RP11-573D15.8	RP11-419I17.1
	TMBIM1	FAM170A	P2RY10	ZNF354A	RP11-162G10.5	IPP	C11orf57	GATA2-AS1	RP3-428L16.1	UBE2E3	SEMA6A	MIR3945HG	RHOBTB3	RP1-142L7.8	ACPP	MAGED1		PLPP1	TXK	CASP10	IGHJ3	CTD-2031P19.5	CHRNB4	ARSB	SAP130	ATXN7L3		GUCY1B3	RP11-573D15.9	XPO7
	RP11-548H3.1	MGC32805	PNMA5	TRIM7	RASSF4	RP4-533D7.5	BACE1-AS	PLXND1	RP11-503C24.2	ITGAV	SEMA6A-AS1	LINC01093	LINC01340	DSE	DNAJC13	HSD17B10		ENC1	RP11-127B20.3	LANCL1	IGHJ2	MIER3	RPS17	TMEM167A	SMPD4	ARL17A		LINC01099	AC091633.3	DPYSL2
	IHH	LINC01184	BLK	GNB2L1	MARCH8	TSPAN1	TMPRSS4-AS1	SLCO2A1	FAM220A	SATB2	CTD-3179P9.1	LINC01262	PPIP5K2	TRDN	GRK7	MAGED2		F2RL2	RP11-87F15.2	WNT10A	AL122127.25	PDE4D	RCCD1	XRCC4	MZT2A	MBTD1		RP11-335L23.5	WDR53	ATP6V1H
	NYAP2	LINC01024	RP11-148O21.4	FOXQ1	DRGX	MKNK1-AS1	PATE2	NCK1	AC073343.13	AC007879.7	SMAD5	SLC1A3	C5orf30	TPD52L1	ATP1B3	FAAH2		F2R	RPL37	SLC4A3	KIAA0125	NDUFAF2	MRPS34	SLC25A46	UBXN4	AKAP1		SORBS2	ZFYVE28	TMEM64
	RP11-314B1.2	AC005609.18	RP11-148O21.2	TFAP2A	RP11-556E13.1	CYP4B1	IGSF9B	WWTR1	MEOX2-AS1	RP11-801F7.1	KLHL3	C9	FER	RPS12	ATP1B3-AS1	DLG3		CTD-2227C6.2	CTD-2035E11.3	RHBDD1	IGHV6-1	DIMT1	FAHD1	ARL14EPL	MCM6	RP11-166P13.4		RP11-549K20.1	JAKMIP1	LAPTM4B
	COL4A4	SPRY4	CHMP7	SCGN	ANKRD22	CYP4X1	RP11-713P17.5	GFM1	HOXA-AS2	AC096772.6	RP11-325L7.1	DAB2	STARD4	ALDH8A1	PLSCR1	GJB1		VCAN-AS1	ANXA2R	ITM2C	IGHV1-2	PCSK1	C16orf59	RP11-166A12.1	GTDC1	TBC1D3P1-DHX40P1		CDH6	DCAF16	SLC30A8
	COL4A3	SPRY4-IT1	ADAM28	NFKBIL1	HTR7	RP5-1024N4.4	AKR1C4	C3orf80	HOXA5	AC072062.1	DNAJC18	HEXB	TNFAIP8	RP11-63E9.1	HPS3	TBC1D8B		HAPLN1	PARP8	NPPC	IGHV1-3	AC008522.1	RMI2	SNX2	PRPF40A	FAM20A		EGFLAM	RP11-431M7.3	MAL2
	ALPP	AC005592.3	RP11-624C23.1	EHMT2	TBC1D12	SPATA6	ANKRD16	B3GALNT1	AC007285.6	ABCA12	ECSCR.1	CTD-2235C13.2	IL5	RAET1E	RP11-166N6.2	VGLL1		CTC-529L17.2	GZMA	SH3BP4	IGHV4-4	WDR36	ERI2	SNX24	ARL6IP6	LINC01482		ITGA1	LINC01259	RP11-1057B8.2
	AC068134.8	SPINK14	RP11-380I10.4	RPS18	TCTN3	AGBL4	RP11-295P9.13	TNFSF10	INMT-FAM188B	PKI55	ANKHD1-EIF4EBP3	RP11-466P24.6	IL13	RAET1G	CCNL1	DEFB1		NR2F1-AS1	CTD-2503O16.4	ITPR1	CH17-262H11.1	CTC-487M23.8	AC004381.6	PCBD2	PSMD14	RP11-552F3.12		PELO	RHOH	KIFC2
	DGKD	RP11-373N22.3	INTS9	FANCE	ENTPD1	TTC39A-AS1	ASAH2	HTR3C	ADCYAP1R1	VIL1	PCDHB10	ZBED3-AS1	RP11-381K20.2	RAET1L	RP11-379K17.4	RP11-177H2.2		NR2F1	SCAMP1-AS1	EDEM1	IGHV2-5	EGR1	ATP2A1-AS1	MRPL22	SPC25	RP11-334C17.5		HSPB3	THEGL	C8orf82
	MROH2A	FBXO38	RP11-1023P17.2	RPL10A	CC2D2B	RAB3B	RP11-285F16.1	FGF12	YAE1D1	ZNF142	PCDHGB5	GLRX	FAM13B	MTRF1L	RP11-225N10.1	FDFT1		STARD4-AS1	PAPD4	AC069277.2	IGHV3-7	PCDHGA6	FAM57B	MED7	PPIG	RP11-1055B8.3		RNF180	UBA6-AS1	WASH1
	RAB17	RNF145	PLAG1	PRICKLE4.1	SUFU	CPT2	FLJ37035	AC046143.3	GCK	SLC23A3	ABLIM3	AC008592.4	GFRA3	RGS17	RP11-211G3.2	RAB2A		CDO1	GPR150	THUMPD3-AS1	CH17-224D4.1	LSM11	BRD7	TTC1	TLK1	CYB5A		RGS7BP	COX18	PLPP6
	RBM44	CTC-573N18.1	CHD7	ABCC10	RGS10	RP5-1024G6.5	RP11-500G10.5	RP13-1016M1.2	ZNF680	FAM134A	AFAP1L1	RP11-254I22.1	CTB-46B19.2	SYNJ2	IL1RAP	RDH10		RP11-359P5.1	CTD-2260A17.2	SETD5	CH17-224D4.2	NPM1	RP11-44F14.8	SLU7	HAT1	PET117		MAP1B	G3BP2	RP11-408A13.4
	AC124861.1	RP1-90J20.8	AC022182.1	DLK2	UTF1	LRP8	CHD4	CYTL1	MLXIPL	EPHA4	AC008697.1	REEP5	PRELID2	RP11-13P5.2	ACAP2	RP11-434I12.3		PRDM6	ERAP2	BRPF1	IGHV3-11	FGF18	RP11-324D17.1	PTTG1	CDCA7	GGT7		CKMT2	SDAD1	LINC00032
	CAPN10	MRS2	RP11-705O24.1	TJAP1	TIGAR	DIO1	U47924.31	AC097381.1	RP11-115N4.1	SGPP2	ARL10	CTC-428G20.6	JAKMIP2	C1GALT1	PCYT1A	TPD52		SLC27A6	C5orf56	RP11-1020A11.2	IGHV3-13	NOP16	GINS3	HMMR	SP3	RP3-461P17.9		EDIL3	CNOT6L	IGFBPL1
	BOK	GPLD1	PDE7A	RP1-244F24.1	CLEC4A	HSPB11	RP11-277P12.10	ZNF518B	KRIT1	AP1S3	SNCB	VDAC1	PDE6A	MPP6	NRROS	FABP12		P4HA2-AS1	AC116366.5	IQSEC1	IGHV3-15	HNRNPAB	NAE1	CTB-178M22.2	GPR155	LINC01270		CTC-467M3.1	GPRIN3	PTAR1
	RP11-367H1.1	SFTA2	LACTB2-AS1	TFAP2B	CLEC9A	LDLRAD1	PRB2	LDB2	GAL3ST4	ECEL1	UNC5A	H2AFY	SLC26A2	DFNA5	PAK2	SYBU		PCDHA3	MYOT	NR2C2	IGHV3-16	GFPT2	SLC9A5	RP1-256G22.2	KIAA1715	TFAP2C		LIX1	DNAJB14	GNAQ
	CNTN6	DPCR1	E2F5	RP11-524H19.2	ZNF385A	TMEM59	RP11-114G22.1	LAP3	OPN1SW	C2orf82	COL23A1	CTB-138E5.1	IRGM	IGFBP1	RP11-1398P2.1	FAM83A		PCDHA5	CTB-35F21.1	RFTN1	IGHV1-18	RPP40	RP11-490B18.5	RP3-429O6.1	HNRNPA3	RBBP8NL		TSLP	RP11-15B17.1	SHC3
	IL17RE	C2	RP11-10N23.4	FAM83B	RP11-338E21.3	TCEANC2	SOX5	PGM2	KLF14	USP40	FLT4	TGFBI	MIR3142HG	POM121	FAM53A	FER1L6		PCDHA6	HARS2	KAT2B	IGHV3-19	RIOK1	RP11-805I24.3	EEF1E1	AC104820.2	REEP6		PRR16	LEF1	LINC01508
	HDAC11	RP3-340B19.3	RP11-320N21.1	RP11-398K22.12	GLIPR1	SSBP3	RP11-996F15.4	KLHL5	SLC35B4	TRPM8	RP11-428J1.4	CTD-3224K15.2	RP11-541P9.3	POM121C	SH3BP2	CASC8		PCDHA10	FCHSD1	NGLY1	IGHV3-20	PAK1IP1	RP11-514D23.2	TMEM14C	PMS1	ZNF554		CTC-575N7.1	IL2	SLC35D2
	UBE2E1-AS1	MAPK13	PTDSS1	BCKDHB	CLLU1OS	SSBP3-AS1	RP11-607P23.1	FRYL	RP11-38M8.1	ARL4C	PPP1R3G	GNPDA1	LCP2	UPK3B	FBXL5	GSDMC		PCDHB4	PPP2R2B	CLASP2	IGHV3-21	CTA-14H9.5	RP11-74E22.8	ADTRP	NEMP2	FEM1A		SKP1	IL21-AS1	RAB14
	RBMS3	FOXP4-AS1	RP11-369K17.1	PM20D2	MYBPC1	ACOT11	SP1	EXOC1	RAI2	MYEOV2	RP3-512B11.3	SPINK6	LINC01366	POMZP3	BST1	PSCA		PCDHB6	CYFIP2	RP11-129K12.1	IGHV3-22	C6orf47	ELP5	ACOT13	CCDC150	PRKCSH		C5orf24	MFSD8	FAM129B
	STT3B	PGC	RP11-390F4.10	COQ3	ASCL4	MROH7	SMUG1	SLC10A6	SRPX	KIF1A	NBAT1	SLC6A7	KCNIP1	MAGI2	TLR1	LYPD2		PCDHB7	UBLCP1	EPM2AIP1	IGHV3-23	C2-AS1	TP53	RP3-369A17.4	MOB4	CPAMD8		SMAD5-AS1	RP11-342I1.2	CACFD1
	GPD1L	C6orf223	KDM4C	C6orf203	RP3-473L9.4	PARS2	RP11-588G21.2	AFF1	CHST7	C2orf54	HCG23	GM2A	MAML1	CDK6	UBA6	LYNX1		PCDHB8	MAT2B	ACAA1	IGHV1-24	TNXB	NAA38	HFE	SGOL2	KIAA1683		PROB1	RP11-223C24.1	PHPT1
	RP11-10C24.1	GSTA4	CD72	MAP3K5	TRAFD1	TTC22	TPH2	SPARCL1	SPIN2A	STK25	C6orf141	CTC-251D13.1	LTC4S	TFPI2	SULT1B1	LY6D		PCDHB9	BNIP1	HIGD1A	IGHV4-28	TULP1	AC008088.4	XXbac-BPG252P9.9	BARD1	YJEFN3		HARS	USP38	EDF1
	RP11-285J16.1	PTP4A1	PAX5	SLC35D3	RASAL1	RP11-67L3.2	FOXN4	EMCN	PJA1	BOK-AS1	OOEP	ATOX1	TBC1D9B	AC002076.10	EREG	LY6E		PCDHB14	RNF44	CCR3	IGHV3-30	KCTD20	TMEM11	CSNK2B	XRCC5	KMT2B		PCDHA4	DKFZP434I0714	TPRN
	RP11-259K5.1	RP5-1148A21.3	RP11-297B17.3	AC147651.1	KDM2B	RP11-67L3.5	SRSF9	FLJ20021	NLGN3	ATG4B	SH3BGRL2	TIMD4	CTC-563A5.2	AC073842.19	NAAA	TSTA3		PCDHB15	ZNF346	CCR2	IGHV4-31	BYSL	TMEM97	SNRPC	CTDSP1	MAP3K10		PCDHA7	ICE1	RNF208
	PLCD1	RP11-462G2.1	ZCCHC7	CYP2W1	CCDC62	RP11-67L3.4	DDX51	INTS12	SLC16A2	LRRN1	SNAP91	HAVCR2	SYCP2L	TRIP6	CXCL10	GPAA1		PCDHGA2	RGS14	RP11-24F11.2	IGHV3-33	POLR1C	ERAL1	PRICKLE4	USP37	CTC-490E21.12		PCDHA9	CTC-461F20.1	NELFB
	ACVR2B-AS1	ANKRD6	FBXO10	FTSJ2	LINC00621	TMEM61	KBTBD6	DKK2	MAGEE2	EGOT	RIPPLY2	NIPAL4	ERVFRD-1	CLDN15	CXCL11	SLC52A2		PCDHGB2	SLC34A1	SETD2	IGHV4-34	MAD2L1BP	CTD-2349P21.11	MRPS10	ZFAND2B	CYP2A6		IL17B	CTD-2023M8.1	ANO9
	EXOG	POPDC3	FOXD4L4	BRAT1	SLC46A3	RP11-90C4.2	SLC25A30-AS1	C4orf32	TAF9B	VGLL4	RP11-544L8__B.4	CTB-147C13.1	DTNBP1	RP11-132A1.4	RASGEF1B	MFSD3		PCDHGA7	GFOD1	ZNF589	IGHV4-39	TRAM2	RHBDL3	CENPQ	SP140L	CYP2A7		CARMN	CTD-2134P3.1	CD81
	ZNF197	ROS1	RP11-575L7.8	RP11-1275H24.1	DLEU7-AS1	C1orf168	HNRNPA1L2	MYOZ2	LPAR4	WNT7A	TRAPPC3L	ATP6V0E1	GMPR	SPDYE2B	THAP9-AS1	DMRT3		NDFIP1	HIST1H3A	RP11-3B7.1	IGHV3-43	IMPG1	NLE1	LINC01526	HJURP	CYP2B6		RP11-394O4.5	IL7R	TRIM5
	RP11-348P10.2	FAM184A	SECISBP2	GRID2IP	RAP2A	C8A	RBM26	RP11-9G1.3	SYTL4	RBSN	RWDD1	DDX41	RP1-30M3.6	ARMC10	THAP9	BAG1		YIPF5	HIST1H2BE	USP4	IGHV1-45	SYNCRIP	MYO19	RP11-379B8.1	ILKAP	CEACAM6		PDGFRB	PTGER4	LIN7C
	LIMD1	RP3-406A7.7	TRMO	VWDE	GPR33	OMA1	STK24	UCP1	ARMCX1	UBE2E1	MAN1A1	RNF130	XXbac-BPG13B8.10	FLNC	RP11-576N17.5	CREB3		KCTD16	BTN3A2	MAPKAPK3	IGHV1-46	PNRC1	ZPBP2	SNX3	DTYMK	BCAM		CTC-345K18.2	EMB	ACCS
	ALS2CL	CITED2	TAL2	SUGCT	INSM2	HOOK1	CTD-2292M16.7	DCLK2	ARMCX2	CMTM8	GJA1	MGAT1	C6orf25	CPA4	HPSE	GNE		HTR4	BTN3A1	TLR9	IGHV3-48	BACH2	CTD-2267D19.3	FIG4	ING5	ERCC2		GPX3	GZMK	TP53I11
	NBEAL2	RP11-439L18.1	RP11-9M16.2	EGFR	NEMF	C1orf87	MRPL52	MAB21L2	GPRASP1	CMTM7	SERINC1	LINC00847	CLIC1	CPA1	KLHL8	SHB		MYOZ3	BTN3A3	GNL3	IGHV3-49	NDUFAF4	KRT13	DDO	TRNT1	AC006262.5		CTB-47B11.3	ANKRD55	MS4A18
	CSPG5	SAMD5	LCN8	CROT	RP11-596C23.6	EFCAB7	PABPN1	RXFP1	BHLHB9	CTDSPL	PDE7B	F13A1	PNPLA1	RP11-2E11.9	HERC3	GDA		GRIA1	HMGN4	SPCS1	IGHV5-51	SEC63	TUBG1	GTF3C6	RAD18	KCNC3		RP11-175K6.1	PPWD1	NEAT1
	WDR6	ARMT1	RPLP2	MTERF1	LINC01588	DNAJC6	KHNYN	DDX60	TCEAL5	ZNF662	RP11-390P2.4	LY86	RAB44	DGKI	FAM13A-AS1	GOLM1		SGCD	ABT1	PRKCD	IGHV3-53	AMD1	KIF18B	RP3-399L15.3	RPUSD3	CTD-2537I9.16		KCNMB1	SGTB	C11orf68
	LAMB2	SLC22A3	PPFIBP2	ACTL6B	RTN1	TCTEX1D1	RP11-176H8.1	AHRR	TCEAL7	ZKSCAN7	LINC01625	RP1-80N2.2	KIAA1586	EPHB6	AF213884.2	WNK2		PWWP2A	HIST1H4L	APPL1	IGHV4-55	RPF2	MRPL27	HDDC2	FANCD2	ZNF587		PDLIM7	TMEM161B	KRTAP5-9
	DAG1	KIF25-AS1	EIF3F	RP11-126L15.4	PLEK2	INSL5	SAV1	CTD-3080P12.3	RAB9B	EXOSC7	GRM1	NHLRC1	RP3-355L5.4	SLC25A6	MANBA	RP11-180I4.2		C1QTNF2	HLA-F	DNASE1L3	IGHV1-58	WISP3	RAD51C	CENPW	NUP210	RNF225		RP11-284J1.1	LINC00461	INPPL1
	BSN	ETV1	RPL27A	NAT16	RP6-91H8.3	WDR78	RP11-507K2.3	SLC6A3	PAK3	SMARCC1	CNKSR3	TPMT	KIAA1919	NLGN4X	UBE2D3	CTSV		FGFR4	ZNRD1	MINA	IGHV4-59	RP1-124C6.1	SKA2	MTFR2	TBC1D5	CTD-2619J13.13		LINC01600	ST8SIA4	RP11-136I14.5
	UBA7	CRHR2	IGSF22	ALKBH4	VASH1	C1orf141	RP11-33N16.2	CTD-2154B17.4	GRIA3	CCDC51	TMEM242	TDP2	L3MBTL3	SYN1	AC004069.2	NANS		RP11-532F6.3	PPP1R11	ZBTB11	IGHV4-61	LTV1	ATP5H	RP5-899B16.1	SGOL1	CTA-221G9.7		RNF182	CAMK4	TBCEL
	MST1R	EPDR1	ARL14EP	RP11-514P8.6	KCNK13	WLS	FOXN3-AS1	CDH10	FAM127A	UCN2	ZDHHC14	RP1-30M3.5	ENPP3	TIMP1	TET2	GALNT12		FOXF2	PPP1R18	LINC01215	IGHV3-64	RP3-393E18.2	TK1	RP3-460G2.2	CNOT10	H1F0		ID4	CTC-505O3.3	AP003025.2
	RBM5	DDC	RP11-142C4.6	FAM185A	GPR132	RPE65	GOLGA5	NPR3	MAP7D3	IP6K2	LINC01558	TRIM27	TBPL1	NUDT10	ALPK1	C9orf152		RP11-637O19.2	MDC1	DPPA4	IGHV3-66	LINC00473	SLC25A10	FUCA2	MLH1	CTA-228A9.3		NKAPL	CDC42SE2	ZMYND11
	SEMA3B	ZNF117	MS4A1	PMPCB	CHRFAM7A	HHLA3	XRCC3	LIFR	ADGRG4	QARS	PRKAR1B	AIF1	RP11-557H15.4	FGD1	SCLT1	TXN		PRL	MDC1-AS1	BTLA	IGHV1-69	T	ALYREF	SF3B5	CCR8	ARHGAP8		ATP6V1G2	ACSL6	LARP4B
	HYAL1	TRIM50	EEF1G	CTB-107G13.1	GOLGA8R	LRRIQ3	TUBGCP5	CARD6	U52111.14	RP11-804H8.6	GPR146	HLA-DRA	HBS1L	EDA	NOCT	SLC31A1		ZNF322	DDX39B	SIDT1	IGHV2-70	SMOC2	STRA13	PCMT1	SS18L2	CH507-145C22.1		GLP1R	TCF7	PITRM1
	DUSP7	WBSCR16	UBXN1	ANKRD7	RP11-932O9.9	FPGT	FAM98B	PLCXD3	GATA4	DOCK3	RADIL	HLA-DRB5	TNFAIP3	NAP1L6	ELF2	BSPRY		ZSCAN26	NCR3	SIDT1-AS1	CH17-212P11.4	THBS2	RAC3	SFT2D1	NKTR	DNAJC28		KCNK17	WDR55	MALRD1
	RFT1	KIAA1324L	AP003774.1	PTPRZ1	GOLGA8N	FPGT-TNNI3K	ZFYVE19	CTD-2081C10.7	MICU3	RBM15B	FSCN1	HLA-DRB1	REPS1	NAP1L2	RP11-362F19.1	ATP6V1G1		GTF2H4	ATF6B	RP11-271C24.2	IGHV1-69-2	C6orf120	FN3KRP	MPC1	KIF15	LINC00160		DAAM2	AC005618.6	RP11-351M16.4
	ERC2	PON3	SF1	AC090498.1	TGM5	TNNI3K	ZSCAN29	ARL15	BNIP3L	PCBP4	ARL4A	HLA-DMA	PHACTR2-AS1	CHIC1	RP11-362F19.3	PTGES2		C6orf48	GPSM3	TMEM39A	IGHV3-72	LINC00574	IMPA2	AIMP2	SACM1L	SIM2		RP11-61I13.3	ANXA6	LRRC20
	ACOX2	LINC01004	SYVN1	RAB19	GATM	ERICH3	STRC	ESM1	CLU	BAP1	AGMO	TREM2	RAB32	ABCB7	IL15	LCN2		C6orf89	PSMB8-AS1	SEC61A1	IGHV3-73	PDCD2	TMEM241	LSM5	LRRC2	AL354822.1		MOCS1	ITK	EIF4EBP2
	MAGI1	RNF148	RP11-677I18.3	KEL	C15orf48	ERICH3-AS1	CATSPER2	C5orf67	SCARA5	NISCH	AC005550.3	TREM1	STXBP5	ZDHHC15	TLR2	C9orf16		SAYSD1	RXRB	EPHB1	IGHV3-74	AC093627.8	RP11-549B18.1	INHBA	ELP6			APOBEC2	STK10	ZSWIM8
	CGGBP1	AHCYL2	POU2AF1	CLCN1	AC007950.1	LHX8	PIGBOS1	CTD-2037L6.2	PURG	WNT5A-AS1	NPY	PLA2G7	TIAM2	TCEAL2	RP11-153M7.5	GOLGA2		GUCA1A	WDR46	MSL2	RP11-16E12.2	FAM20C	TPGS2	BLVRA	CDC25A			MRPL2	TRIM52	LINC00857
	RP11-446H18.5	ATP6V0A4	HTR3A	KRBA1	RP11-798K3.3	SLC44A5	DIS3L	RAB3C	BRF2	UBA3	HOXA7	SLC17A5	TFB1M	TCEAL6	RP11-597D13.9	PPP2R4		PRPH2	DAXX	XRN1	RP11-275I4.2	EIF3B	HMSD	PPIA	ATRIP.1			RCAN2	CAGE1	MYOF
	MYH15	TMEM213	CXCR5	RP11-706O15.3	PTPN9	RP4-682C21.5	IQCH-AS1	ADAMTS6	RP11-567J20.2	ZPLD1	HOXA9	RP11-553A21.3	SYTL3	TCEAL3	DDX60L	RP11-492E3.2		SLC25A27	RPS10	C3orf58	LCTL	FAM126A	RP11-800A18.4	CHCHD2	ARIH2			RP11-795J1.1	BLOC1S5	SEC31B
	PVRL3	AC009403.2	RPS25	FRMPD4	RP11-16K12.1	ACADM	SNHG21	SERF1B	RP11-567J20.1	RP11-231E6.1	FZD9	OSTM1	EZR-AS1	IL1RAPL2	SAP30	PRRX2		TRAM2-AS1	ZNF76	MED12L	ISL2	MRPL32	MRPS26	GUSB	TRAIP			COL9A1	RP3-510L9.1	MFSD13A
	ZBED2	PLCXD1	UPF2	NHS	ARPIN	RP4-564M11.2	RP11-692C24.1	RP11-136K7.2	RP11-400K9.4	NDUFB4	TMEM120A	SLC16A10	AHR	MUM1L1	TRAPPC11	ASS1		FBXO9	FKBP5	P2RY14	TMC3-AS1	DDX56	CENPB	RP5-899E9.1	CAMKV			HTR1B	MYLIP	OBFC1
	PLCXD2	ARSE	ZNF485	PRICKLE3	ZNF710	USP33	RP11-526I2.5	ZNF366	CTD-2339F6.1	DTX3L	HSPB1	NUS1	KLHL7-AS1	AMMECR1	ACSL1	TMEM141		HCRTR2	STK38	RAP2B	ISG20	CRCP	E2F1	PTPN12	RBM6			PRSS35	CDKAL1	RAB11FIP2
	PHLDB2	WWC3	ZFYVE27	FAM120C	MMP25	RPF1	LMF1	CRHBP	RP11-586K2.1	TPRA1	AC004862.6	LINC01010	NFE2L3	DANT2	RP11-701P16.2	ENTPD2		HMGCLL1	RP1-153P14.8	SLC33A1	TXNDC11	TPST1	AHCY	TMEM60	CYB561D2			FHL5	RP11-367G6.3	ACADSB
	C3orf52	PIGA	PDCD4-AS1	SPIN3	NUBP1	LPAR3	LA16c-431H6.6	RASGRF2	RP11-68L18.1	PODXL2	CD36	RP13-143G15.4	HOXA10-AS	ZCCHC12	RP11-260E18.1	ENTPD8		BMP5	LRFN2	PHC3	TNFRSF17	TBL2	GSS	ATP5J2	POC1A			GPR63	SLC17A3	INPP5A
	RP11-757F18.5	ACE2	LINC00959	RP6-159A1.3	TVP23A	WDR63	TSC2	MCTP1	TMEM55A	TMCC1	SEMA3A	RP1-45I4.2	HOXA10	TMEM255A	PRLR	MIR210HG		XXbac-BPGBPG55C20.2	NCR2	RP11-145M9.5	AC009133.17	STEAP1	CSE1L	POP7	PHF7			BVES-AS1	HIST1H4K	RP11-320N7.2
	GSK3B	MAP3K15	PAOX	AR	APOBR	RP11-131L23.1	RP11-304L19.13	FBXL17	MATN2	C3orf36	SEMA3D	RP1-111C20.3	CHN2	SLITRK2	NIPBL	CRACR2B		LINC00680	CCND3	ATP11B	AC002310.7	STEAP2	GNAS-AS1	PSMC2	SFMBT1			FAM162B	RP1-265C24.8	RP11-319E16.2
	PARP14	MID1IP1	LPAR5	IGBP1	PYDC1	RP4-621F18.2	PAM16	CTC-459M5.2	OSR2	RYK	GNG11	RP11-13P5.1	ELMO1	MTMR7	FYB	MUC5AC		ADGRB3	TBCC	KLHL6-AS1	CTC-527H23.3	GNGT1	CABLES2	RP5-884M6.1	DENND6A			PLN	ZKSCAN4	SCNN1A
	ZXDC	RP1-154K9.2	CLECL1	RPS4X	SNX20	ODF2L	ALG1	EPB41L4A-AS2	KB-1991G8.1	PPP2R3A	BET1	LINC01624	GPR141	PHYHIP	IL31RA	RP11-532E4.2		FBXL4	GLTSCR1L	DNAJB11	TMEM208	COL1A2	AC009005.2	DLD	KIAA1524			RP11-735G4.1	HLA-A	RP1-102E24.10
	TXNRD3	MAOA	GUCY2C	ZNF711	GNAO1	RP4-612B15.3	RP11-66H6.3	KCNN2	DEPTOR	RNF7	AC002429.5	AC147651.4	VWC2	ADRA1A	MAP3K1	KCNQ1		TSTD3	KLHDC3	OSTN-AS1	RP11-818O24.3	SGCE	STK11	LINC00998	GTPBP8			RP11-138M12.1	LINC00243	U47924.32
	PLXNA1	GLOD5	LRMP	TAF7L	CCL22	RBMXL1	NPIPA5	AC004775.5	COL14A1	TM4SF1-AS1	GJC3	RAC1	LAT2	LETM2	RP11-266N13.2	TRIM68		RP1-142L7.9	EEF1A1	UTS2B	TRPV3	PCOLCE	DAZAP1	LSM8	RP11-553L6.2			RP11-624M8.1	HLA-C	ATN1
	RP11-88I21.2	CXorf67	DENND5B	RP6-191P20.4	CCL17	GBP3	POLR3E	SHROOM1	CTD-2552K11.2	ARL14	RP4-604G5.1	AC005082.12	SPDYE5	KLF10	NAIP	TMEM9B		COL10A1	RP1-122O8.7	CCDC50	EPN2-AS1	DNAJC2	APC2	TNPO3	RP11-18H7.1			HEY2	HLA-B	LMO3
	ABTB1	XAGE2	DENND5B-AS1	COL4A6	BEAN1-AS1	GBP6	CTD-2196E14.5	LRRTM2	RP11-273G15.2	ZMAT3	C7orf61	GPNMB	RHBDD2	KB-1732A1.1	CTD-2236F14.1	LINC00958		FAM26E	PRDM1	XXYLT1	AC087491.2	RINT1	LMNB2	SSMEM1	LRRC58			SYNE1-AS1	LTA	RP11-582E3.6
	MGLL	XAGE1B	RP11-428G5.5	RPL39	CKLF	LRRC8B	ZNF747	SLC35A4	VLDLR	MRPL47	NYAP1	CTB-119C2.1	TRIM4	DPYS	S100Z	SAA2-SAA4		SMPDL3A	FYN	TNK2-AS1	CCR10	LSMEM1	THOP1	AKR1B1	POLQ			PSMB1	TNF	LINC00935
	RAB43	XAGE3	PUS7L	HMGB3	CKLF-CMTM1	KIAA1107	FBXL19	ARAP3	PTPRD-AS1	DNAJC19	AGFG2	SNX10	SPDYE3	EIF3H	JMY	SAA2		RNF217-AS1	RP3-486I3.7	RUBCN	SLC35B1	ZNF800	PRDX2	C7orf73	SEC22A			DGKB	ZBTB9	ARF3
	RP11-77P16.4	CITED1	RP11-493L12.3	GABRA3	CMTM1	EVI5	ITFG1-AS1	PCDH1	NFIB	EPHB3	RELN	SKAP2	CTB-30L5.1	TNFRSF11B	ZFYVE16	SAA1		RNF217	SAMD3	FYTTD1	PSMA8	RBM28	SAMD1	SSBP1	MCM2			HOXA6	DEF6	RP11-845M18.7
	ACKR4	RPA4	RP11-493L12.5	DUSP9	RP11-863P13.3	BCAR3	RP11-1136G4.2	KIAA0141	RP11-120J1.1	IGF2BP2-AS1	SYPL1	HOXA1	NRCAM	ANXA13	VCAN	RP5-1024C24.1		RNF146	RP1-101K10.6	RP11-440L14.1	SEC11C	PRRT4	NR2C2AP	RHEB	EEFSEC			AC018647.3	CMTR1	RAB5B
	RP11-375I20.6	BEX2	DDN	PNCK	APRT	RP5-1033H22.2	IRX5	PCDH12	FREM1	RP11-513G11.4	BCAP29	RP4-777O23.1	GPR85	PVT1	RASA1	SLC35C1		LAMA2	TMEM181	CPLX1	LMAN1	METTL2B	CTC-260E6.6	HCCS	ISY1			SERT7	TTBK1	SUOX
	AMOTL2	TMEM164	EIF4B	FAM3A	CTD-2555A7.2	ABCD3	CTC-420A11.2	CTC-529P8.1	CNTLN	DLG1	SLC26A4-AS1	TRGV6	ST7	BOP1	CTC-428H11.2	CREB3L1		AKAP7	AIRN	LETM1	C20orf196	MKLN1	LINC01224	PDHA1	ASTE1			AMPH	IL17A	RDH16
	CLDN18	LINC00890	RNF41	FGF17	OR3A1	TMEM56-RWDD3	CES3	GRPEL2	CNTFR	PCGF3	SLC26A4	AC004988.1	CTTNBP2	PUM3	LYSMD3	GLYATL2		MOXD1	TBP	NAT8L	SPAG4	CUL1	ZNF726	MED14OS	BFSP2-AS1			PGAM2	MTO1	TAC3
	ESYT3	PLS3-AS1	IFNG-AS1	RP11-360L9.4	CHRNE	RP11-57H12.3	THAP11	SYNPO	CCL27	DGKQ	POT1	UBE2D4	STRIP2	RP11-62F24.2	LUCAT1	RP11-1036E20.9		TARID	CHST12	STX18	ZBP1	TMEM176B	LRP3	UXT	TOPBP1			ADCY1	CGA	R3HDM2
	RBP2	AGTR2	RP11-588H23.3	LYPLA1	RNASEK-C17orf49	RWDD3	RP11-96D1.11	NMUR2	NPR2	FGFRL1	MESTIT1	TNS3	RP11-306G20.1	IFNE	LINC01554	PACS1		TCF21	AOAH	SH3TC1	SLC17A9	TMEM176A	CTC-526N19.1	PDZD11	STAG1			SBDS	RP11-393I2.4	PIP4K2C
	TM4SF4	SLC6A14	SYT1	ASPH	CLEC10A	SNX7	KARS	FAM114A2	RECK	RNF212	DENND2A	C7orf69	AC009784.3	RP11-195F19.9	CHD1	SSH3		PARK2	STARD3NL	SEL1L3	SRMS	ABCF2	ACTN4	KIF4A	RASA2			PDK4	ATG5	CPM
	ARHGEF26	RP11-635O16.2	RP11-693J15.6	NKAIN3	TMEM102	PLPPR5	RP11-109P11.1	MFAP3	GRHPR	MAEA	ZNF467	UPP1	TRIM24	VCP	TICAM2	NDUFV1		RP3-470B24.5	TRGC2	RELL1	KISS1R	NOM1	PAFAH1B3	CXorf65	U2SURP			DYNC1I1	AIM1	KSR2
	RP11-3P17.5	LGI3	RP11-796E2.4	RPL7	PPY	RP11-413P11.1	ZFPM1	CNOT8	RP11-88I18.2	C4orf48	ZNF862	LIMK1	SVOPL	CA9	RP11-434D11.4	NUDT8		KIF25	TRGC1	N4BP2	JSRP1	AC005481.5	ZNF114	PBDC1	SIAH2			DLX5	SCML4	WSB2
	RP11-469J4.3	SFTPC	RP11-756G20.1	ZFAND1	CTD-2020K17.1	RP5-884G6.2	YBX2	CTC-455F18.1	RORB	MFSD10	LMBR1	CCL24	KIAA1549	TJP2	FBN2	ALDH3B2		RP1-137D17.1	TRGV9	USP46	MYDGF	TXLNG	POLD1	SLC25A5	MBNL1			ZSCAN21	ZBTB24	SRRM4
	DCUN1D1	PEBP4	RP11-693J15.5	RALYL	RP11-1079K10.3	SLC35A3	RP11-385D13.3	NEURL1B	GAS1	NOP14-AS1	RP11-309M23.1	SSC4D	RP4-751H13.7	TRPM3	FNIP1	NDUFS8		PHF14	RP11-121A8.1	SCFD2	CCL25	KLHL15	C19orf48	UBE2A	GMPS			PRKAR2B	ASF1A	RP11-214K3.24
	KLHL24	PNMA2	RP11-511B23.1	NIPAL2	SUPT4H1	TRMT13	PHF12	STC2	GAS1RR	ADGRA3	RP11-268G12.1	ZP3	KCNH2	GCNT1	AC116366.6	MYEOV		MEOX2	TRGV7	FIP1L1	COPE	PGAM4	ETFB	SOWAHD	RSRC1			IMMP2L	THEMIS	NCOR2
	DVL3	RBPMS-AS1	SYCP3	SNX31	TEN1	DBT	TMEM99	N4BP3	RP11-305L7.6	TMEM33	KRBOX4	SLC25A13	ABCB8	SLC28A3	IRF1	STARD10		HOXA2	TRG-AS1	SRP72	MEF2B	RP11-524D16__A.3	CTD-2616J11.14	NKAP	SMC4			CPED1	TMEM244	PCDH20
	LIPH	RP11-359E19.2	C12orf42	FBXO32	SYNGR2	RTCA-AS1	KRT39	BTNL8	OMD	OCIAD1-AS1	RRAGB	BRI3	ASIC3	DAPK1	CTB-35F21.3	P2RY2		HOXA3	TRGV1	CENPC	OVOL3	TIMM8A	TMEM238	MCTS1	TRIM59			CALD1	ZC3H12D	MYO16
	ATP13A4	RP11-470M17.2	KIAA1033	RP11-1082L8.3	CTD-3096M3.2	CDC14A	RP11-290H9.5	BTNL3	FRRS1L	OCIAD2	LINC01420	ARPC1B	CDK5	ROR2	HBEGF	MOGAT2		HOXA-AS3	CCM2	GRSF1	RABAC1	PLP1	UBE2S	RBMX2	MYNN			PTN	LATS1	LINC00431
	PIGG	RPS20	PRDM4	CCAT1	CDH20	RP4-549L20.3	COIL	BTNL9	ZNF483	UGT2B15	ZXDA	PLOD3	SLC4A2	IPPK	SRA1	CTD-2547H18.1		TRIL	TBRG4	MOB1B	QPCTL	CHRDL1	TRIM28	FIRRE	FXR1			RP5-1070G24.2	ULBP3	ZNF219
	RP11-440L14.4	SDR16C5	RP11-711D18.2	TIGD5	RP11-465L10.10	AMY2B	TLK2	NRN1	GSN	UGT2B7	POF1B	NFE4	RP4-639J15.3	TEX10	CD14	B3GNT6		AC005013.5	GTPBP10	DCK	BRSK1	XPNPEP2	SLC25A1	RP3-473B4.3	TRA2B			EGFL6	ZBTB2	SALL2
	ADD1	CLVS1	ZNF891	RPL8	CTD-2653D5.1	AMY2A	SMARCD2	SNRNP48	SWI5	SULT1E1	KLHL4	TFEC	CRLF2	MSANTD3	ARHGAP26	CAPN5		INMT	RBM48	RP11-556N4.1	AC004019.13	UTP14A	KLHL22	SLC9A6	RFC4			GPM6B	IPCEF1	ABHD4
	HTT	C8orf34-AS1	USPL1	ZNF16	ZBTB46	AMY1A	CACNG1	BMP6	ADAMTSL2	PF4	RPL36A-HNRNPH2	KCP	PRKX	ZNF883	SH3TC2	KCTD14		BMPER	PVRIG	ANTXR2	SDF2L1	BCORL1	MIF	VMA21	RPL39L			ASB11	SCAF8	NKX2-1
	DOK7	CA1	TNFSF11	DMRT2	IZUMO4	AMY1B	RP11-147L13.12	ELOVL2	SARDH	SOWAHB	BEX4	ATP6V1F	ARHGAP6	PAPPA	SLC36A1	PRSS23		HECW1	TSC22D4	PLAC8	IGLVI-70	EMD	SNRPD3	BRCC3	RNF168			TMEM47	RP11-230C9.3	NKX2-1-AS1
	WFS1	CA3-AS1	MYCBP2	KIAA2026	SIRT6	AMY1C	BAHCC1	RP11-679B17.2	RP11-473E2.4	CCNG2	TCEAL8	IRF5	PRPS2	CRB2	DOCK2	AP000654.4		AEBP1	TFR2	PPM1K	IGLV4-69	DKC1	RP4-539M6.19	VAMP7	PIGX			DYNLT3	TAGAP	MIA2
	PPP2R2C	CA2	GPR18	RPS6	EBI3	PRMT6	LINC00668	EDN1	CHID1	HERC6	NGFRAP1	AC016831.7	IL1RAPL1	GARNL3	CTB-114C7.4	VSTM5		LINC01446	RP11-577H5.5	RAP1GDS1	IGLV8-61	FAM87A	FOXRED2	REEP4	ZNF718			SPIN2B	GET4	RAB15
	ARAP2	NECAB1	TMEM55B	MTAP	MBD3L1	RP11-483I13.5	RP11-17J14.2	PGBD1	CDKN1C	RP11-115D19.1	LRCH2	TRPV5	TAB3	FPGS	RP11-779O18.3	RP11-867G2.8		SUMF2	KMT2E-AS1	CYP2U1	IGLV4-60	PINX1	APOBEC3B	UBXN8	SLBP			SH3BGRL	MAD1L1	FNTB
	KLB	HRSP12	COCH	SPINK4	CTC-548K16.1	WDR47	RPRD1A	HLA-E	OLFML1	RP11-115D19.3	AVPR2	RP11-563K23.1	GPR34	PMPCA	DUSP1	PTS		RP11-114G11.5	SRPK2	OSTC	IGLV6-57	FAM66D	LMF2	EIF4EBP1	TACC3			CHM	AP5Z1	SYNJ2BP
	PDS5A	EBAG9	RP11-463J10.3	AQP3	CIB3	C1orf194	MBD1	FLOT1	FIBIN	RP11-115D19.2	DNASE1L1	AC093673.5	MAOB	SLC22A18AS	HK3	RP11-356J5.12		CLIP2	ATXN7L1	SLC7A11	IGLV5-52	LONRF1	CTA-384D8.36	BAG4	WHSC1			BEX1	AC004895.4	C14orf1
	APBB2	KCNV1	CTD-2302E22.2	RPP25L	PGLS	KCNC4-AS1	MKKS	PPT2-EGFL8	ALX4	SMARCAD1	UBL4A	ZYX	AF196970.3	TMEM9B-AS1	RAB24	TMPRSS4		SRRM3	AGK	RP11-425A23.1	IGLV1-51	PDGFRL	AP000251.3	MRPL15	HAUS3			CXorf56	C7orf26	APOPT1
	LIMCH1	RP11-4K16.2	SGPP1	RP11-262H14.3	KCNN1	PROK1	RP13-401N8.1	EGFL8	FAM180B	CASP6	SPRY3	TPK1	GATA1	RRAS2	PRELID1	VSIG2		GNAI1	TRBV11-3	PRMT9	IGLV1-50	EBF2	AP000688.29	CHCHD7	RNF4			SMIM10	SP4	PPP1R13B
	RP11-365H22.2	PCAT1	CTD-2509G16.5	RP11-276H19.2	HAPLN4	DRAM2	NCOA5	AGPAT1	C1QTNF4	MMAA	FBXO25	AC011899.9	WNK3	SOX6	DOK3	AKR1C2		AC005009.1	TRBC1	RP11-610P16.1	IGLV9-49	MAK16	RIPPLY3	RP11-44D19.1	TNIP2			FAM127C	HERPUD2	AKT1
	HOPX	PRNCR1	CTD-2325P2.3	NXNL2	IGFLR1	CEPT1	SYCP2	NOTCH4	FOLH1	ZNF827	ERICH1-AS1	RP11-452C13.1	APEX2	PRMT3	AC138035.2	AKR1C1		ADAM22	TRBC2	FAM160A1	IGLV5-48	STAR	HMGN1	LINC01602	RP11-586D19.1			FGF13	TRGV10	TRPM1
	SHROOM3	ADCY8	TMED8	AUH	KCNK6	PIFO	TAF4	TAP2	SLC43A1	NR3C2	CTD-3212A4.2	RP11-733O18.1	HDAC8	NELL1	SERPINB1	CALML5		AC002064.4	GIMAP2	RP11-164P12.3	IGLV1-47	RP11-350N15.3	AC011043.1	GGH	NCAPG			FGF13-AS1	TRGV8	CAPN3
	ANXA3	CTD-2501M5.1	SERPINA9	BICD2	FCGBP	OVGP1	SS18L1	COL11A2	TEX40	PDGFC	DLGAP2	TMSB4X	XIST	KCNA4	SERPINB9	MSMB		FZD1	P2RY8	RP11-73G16.2	IGLV7-46	SFRP1		RP11-1149M10.2	PI4K2B			LDOC1	TRGV5	MYO5C
	PRKG2	KCNQ3	RP11-164H13.1	FOXE1	CYP2S1	WDR77	OSBPL2	HCG25	NRXN2	CBR4	RP11-439C15.4	GS1-600G8.5	DIAPH2-AS1	RP11-624D11.2	TMEM170B	SLC16A9		TMEM130	RP13-297E16.4	CYP4V2	IGLV5-45	PLAT		FABP4	RFC1			HAUS7	TRGV5P	SNX1
	RP11-127B20.2	RP11-629O1.2	RP11-982M15.7	DEC1	AXL	DDX20	REXO1	XPO5	RNASEH2C	DCTD	KBTBD11	MOSPD2	TRMT2B	EIF3M	PHACTR1	REEP3		CNPY4	CD99	CTD-2231H16.1	IGLV1-44	CEBPD		RMDN1	RP11-109E24.2			SRPK3	TRGV4	GRAMD2
	SCD5	RP11-157E21.1	IGHE	NDUFA8	CEACAM4	PHTF1	CACTIN	CAPN11	YIF1A	RP11-138B4.1	RP11-439C15.5	CYBB	BTK	TMX2-CTNND1	RP1-257A7.4	DNAJC12		LAMB1	RAB9A	SRD5A1	IGLV7-43	PXDNL		DECR1	COMMD8			FLNA	TRGV2	HMG20A
	SLC39A8	RP11-238K6.1	RP11-731F5.1	RBM18	PPM1N	HIPK1-AS1	ZBTB7A	LINC00472	ACTN3	PLEKHG4B	RP11-10A14.4	LINC01282	ACSL4	SYT7	TBC1D7	DDIT4		LRRN3	TRAPPC2	PAPD7	IGLV1-41	TGS1		MTDH	CEP135			ANGPT2	RP11-467D6.1	RP11-285A1.1
	NPNT	CTD-3064M3.4	RP11-731F5.2	RPL12	IL4I1	HIPK1	CTB-50L17.10	CD109	RP11-119D9.1	EXOC3	MTUS1	RP11-157D23.2	RAB33A	ROM1	RP1-257A7.5	RP11-442H21.2		TMEM168	CA5B	FAM105A	IGLV1-40	RRS1		POLR2K	REST			LZTS1	LINC00957	RP11-210M15.2
	ARSJ	RP11-390F4.3	IGHD	TRUB2	MYBPC2	DENND2C	NRTN	EPHA7	MRGPRF-AS1	BRD9	CSGALNACT1	ATP6AP2	DDX26B	HRASLS5	RP11-560J1.2	COMTD1		WNT2	ZRSR2	AC091878.1	IGLV1-36	KCNB2		ENY2	CXCL13			SORBS3	IKZF1	JMJD8
	PRDM5	RP11-112J3.16	IGHM	CCBL1	IGLON5	RP4-666F24.3	KHSRP	HACE1	AP000487.5	SLC12A7	DMTN	UXT-AS1	ARHGEF6	TMEM151A	JARID2	CYP2C18		ASZ1	CXorf38	C5orf17	IGLV3-27	RP11-531A24.3		MRPL13	LIN54			R3HCC1	RP11-479O9.4	NOXO1
	NDNF	CBWD5	IGHV2-26	LRRC8A	CTD-2616J11.3	VANGL1	ZNF559	C6orf3	KLHL35	DAP	RP11-582J16.3	IQSEC2	AFF2	RIN1	JARID2-AS1	ALDH18A1		AASS	PORCN	CTD-2353F22.1	IGLV3-25	CA3		KIAA0196	METAP1			RBPMS	GS1-124K5.3	RP11-20I23.1
	RP11-63B13.1	PIP5K1B	IGHV2-70.1	PHYHD1	RFPL4A	SLC22A15	CARM1	LINC01268	DLG2	MYO10	C8orf58	VSIG4	IDS	CARNS1	RNF144B	TM9SF3		SMO	TBC1D25	WDR70	IGLV2-23	MMP16		NSMCE2	DDIT4L			DUSP26	KCTD7	ZNF205
	KIAA1109	HABP4	IGHV5-78	LINC01503	UPB1	SPAG17	PIK3R2	NKAIN2	NAALAD2	LINC01021	STC1	AWAT2	MTM1	DHCR7	MBOAT1	PYROXD2		WDR91	RBM3	CCDC152	IGLV3-21	GDF6		PLGRKT	CENPE			TACC1	RSBN1L	MGRN1
	ANKRD50	PLPPR1	RP11-294C11.4	SURF6	SEZ6L	WARS2	SUGP2	LINC01013	PGR	RAI14	CCDC25	DOCK11	RENBP	AAMDC	TRIM38	RP11-211N11.5		TCAF1	GPKOW	C5orf34	IGLV3-19	MTERF3		ACO1	CCDC109B			THAP1	DMTF1	TEKT5
	ABHD18	HSDL2	RP11-111A22.1	RPL7A	YWHAH	RP11-418J17.1	SYNE4	IFNGR1	ANGPTL5	CTD-2024P10.1	DCTN6	LAMP2	IL9R	PDGFD	LST1	VWA2		RARRES2	CCDC22	GPBP1	IGLV2-18	POP1		NDUFB6	ELOVL6			SBSPON	SAMD9	MIR193BHG
	LARP1B	SNX30	RP11-430B1.2	NOTCH1	LGALS2	RP11-114O18.1	GSK3A	ADGRG6	RP11-89C3.4	PAIP1	ADGRA2	RAP2C	WASIR1	NXPE4	LEMD2	OAT		PAXIP1-AS2	MTMR8	GAPT	IGLV3-16	NCALD		NUDT2	ZGRF1			PI15	ZSCAN25	UBFD1
	RP11-420A23.1	SLC46A2	RP11-23N2.4	LINC01451	CTA-228A9.4	AC241377.2	SRRM5	PHACTR2	RP11-664I21.6	ITGA2	FNTA	ZFP92	RP11-10A14.3	PDZD3	UHRF1BP1	UROS		ARSF	MSN	FAM169A	IGLV2-14	SLC25A32		DCTN3	MAD2L1			C8orf88	ORC5	SULT1A2
	RP11-789C2.1	RP11-408O19.5	PIGB	HRAS	TOMM22	RP11-439A17.9	FBXO46	STXBP5-AS1	STT3A	ACTBL2	RP11-1134I14.8	FAM58A	MSRA	MIR100HG	SLC26A8	BCCIP		LINC01546	TSIX	IQGAP2	IGLV2-11	DCAF13		TOMM5	TNIP3			KCNS2	RP11-325F22.2	SULT1A1
	ZNF330	AMBP	LINC00926	SLC22A18	SEP3	CH17-437K3.1	IRF2BP1	SASH1	RP11-680F20.6	SREK1IP1	AC022182.3	BCAP31	EXTL3	ROBO3	PXT1	ECHS1		STS	RPL36A	WDR41	IGLV3-10	RP11-574O7.1		LINC01410	EXOSC9			PTK2	GCC1	YPEL3
	GAB1	ORM1	IL16	ZNF195	CTA-384D8.35	RP11-343N15.2	SNRNP70	ULBP2	RP11-469N6.1	TRIM23	CTD-3025N20.3	ABCD1	KIF13B	RP11-680F20.9	FGD2	CRACR2A		FIGF	ZCCHC18	AP3B1	IGLV3-9	UTP23		LINC01506	CCNA2			GPR20	RP11-138A9.2	C16orf58
	FREM3	ORM2	WHAMM	RIC3	AP001171.1	RP5-998N21.4	PRR12	ULBP1	AKR1C3	TRAPPC13	ZFHX4-AS1	IRAK1	PLEKHA2	RP11-680F20.5	TREML4	PLEKHG6		MBTPS2	FRMPD3	MEF2C	IGLV2-8	RP11-760H22.2		XXyac-YM21GA2.3	TRPC3			PTP4A3	C7orf49	KIAA0895L
	RP13-578N3.3	STXBP1	RP11-90B9.3	ASCL3	AP001059.6	AC241585.2	ZNF175	PLEKHG1	CACNB2	NLN	IL7	ATP6AP1	PAG1	CDON	NFKBIE	A2ML1		RP11-305F18.1	TSC22D3	CTC-558O19.1	IGLV3-1	ZHX1		XXyac-YM21GA2.7	IL21			CTD-3064M3.7	AC024084.1	ELMO3
	RP11-673E1.1	AK1	NARFL	CALCA	S100B	PIAS3	SYT5	MYCT1	MSRB2	MAST4	UQCRB	FAM50A	NBN	RP11-554I8.2	CYB5R4	TAS2R43		RP11-320G24.1	RNF113A	LNPEP	IGLL5	RP11-158K1.3		CKS2	SPATA5			CYC1	NDUFB2-AS1	NPIPB15
	GYPB	PIP5KL1	RPUSD1	RPS13		RP11-315I20.3	TMEM86B	VIP	ARHGAP12	MCCC2	PKHD1L1	MPP1	PLEKHF2	LINC00707	AKIRIN2	BCL2L14		RGN	SASH3	CTD-2215E18.1	IGLJ1	ST3GAL1		TRIM14	PLK4			ZNF34	TRBV2	AC137932.4
	TMEM184C	SDCCAG3	LA16c-358B7.3	TPH1		RP11-315I20.1	FIZ1	PDE10A	PARD3-AS1	F2RL1	ASAP1	CTD-2336O2.1	FLJ42969	ANXA8L1	CDC40	MANSC1		SLC38A5	MECP2	MAN2A1	IGLJ2	RP11-30J20.1		NIPSNAP3A	RP11-18H21.1			PGM5P3-AS1	TRBV3-1	AC137934.1
	TRIM61	AGPAT2	LA16c-329F2.1	SLC6A5		RP11-458D21.1	ZNF787	RPS6KA2	AL022344.7	RASGRF2-AS1	NCRNA00250	CTSB	RP11-473O4.4	RP11-38L15.2	FAM26F	LINC01559		PRAF2	TKTL1	YTHDC2	IGLC2	ERICD		RP11-410K21.2	C4orf46			LURAP1L	TRBV4-1	INCA1
	SH3RF1	C9orf173	RPS2	SYT13		RP11-337C18.8	ZSCAN4	RP11-302L19.3	PGBD3	NREP	THEM6	MSR1	TG	ANXA8	ARG1	CMAS		FAM156A	RPL10	PGGT1B	IGLJ3	EXOSC4		DNAJC25	C4orf27			SNAPC3	TRBV5-1	KIF1C
	RP11-287F9.2	RNF141	SYNGR3	GYLTL1B		BCL9	ZNF587B	RP11-449P15.1	RP11-96B5.3	TRIM36	VPS28	RP11-13N12.1	SPATC1	CH17-360D5.2	VNN1	RP11-469H8.6		TRO	SLC10A3	CTD-2287O16.4	IGLC3	C8orf33		DNAJC25-GNG10	HMGB2			CCL19	TRBV6-1	CTDNEP1
	GPM6A	MICALCL	KREMEN2	LRP4		ACP6	CTD-2619J13.9	GPER1	PLAC9	CCDC112	GLDC	ASAH1	CD274	OGDHL	VNN2	AQP5		HEPH	G6PD	CTD-2287O16.5	IGLC7	AK3		GNG10	NEIL3			DNAJB5	TRBV4-2	TRAPPC1
	WWC2	KCNJ11	ZNF75A	PACSIN3		RP11-495P10.3	ZNF837	ELFN1	IFIT1	PRRC1	RP11-536O18.1	RP11-1080G15.1	PDCD1LG2	TMEM26	RP11-10J5.1	GALNT6		OPHN1	IKBKG	LINC00992	DERL3	RCL1		INIP	CASP3			RUSC2	TRBV7-2	RP11-219A15.1
	FASTKD3	ANO5	OR2C1	MACROD1		RP11-495P10.1	UBE2M	THSD7A	FRA10AC1	CHSY3	ELAVL2	LPL	DENND4C	NPFFR1	HECA	KRT6B		DACH2	RAB39B	DMXL1	MEI1	LINC01239		POLE3	CENPU			CCDC107	TRBV6-4	RP11-45M22.5
	SEMA5A	PDHX	RP11-876N24.2	ESRRA		AC245100.1	TPTEP1	AC011288.2	SLC35G1	CSF2	CCL21	AC100802.3	PTENP1-AS	FAS	STX11	KRT4		PABPC5	MYOM2	FAM53C	RP6-109B7.2	IL11RA		RABEPK	FRG1			TPM2	TRBV7-3	EVPLL
	CTNND2	RP11-613D13.8	RP11-485G7.5	AP003068.23		PDE4DIP	C22orf29	ISPD	ANKRD2	CTNNA1	PHF24	ATP6V1B2	RP11-384P7.7	RBP4	SOD2	TSPAN8		PCDH11X	DOK2	KDM3B	CRELD2	POLR1E		PTRH1	SDHA			FAM122A	TRBV5-3	NATD1
	FAM134B	CTD-2589M5.4	KIAA0430	KCNK7		HIST2H2BF	GGTLC2	SOSTDC1	KCNIP2-AS1	PFDN1	MSMP	GFRA2	FRMPD1	PLCE1-AS1	CAHM	SLC5A8		NAP1L3	NUDT18	CXXC5	CTA-384D8.34	EXOSC3		TOR2A	CEP72			FRMD3	TRBV9	POLDIP2
	RP11-184E9.1	RP11-867G23.8	RABEP2	NPAS4		RP11-196G18.3	DRICH1	RAPGEF5	CUEDC2	PCDHA11	HRCT1	RP11-94H18.1	TRMT10B	CNNM1	TCTE3	ARL1		SRPX2	PPP3CC	ANKHD1	AF127936.3	KLF9		ZDHHC12	SUB1			NTRK2	TRBV10-1	TIAF1
	PDZD2	SLC29A2	CD19	TMEM134		HIST2H4A	CHADL	AC002480.3	RP11-225H22.4	PCDHA12	RNF38	PROSC	AC129778.2	SORCS1	AC093627.7	SPIC		TMEM35	ELP3	RELL2	AP000569.9	RFK		CRAT	RAD1			C9orf153	TRBV11-1	MMP28
	CTD-2152M20.2	RP11-7I15.4	RP11-231C14.7	RP11-800A3.7		HIST2H2AA3	TCF20	AC002480.4	GFRA1	PCDHB5	CNTNAP3	HTRA4	STX17-AS1	NRAP	ADAP1	CHPT1		ARMCX5	RP11-489E7.4	NR3C1	CLDN14	CTSL		TOR1A	SKP2			RP11-2B6.3	TRBV10-2	TBC1D3L
	RICTOR	THRSP	NPIPB11	RP11-7I15.3		HIST2H2BE	MIS18A-AS1	AC004540.4	MMP21	PCDHGB3	GLIDR	RP11-567J20.3	STX17	ATRNL1	TWISTNB	TMED2		GPRASP2	RP11-51J9.5	HMHB1	PRDM15	NFIL3		RP11-295K3.1	OXCT1			PCAT7	TRBV11-2	GPR179
	TTC33	C11orf54	ZNF689	RAB38		RP11-196G18.24	HLCS	AC004540.5	FAM196A	PCDHGA11	BMS1P14	OPRK1	TMEM246-AS1	HSPA12A	CPVL	AACS		TCEAL4	TOX	CCDC69	AP001058.3	OGN		TNNI2	CTD-2636A23.2			C9orf3	TRBV6-5	MSL1
	NNT	RP11-732A21.3	AC010287.1	MMP10		HIST2H2AA4	YBEY	AC004947.2	DPYSL4	CTC-255N20.1	PGM5P2	RP11-246K15.1	SLC44A1	HTRA1	PPP1R17	ATP12A		IL13RA2	CTD-2532N20.1	ADAM19	AC233755.2	MRPL50		CTD-2516F10.2	NNT-AS1			RABGAP1	TRBV7-4	RP11-458J1.1
	SNX18	SIAE	RP11-297D21.4	MMP1		HIST2H4B	AC007325.4	HOXA4	RP5-940J5.3	STK32A	PGM5-AS1	SDCBP	AKAP2	TCERG1L	INHBA-AS1	ALG5		TENM1	ADHFE1	FBXW11	AC233755.1	SVEP1		AKIP1	DEPDC1B			NTMT1	TRBV5-4	NAGLU
	SLC38A9	NRGN	PARD6A	MMP3		BOLA1		AQP1	MGP	DPYSL3	RP11-4L24.3	NSMAF	ZNF618	PHB2	OGDH	ERICH6B		GPC3	MYBL1	HRH2		PAPPA-AS1		HTATIP2	KIF2A			FIBCD1	TRBV6-6	RUNDC3A-AS1
	ELOVL7	RP11-677M14.3	DUS2	MMP13		SF3B4		GHRHR	ABCC9	SPINK1	LINC01189	DNAJC5B	PTGS1	RASSF8-AS1	PURB	ATP7B		FHL1	COPS5	PHYKPL		SLC25A25		APIP	CENPK			LAMC3	TRBV5-5	ACBD4
	RP11-231G3.1	FAM118B	ZNF821	C11orf1		MRPS21		PDE1C	RP11-359J14.2	C5orf46	RP11-381O7.3	CRH	RP11-542K23.7	PKP2	RP4-673M15.1	KLF5		LINC00632	RP11-758M4.4	CANX		ABL1		COMMD9	AC025442.3			PLPP7	TRBV7-6	HEXIM1
	RP11-434D9.1	KCNJ5	RP11-303E16.6	MPZL2		RPRD2		KBTBD2	SSPN	SPINK13	FOXD4L5	SGK3	GFI1B	PDZRN4	MYO1G	SOX21		CDR1	RP11-219B4.7	IRF4		DDX31		NDUFS3	CENPH			DBH	TRBV5-6	CTB-39G8.2
	OCLN	ACAD8	PLCG2	HMBS		TARS2		RAMP3	PRICKLE1	TNIP1	PGM5	UBE2W	LCN10	RP11-25I15.3	SNHG15	SOX21-AS1		CDR1-AS	RPL30	EXOC2		GTF3C4		PTPMT1	BDP1			KCNT1	TRBV7-7	MYL4
	FCHO2	IDI1	RP11-61F12.1	PVRL1		GOLPH3L		PKD1L1	RP11-328C8.4	GALNT10	PGM5-AS1.1	LY96	C8G	PRPH	HUS1	CLDN10		ZNF275	RP11-96B2.1	CDYL		MRPS2		MTCH2	POC5			NALT1	TRBV5-7	OSBPL7
	CTC-366B18.4	ITIH2	AC108004.3	TRIM29		GABPB2		GRB10	ENDOU	FAF2	C9orf85	RP11-363E6.3	EXD3	DNAJC22	FGL2	AE000662.93		BGN	LINC00861	RREB1		PTGDS		TIMM10	DHFR			RP11-229P13.22	TRBV7-9	RP5-875H18.9
	SERINC5	RP11-297A16.4	P2RX5-TAX1BP3	NFRKB		LYSMD1		EGFR-AS1	FAIM2	TSPAN17	C9orf129	FABP5	BET1L	KRT8	SAMD9L	LRP10		FAM66B	FAM49B	SSR1		ZMYND19		FADS1	ATG10			BRSK2	TRBV13	ACSF2
	RP11-213H15.1	RP11-508N22.13	P2RX5	GLB1L3		PSMD4		CALN1	HOXC4	DBN1	TMOD1	ATP6V0D2	IFITM10	KRT18	PILRA	LINC00871		RP11-468H14.2	GML	RP11-456H18.2		RP11-885N19.6		TTC9C	SLF1			MOB2	TRBV10-3	ANKRD40
	TTC37	HKDC1	GP1BA	RP11-464C19.3		ZNF687		ABCB1	RP11-834C11.6	HNRNPH1	TMEM246	ZNF706	NRIP3	HSD17B6	LRCH4	ERO1A		NAT2	GLI4	HIVEP1		TNNT3		RTN3	ERAP1			OR51E1	TRBV12-4	DYNLL2
	CTC-506B8.1	PLA2G12B	RP11-333E1.1	CALML3		POGZ		RUNDC3B	RP11-834C11.4	MAPK9	RP11-168K11.2	KB-1410C5.5	CTR9	RP1-34H18.1	GNB2	FBXO34		HR	EEF1D	BTN2A2		IGF2		COX8A	CTC-487M23.5			PRKCDBP	TRBV12-5	KCTD2
	PAM	RP11-399K21.13	TNFRSF13B	RP11-336A10.4		RIIAD1		TECPR1	LRP1	LYRM4	PDCL	ATP6V1C1	RP11-179A10.1	PTPRQ	CTA-339C12.1	RDH11		RP11-875O11.1	PUF60	HIST1H2BK		TSSC4		FIBP	DCP2			RRP8	TRBV15	ARMC7
	NUDT12	EIF5AL1	SLC5A10	RP11-563J2.2		RP11-98D18.15		CYP3A5	GLI1	KIF13A	OLFML2A	DCSTAMP	USP47	RP11-408B11.2	SH2B2	FAM181A		SCARA3	MAF1	LINC01012		ADM		MRPL11	ATG12			ILK	TRBV18	WBP2
	APC	SFTPA2	RPL19	ZNF37A		LINGO4		EPHB4	RP11-629N8.3	SOX4	RP11-344B5.2	RP11-383J24.1	SERGEF	RP11-1060G2.2	NAMPT	MTA1		DDHD2	HGH1	RP1-313I6.12		LDHA		CTC-1337H24.3	LMNB1			MRVI1	TRBV19	ACOX1
	CTD-2280E9.1	SFTPA1	CCR7	ZNF488		RORC		RASA4B	TMBIM4	CASC15	RP11-65J3.3	EFR3A	RP11-17A1.3	ANKS1B	RP11-22N19.2	CHRNA7		TM2D2	ZNF7	ZSCAN16		WT1		ANAPC15	RAPGEF6			INSC	TRBV20-1	CBX4
	ISOC1	SFTPD	KAT2A	LRRTM3		AL591893.1		RASA4	RP11-320P7.2	RP11-524C21.2	TTF1	FAM135B	CD44	RP11-818F20.5	ZNF277	LPCAT4		RP11-770E5.1	OSTF1	HCG18		WT1-AS		CLPB	CCNI2			C11orf58	TRBV21-1	C17orf89
	SEP8	IFIT5	KCNH4	TYSND1		BX470102.3		DOCK4-AS1	NAV3	HIST1H4J	PNPLA2	RP11-661A12.5	HSD17B12	CRY1	FSCN3	DNAJC17		PENK	CEP78	PPP1R10		QSER1		ALG8	JADE2			RP11-1081L13.4	TRBV23-1	RP11-1055B8.9
	LEAP2	SLC16A12-AS1	AC091132.1	UNC5B-AS1		S100A5		CAV1	RP11-121E16.1	ZNF165	POLR2L	GRINA	CD82	CCDC64	IMPDH1	C15orf62		LINC00968	RP11-154D17.1	DXO		NAT10		CCDC90B	DDX46			C11orf96	TRBV25-1	DUS1L
	BRD8	PANK1	EFCAB13	DUSP13		RP1-178F15.4		CAPZA2	RP11-554E23.2	ZSCAN9	TSPAN4	COMMD5	AMBRA1	RNF10	RP11-138A9.1	RP11-532F12.5		RP11-21C4.1	RP11-305L7.1	RNF5		API5		TMEM126B	CDC25C			DKFZp779M0652	TRBV27	MYL12B
	CDC23	CYP2C9	SNX11	RPS24		CHTOP		TSPAN12	CCDC53	ZSCAN23	AP2A2	RP11-183I6.2	ARFGAP2	FAM101A	MTPN	SPINT1		BHLHE22	RP11-305L7.3	XXbac-BPG246D15.9		SLC43A3		TMEM126A	MATR3.1			RP11-618K13.2	TRBV28	RP11-64C12.8
	PCDHGA8	SFRP5	MTMR4	C10orf99		INTS3		RNF133	NFYB	GABBR1	PGAP2	PLIN2	PRG2	RP4-765H13.1	TBXAS1	RHOV		CYP7B1	FGD3	BRD2		SERPING1		SMCO4	UBE2D2			ARHGAP1	TRBV29-1	RP11-202D1.2
	SH3RF2	CRTAC1	CD79B	CDHR1		C1orf189		GRM8	ISCU	ZFP57	LYVE1	IFNA1	AP000442.4	RP4-809F18.2	KDM7A	SORD		STMN2	LINC00092	TAPBP		CCDC86		CWC15	CTC-329D1.2			RP11-697H9.2	TRBJ1-2	RP11-484N16.1
	ADRB2	SCD	PRCD	CH25H		UBAP2L		HILPDA	RP11-837J7.4	HLA-G	RP11-483L5.1	MOB3B	STX3	GALNT9	PRKAG2	RP11-96O20.4		RUNX1T1	AKNA	PACSIN1		PRPF19		FDX1	DIAPH1			PYGM	TRBJ1-5	RP11-669I1.1
	NDST1	FBXW4	AC027601.1	CYP26A1		AQP10		ZC3HC1	PLBD2	ABCF1	LMO2	DNAJB5-AS1	MS4A3	FGF9	KMT2C	CCPG1		FAM92A1	MIR181A2HG	TREML2		LRRN4CL		TIMM8B	HDAC3			DPF2	TRBJ1-6	SOX12
	FAXDC2	CYP17A1	KLHL14	AVPI1		UBE2Q1		RP11-180C16.1	FBXO21	ATAT1	RAG1	GLIPR2	MS4A2	SERTM1	TLR8	GCNT3		FSBP	ARPC5L	GUCA1B		C11orf95		ATP5L	TCERG1			RP11-655M14.12	TRBJ2-1	MAVS
	CCNJL	GPAM	RP11-35G9.3	LOXL4		KCNN3		PODXL	PEBP1	CDSN	RTN4RL2	CCIN	PTGDR2	TPT1	AP1S2	RP11-111E14.1		DPY19L4	PPP6C	PTCRA		CDC42EP2		SLC37A4	GRPEL2-AS1			MRGPRF	TRBJ2-3	LINC00261
	RANBP17	PNLIPRP3	RP11-126O1.6	INA		RP11-307C12.12		TMEM140	RP11-897M7.1	POU5F1	RAB3IL1	FXN	CTD-2531D15.4	FAM155A	SYAP1	STRA6		KB-1410C5.3	RP11-65N13.8	CNPY3		CD248		KIN	TCOF1			ARHGEF17	TRBJ2-5	RP5-965G21.4
	ERGIC1	RP11-95I16.2	RP11-862L9.3	COL17A1		DCST2		RP11-134L10.1	MPHOSPH8	VARS	SCGB1D2	FBP1	LGALS12	SLC7A8	PHKA2	CTD-2026K11.2		ANGPT1	URM1	RP1-302G2.5		CTSF		ATP5C1	RBM22			TRPC6	TRBV30	PYGB
	CPEB4	RP11-95I16.6	CD40	GSTO2		DCST1		CHRM2	LINC00545	ITPR3	RP11-864I4.1	ERP44	DRAP1	TGM1	ACOT9	TMED3		RSPO2	C9orf114	RUNX2		GAL		PDSS1	SPDL1			GUCY1A2	GSTK1	GNAS
	C5orf47	DMBT1	RP1-148H17.1	TRUB1		RP11-307C12.11		CLEC2L	CAB39L	IP6K3	MAP4K2	MURC	TSGA10IP	PRKD1	SAT1	ABHD17C		CSMD3	FAM73B	TNFRSF21		RP11-849H4.4		CDK1	SFXN1			SLN	FAM131B	ARFGAP1
	FAM193B	RP11-432J24.5	NCOA3	SFXN4		DPM3		RP4-545C24.1	VPS36	C6orf1	ARL2	TMEM38B	CATSPER1	PYGL	ZFX-AS1	MESP1		ENPP2	NTNG2	RP11-385F7.1		COA4		DNAJB12	SIMC1			CRYAB	EPHA1-AS1	PPDPF
	CLK4	PEX5	LINC00494	NKX1-2		RP11-263K19.4		GIMAP8	OLFM4	TAF11	LRP5	FAM225B	RP11-169D4.2	CNIH1	ZFX	RP11-236L14.1		PTPRD	REXO4	CD2AP		PRKRIR		MRPS16	NSD1			HSPB2	GHET1	MED16
	ZNF354B	DUSP16	BCAS4	NKX6-2		MTX1		GIMAP7	F7	SCUBE3	KRTAP5-8	FAM225A	RAB6A	GMFB	GK	NTHL1		TYRP1	FBXW5	BEND6		TSKU		VDAC2	MXD3			ZBTB16	ZNF786	MBD3
	MGAT4B	RP11-59N23.3	COL9A3	LRTM2		RP11-263K19.6		GIMAP4	F10	PPARD	PDE2A	SLC31A2	RP11-21L23.3	RGS6	GK-AS1	ZG16B		SLC24A2	RP11-229P13.19	PHF3		NNMT		SH2D4B	GRK6			RP11-64D24.4	ATP6V0E2-AS1	BTBD2
	PXDC1	RP11-59N23.1	R3HDM4	CD9		RUSC1-AS1		GIMAP6	RNASE4	TEAD3	CHRDL2	FKBP15	ACER3	ISM2	RP2	PRSS22		TMEM215	RIC8A	MB21D1		RP11-212D19.4		GHITM	ZNF354C			APOC3	TCEANC	MKNK2
	HULC	RP11-476D10.1	LSM7	RP11-277P12.9		ASH1L-AS1		GIMAP1	SLC22A17	MAPK14	MYO7A	NEK6	MED17	MEIS2	CFP	PAQR4		MAMDC2	PSMD13	RP1-234P15.4		REXO2		IFIT3	RIPK1			TAGLN	INE2	TIMM13
	RP11-314C16.1	AC079630.2	AC005786.5	C12orf54		SMG5		GIMAP5	DHRS4	C6orf222	SRSF8	MAPKAP1	BIRC3	CHAC1	WAS	GSPT1		SPTLC1	RP11-326C3.7	SENP6		RP11-770J1.4		FFAR4	PRPF4B			PCSK7	LINC01281	MAP2K2
	GCNT2	AC079630.4	CD70	RP4-605O3.4		RHBG		NOS3	RP11-317N8.5	TMEM217	ENDOD1	ZBTB34	BIRC2	TYRO3	GRIPAP1	CTD-2135D7.5		ASPN	IFITM1	UBE2J1		PHLDB1		BLOC1S2	RP11-500C11.3			ABCG4	ZNF41	MPND
	NEDD9	LRRK2	CTB-133G6.1	LETMD1		RRNAD1		ASB9	LINC00517	TBC1D22B	SESN3	RP11-88G17.6	DRD2	SLC30A4	TFE3	PDXDC1		ECM2	SIGIRR	MDN1		AP002954.3		PKD2L1	DEK			MCAM	FOXP3	UBXN6
	LINC01108	H1FNT	FCER2	KRT6A		HDGF		PIR	LRFN5	GLO1	KBTBD3	QRFP	LINC00900	ALDH1A2	GNL3L	CRYM		RP11-307E17.8	LSP1	PNISR		THY1		RP11-34D15.2	E2F3			RP11-334E6.10	ARHGEF9	LONP1
	RP11-146I2.1	COX14	ANGPTL6	KRT5		LRRC71		BMX	LINC00648	UNC5CL	ACAT1	GBGT1	VWA5A	CA12	ALAS2	ERN2		PTCH1	ASCL2	BVES		OAF		NPM3	GMNN			TMEM136	IL2RG	SLC25A41
	RP1-151F17.1	CELA1	CLEC17A	PMEL		C1orf204		PPEF1	ATL1	MDFI	LAYN	RNH1	TBRG1	RP11-1123I8.1	RP6-159A1.4	CHP2		ERCC6L2	C11orf21	RP1-191J18.66		PUS3		USMG5	HIST1H4A			PKNOX2	MAGEE1	SLC25A23
	RP1-151F17.2	RP11-793H13.3	RPL18A	SPRYD4		VSIG8		PRRG1	LINC00519	RRP36	SDHD	TALDO1	RP11-677M14.2	NEO1	RLIM	MVP		TSTD2	TSPAN32	MICAL1		RPUSD4		TCF7L2	HIST1H4B			ADARB2	GPR174	CRB3
	RP1-167F1.2	RP11-620J15.2	ZNF506	GLS2		CFAP45		OTC	SLC35F4	PTK7	FXYD6-FXYD2	TOLLIP	RP11-809C18.3	BNC1	PGK1	MYLPF		XPA	CTC-343N3.1	RP5-1112D6.7		ADAMTS15		FAM204A	HIST1H3B			ADARB2-AS1	SLC25A53	CTD-2396E7.11
	LRRC16A	WIF1	ZNF253	ATP5B		DCAF8		TSPAN7	DACT1	SRF	FXYD6	CTSD	IDI2-AS1	RP11-66B24.4	BRWD3	GPT2		COL15A1	OSBPL5	ZUFSP		FAM208B		PRDX3	HIST1H2AB			LINC00702	WDR44	EVI5L
	U91328.19	LINC01479	CD22	NACA		RP11-574F21.2		BCOR	L3HYPDH	ADGRF4	SCN3B	AC068580.6	LINC00200	PDIA2	GLA	TOX3		INVS	LDHAL6A	STX7		MTPAP		ZNF511	HIST1H2BB			NET1	SH2D1A	ICAM4
	ZSCAN31	ACSS3	ZNF567	MYO1A		PEX19		CXorf36	KCNH5	PTCHD4	OPCML	TPP1	RP11-336A10.2	DECR2	RP5-1139I1.2	GOT2		PALM2	DNAJC24	AHI1		CXCL12		RP11-598F7.3	HIST1H3C			FRMD4A	ZNF280C	ICAM5
	ZSCAN12	DUSP6	ZNF383	NXPH4		F11R		LINC01545	RP6-65G23.5	PKHD1	RP11-298E9.6	RP11-231N3.1	PHYH	MSLN	ELF4	CHST4		PALM2-AKAP2	PRR5L	RP11-356I2.4		RP11-40C11.2		CCDC77	HIST1H4C			FAM188A	FAM122C	FDX1L
	ZBED9	RP11-1109F11.5	RPS16	BEST3		TSTD1		LINC01560	FBLN5	KCNQ5	ASB13	NCR3LG1	NMT2	RP11-420N3.2	MMGT1	FA2H		MUSK	PEX16	RP11-52J3.3		TFAM		RAD51AP1	HIST1H1E			RSU1	CD40LG	WDR83OS
	RP5-1186N24.3	NTN4	DLL3	METTL25		KLHDC9		KCND1	PRIMA1	RP11-554D15.3	RP11-536K7.3	TMEM86A	RP11-124N14.3	RBFOX1	ERICH1	RP11-264L1.4		LPAR1	DGKZ	IGF2R		BICC1		NDUFA9	RP1-221C16.8			SVIL-AS1	PNMA3	NFIX
	MICA	DRAM1	CLC	SLC6A15		NIT1		SHROOM4	IFI27L2	MYO6	PTCHD3	ACP2	ST8SIA6	GRIN2A	LINC00599	RP11-463O9.9		ZFP37	MADD	SLC22A1		ADO		TMEM52B	HIST1H4D			SVIL	L1CAM	CTC-239J10.1
	LY6G5B	RP11-686G8.2	LINC01480	RP11-541G9.1		UFC1		SPIN4	SERPINA5	ME1	MPP7	NR1H3	RP11-354E11.2	DEXI	RP11-252C15.1	IL17C		ZBTB6	SDHAF2	RNASET2		DDX21		MAGOHB	RP1-34B20.21			PRKG1	XX-FW83563B9.5	NACC1
	AGER	PXN-AS1	CD79A	DEPDC4		RP11-297K8.2		STARD8	SERPINA3	FAXC	LINC00839	SPI1	LINC01264	RP11-1035H13.2	CTD-2547L16.1	RP11-1260E13.1		PBX3	METTL12	XX-C2158C12.2		PPP3CB		PDE6H	HIST1H2BF			FAM13C	GAB3	RP11-678G14.3
	PBX2	PLA2G1B	POU2F2	ASCL1		USP21		EFNB1	SERPINA3.1	RP1-199J3.7	PTPN20	UBE2L6	ALOX5	SEZ6L2	RP11-875O11.3	GGT6		DBH-AS1	HNRNPUL2-BSCL2	GNA12		PLAU		PTPRO	HIST1H4E			CTNNA3	TNFRSF10A	NUDT19
	ANKS1A	RP11-282O18.7	CTC-378H22.2	BTBD11		PPOX		NHSL2	RP11-638I2.4	HDAC2	CISD1	MS4A4A	NCOA4	ASPHD1	SLC25A37	TM4SF5		GPSM1	RARRES3	CARD11		WAPL		DERA	HIST1H2BG			MYOZ1	NEFL	CAPNS1
	RNF8	RP11-380L11.4	LIPE	MVK		SDHC		ATP7A	DIO3OS	DCBLD1	LINC01515	MS4A6E	C10orf128	AHSP	PTK2B	VMO1		C9orf172	RASGRP2	RNF216		RNLS		MRPS35	HIST1H2AE			SYNPO2L	TRIM35	C19orf33
	MDGA1	RP11-76C10.5	RP11-15A1.3	GLTP		CFAP126		ITM2A	GOLGA8K	NCOA7	TACR2	MS4A7	NDST2	MT1E	RP11-360L9.7	CLDN7		ART5	VPS51	ZDHHC4		NOC3L		OVCH1	HIST1H1D			CAMK2G	DUSP4	EID2
	NFYA	RP11-523H24.3	OPA3	RPLP0		CCDC190		PCDH19	EMC7	SOGA3	UNC5B	MS4A14	C10orf11	MT1F	LYN	PEMT		SMPD1	FAU	HDAC9		CCNJ		YARS2	HIST1H4F			VCL	RP11-486M23.1	CLPTM1
	RP3-337H4.9	NUP58	GLTSCR2	DIABLO		RGS5.1		BEX5	EMC4	PTPRK	ASCC1	RP11-804A23.2	SFTPD-AS1	MT1G	UBXN2B	LGALS9C		DKK3	SIPA1	CDCA7L		SLC25A28		TUBA1B	HIST1H3F			GRID1	LEPROTL1	PPP1R37
	GTPBP2	ATP8A2	CD37	PIWIL1		ALDH9A1		NXF3	EID1	RP11-307P5.1	ZMIZ1	SLC15A3	NUTM2A-AS1	MT1H	RP11-280G9.1	LGALS9B		SPON1	CTSW	NUPL2		CHUK		KRT79	HIST1H2BH			LDB3	RP11-589C21.6	IGFL1
	VEGFA	SHISA2	RPL13A	GJB6		TMCO1		MID2	DTWD1	TAB2	FAM213A	FTH1	LINC00863	LINC00922	YTHDF3	CCDC144NL-AS1		PDE3B	PPP1CA	C7orf31		C10orf2		AAAS	HIST1H3G			PTEN	POMK	STRN4
	RP5-1120P11.1	FREM2	RPS11	RNF17		RP11-466F5.8		ATG4A	TNFAIP8L3	TULP4	NRG3	RP11-810P12.5	RP11-310E22.4	CTD-2012K14.6	RP11-16E18.3	CPD		LUZP2	TBC1D10C	JAZF1		PDCD11		PRR13	HIST1H2BI			ACTA2-AS1	VCPIP1	SPHK2
	SUPT3H	CPB2	MGC45922	POLR1D		TADA1		LINC01285	CYP19A1	MICALL2	SNCG	AP5B1	RP11-501J20.5	DDX28	RP11-333A23.4	MED24		DEPDC7	RPS6KB2	SCRN1		CALHM2		ATP5G2	HIST1H4H			ACTA2	NCOA2	TBC1D17
	CLIC5	PCDH9	KLK1	RP11-93G5.1		RP11-277B15.3		GLUD2	RP11-30K9.5	INTS1	ADIRF	EIF1AD	SLC18A2	NOB1	RIPK2	KRT23		RAG2	AP003419.16	GS1-114I9.1		SMNDC1		COPZ1	BTN2A1			PPP1R3C	RP11-10N23.5	CTU1
	RP11-79N23.1	LINC00348	CTD-2616J11.2	VWA8		RP1-313L4.3		APLN	RP11-435J9.2	LFNG	RP11-149I23.3	BRMS1	ADAM12	CALB2	KB-1507C5.4	SLC25A39		LRRC4C	RP11-660L16.2	EEPD1		HMX3		GTSF1	HIST1H2AG			SORBS1	KB-173C10.2	CLDND2
	LRRC1	SLAIN1	ZNF581	EBPL		MPC2		ZNF449	TLN2	TTYH3	UBTD1	PELI3	RP11-432J24.3	PKD1L3	TRPS1	RP11-138C9.1		CHRM4	UCP2	NME8		CPXM2		PDE1B	HIST1H4I			HOGA1	KB-173C10.1	NLRP2
	DST	HS6ST3	ZNF773	RP11-245D16.4		DCAF6		ATP11C	PPIB	SLC29A4	ADD3	POLD4	RP3-454B23.1	HP	FAM91A1	SCRN2		GANAB	RPS3	TRGV3		TNFRSF1A		RP11-644F5.10	HIST1H2AH			RP11-59C5.3	RP11-44N11.2	CECR2
	ZNF451	SLC10A2	ZNF814	LECT1		NME7		NAA10	CTD-2017F17.1	CCZ1	RP11-525A16.4	TCIRG1	ENO2	HPR	MTSS1	ATP5G1		RCOR2	ATM	POU6F2		NOP2		SARNP	ZNF184			RP11-598F7.6	SLA	AC007326.1
	KHDRBS2	LINC00460	CECR7	CLYBL		CCDC181		F8	PDCD7	ZNF12	C10orf82	LAMTOR1	A2M-AS1	VAT1L	PHF20L1	EPN3		KCNK4	RP11-629G13.1	LINC00265		C1S		CS	HIST1H2BL			CACNA1C	ZNF696	TXNRD2
	RP11-462G2.2	RP11-346C4.3	MICAL3	RP11-12G12.7		SCYL3		RP5-855D21.2	IGDCC4	TMEM106B	METTL10	RP11-807H22.7	AC091814.2	AC092718.1	RP11-809O17.1	NME2		SNX32	NCAM1	DBNL		C1R		STAC3	HIST1H2AI			NRIP2	ZNF623	CTA-407F11.8
	FAM135A	ATP11A	IGLV10-54	PCCA		KIFAP3		RP11-91J19.3	C15orf61	AC006482.1	RP11-598F7.4	FOLR2	FAR2	SPATA2L	DOCK8	AXIN2		AP000439.2	USP28	POLM		SLC2A13		DDIT3	HIST1H3H			CCND2-AS1	ZNF707	RHBDD3
	COL12A1	DCUN1D2	IGLV5-37	GRTP1		MROH9		ARHGEF10	SPESP1	MACC1	GDF3	LINC01537	RP11-370I10.6	SMTNL2	JAK2	GPRC5C		RP11-626H12.1	SORL1	RP13-580B18.4		RP11-302B13.5		TSFM	HIST1H2AJ			KCNA5	ZNF250	SEC14L6
	TMEM30A	TMEM253	ZNF280B	CCNB1IP1		RP1-127D3.4		RP11-134O21.1	CYP11A1	ITGB8	TAS2R30	SLCO2B1	FMNL3	TNK1	IGHEP2	SLC9A3R1		WNT11	CRTAM	ZNF736		RP11-161H23.5		LLPH	HIST1H2BM			NTF3	RLN1	EIF4ENIF1
	SNX14	FAM177A1	IGLV2-5	SLC39A2		FMO4		GS1-57L11.1	HYKK	MALSU1	APOLD1	TPBGL	SLC11A2	ALOX12B	C9orf72	ST6GALNAC1		KCTD21-AS1	ETS1	TYW1B		LARP4		SLC35E3	HIST1H2BN			PIANP	RANBP6	LL22NC03-32F9.1
	SLC35A1	PTCSC3	IGLV4-3	RNASE7		SLC9C2		SOX7	STARD5	IGF2BP3	HEBP1	CTSC	ACVR1B	LINC00675	RP11-331F9.4	P4HB		TENM4	FLI1	RP11-313P13.5		IGFBP6		NUP37	HIST1H2AK			C12orf57	LINGO2	TMPRSS6
	RP11-127B16.1	RP11-259K15.2	VPREB3	HOMEZ		ANKRD45		CTD-2135J3.3	ADAMTSL3	PLEKHA8	FAM234B	MMP8	KRT1	ZNF286B	TLN1	ZNF750		RP11-727A23.10	RP11-713P17.4	NCF1		HOXC8		PWP1	HIST1H2AL			CD163L1	DDX58	POLR2F
	RP3-467N11.1	MBIP	SMARCB1	NYNRIN		ZBTB37		XKR6	RGMA	CCDC129	GRIN2B	FDXACB1	AMHR2	FAM83G	SLC25A51	NDUFV2		FAT3	VPS26B	NPTX2		ITGA5		FICD	HIST1H1B			LOH12CR2	SIT1	TRMU
	RP3-355L5.5	SFTA3	AP1B1	RP11-964E11.2		RP11-160H22.3		RP11-369E15.3	RP11-522B15.3	AVL9	ART4	AP002954.4	TESPA1	VTN	TLE4	ZBTB7C		SCN2B	B3GAT1	TRRAP		PA2G4		GPN3	HIST1H3I			LINC01489	CARNMT1	GRAMD4
	SESN1	ALDH6A1	CTA-342B11.1	PAX9		RABGAP1L		AC037459.4	CERS3-AS1	VPS41	PIK3C2G	UBASH3B	ESYT1	ANKRD13B	AGTPBP1	LINC01539		C1QTNF5	WDR37	ZNF789		RP11-571M6.7		VPS29	HIST1H3J			RERG	SEMA4D	MAPK8IP2
	RP3-486I3.5	SYNDIG1L	NCF4	SLC25A21		RP11-195C7.1		TNFRSF10D	MPG	YKT6	LYRM5	OR8G5	OSBPL8	ASIC2	ZCCHC6	ATP8B1		GRIK4	CELF2	ZNF394		METTL1		RAD9B	HIST1H2AM			EPS8	NOL8	AJ006998.2
	HINT3	RP3-449M8.9	RP5-821D11.7	RP11-81F13.1		RP11-428K3.1		RP11-1149O23.4	UNKL	NUDCD3	PPFIBP1	SLC37A2	RP11-823E8.3	CCL2	RP11-305L7.7	SERPINB3		FEZ1	PRPF18	GPC2		RP11-571M6.15		CCDC63	HIST1H2BO			RERGL	RP11-498P14.5	USP25
	TRMT11	RP3-449M8.6	SHISA8	MIPOL1		AXDND1		HMBOX1	NME3	NPC1L1	RP11-1060J15.9	RP11-480C22.1	GNPTAB	TBC1D3G	CARD19	SERPINB11		ST3GAL4-AS1	PIP4K2A	SLC12A9		SLC16A7		ALDH2	TRIM26			PDE3A	TNFSF8	ATP5O
	ECHDC1	NPC2	TNFRSF13C	LINC00640		TDRD5		TEX15	RP11-77H9.5	ZMIZ2	TSPAN11	C11orf45	WSCD2	C1QL1	NINJ1	SERPINB7		ST3GAL4	RP11-135A24.4	COL26A1		SRGAP1		POP5	PRR3			SLCO1C1	C9orf78	KB-68A7.1
	RP3-403A15.5	ADCK1	TBC1D22A	AP5M1		RP11-533E19.7		IDO1	GSG1L	NACAD	RP11-551L14.4	RP11-433J20.1	TPCN1	GIP	GRIN3A	SERPINB10		ADAMTS8	RASGEF1A	SPDYE2		KRR1		OASL	NRM			KCNJ8	USP20
	KIAA0408	SERPINA1	AP001059.7	GPX2		RP11-540K16.1		ANK1	NUPR1	TMEM248	OVOS2	VIM	TESC	RP11-180P8.3	RP11-217B7.3	SLC52A3		IL15RA	PRF1	PIK3CG		C12orf29		RAN	TUBB			MED21	FAM78A
	MED23	SETD3		GPHN		LINC01344		C8orf22	ZNF771	STX1A	SLC38A4	TMEM236	RP11-768F21.1	C1QTNF1-AS1	RP11-202G18.1	SDCBP2		ITGA8	FUT11	COG5		RP11-13A1.3		MTIF3	TCF19			KLHL42	DNLZ
	EYA4	RP11-1029J19.4		ARG2		RNASEL		PCMTD1	PRSS53	CLDN4	SMAGP	MRC1	TMEM233	RP11-353N14.4	TLR4	RP5-1187M17.10		ZEB1-AS1	TSPAN14	GPR22		DCN		POMP	XXbac-BPG299F13.17			AMN1	RP11-326C3.2
	NHSL1	RP11-16E12.1		GSTZ1		DHX9		SOX17	RP11-461O7.1	HEPACAM2	RP11-923I11.5	SLC39A12	RP11-18C24.8	CLUL1	DENND1A	DDRGK1		ZNF248	CUTC	IFRD1		RP11-887P2.5		NHLRC3	MICB			COL2A1	RP11-326C3.11
	ADAT2	PAK6		RP11-406A9.2		SMG7		PREX2	B3GNT9	PON2	GPR182	PLXDC2	VPS37B	ADCYAP1	NUP214	SLC4A11		ZNF25	CWF19L1	MDFIC		UTP20		WBP4	MSH5			PFKM	HBB
	UTRN	EXD1		C14orf159		APOBEC4		HEY1	HSF4	GS1-293C5.1	AGAP2-AS1	ARHGAP22	RP11-463O12.3	RP11-78F17.1	RXRA	MCM8-AS1		RP11-517P14.2	ADAM8	LINC01393		IGF1		ARL11	LSM2			RP11-1100L3.7	ARNTL
	SUMO4	CHP1		RP11-862G15.1		RP11-382D12.2		RP11-26J3.1	HSD11B2	ASNS	RP11-631N16.2	RP11-120C12.3	ATP6V0A2	DLGAP1-AS4	FCN1	RBBP9		GDF10	CACNA1C-AS1	SND1		GLT8D2		MZT1	PSMB8			RP11-983P16.4	CALCB
	IYD	PLA2G4E		CHGA		TRMT1L		SLC26A7	DPEP3	SMURF1	RASSF9	RP11-436D10.3	THRIL	LAMA1	RP11-447M12.2	PAX1		VSTM4	TAPBPL	RP11-274B21.9		EID3		TEX30	PSMB9			ITGA7	RP11-17G12.3
	QKI	PLA2G4F		ASB2		RP11-295K2.3		RP11-100L22.1	IL34	KPNA7	NTS	EGR2	CRYL1	FAM210A	FAM157B	HM13		PCDH15	LAG3	LINC-PINT		ALKBH2		HAUS4	TAP1			RDH5	AP000640.10
	PDGFA	VPS39		RP11-44N21.1		GS1-304P7.3		ANKRD46	C16orf47	ARPC1A	MGAT4C	SLC29A3	PARP4	GATA6	LINC01001	TM9SF4		LINC00844	KLRG1	PLXNA4		FAM216A		C14orf119	XXbac-BPG181M17.6			MYL6	CD6
	MAFK	PRTG		RP11-467L19.16		LINC01031		BAALC-AS2	LINC01229	C7orf43	ELK3	PSAP	LINC00571	DSCAS	RP11-326C3.13	BPIFB2		PHYHIPL	KLRB1	CREB3L2		NAA25		PCK2	KIFC1			NDUFA4L2	CD5
	PAPOLB	RP11-1069G10.1		OTUD7A		CFHR3		NUDCD1	TCF25	AP1S1	STAB2	DUPD1	ELF1	SYT4	RHOG	BPIFA2		COL13A1	KLRF1	ZC3HAV1		GATC		EMC9	BAK1			DCTN2	B3GAT3
	TNRC18	RP11-244F12.3		RP11-346D14.1		ZBTB41		COLEC10	SMG6	FEZF1-AS1	DTX1	KCNMA1	SERP2	SLC14A2-AS1	ZNF143	BPIFA1		KAT6B	CLEC2B	RP4-584D14.5		HPD		NEDD8	SRPK1			ARHGEF25	PTPRCAP
	RP5-1159O4.1	MEGF11		RP11-624L4.1		CRB1		WDYHV1	RP5-1050D4.2	GPR37	ACADS	ZMIZ1-AS1	TDRD3	SERPINB2	SBF2	CHMP4B		ZNF503	KLRD1	RP11-511P7.5		DDX55		PPP2R3C	SRSF3			SLC26A10	RP11-849H4.2
	TSPAN13	RP11-352D13.6		PHGR1		NEK7		RP11-89K10.1	SLC35G6	UBE2H	LINC00943	LIPA	LINC01068	RNF24	RP11-351I24.1	RPN2		RP11-90J7.3	KLRK1	LINC00996		UBC		PSMA6	CCDC167			B4GALNT1	INTS4
	STK31	RP11-352D13.5		JMJD7		RP11-92G12.3		POU5F1B	TNFSF12-TNFSF13	PRSS2	RP11-575F12.1	PDE6C	ABCC4	SMOX	GTF2H1	FAM83D		LINC00856	KLRC4-KLRK1	VIPR2		DHX37		GEMIN2	TAF8			RP11-767I20.1	USP35
	AC003090.1	C15orf59		PLA2G4D		ASCL5		NDRG1	SOX15	PRSS1	FZD10	PI4K2A	ARHGEF40	CRLS1	RP1-68D18.4	PI3		ZCCHC24	KLRC4	LINC00685		PUS1		MIS18BP1	TRERF1			MSRB3	ANKRD49
	CTB-113D17.1	MAN2C1		MFAP1		TMEM9		LY6K	GLP2R	TRPV6	MMP17	PDZD7	RAB2B	LRRN4	PHF21A	SLC2A10		BMPR1A	KLRC3	IL3RA		NOC4L		RP11-406H23.2	UBR2			MYRFL	RP11-856F16.2
	NOD1	CTSH		DUOX2		RP11-134G8.7		GPIHBP1	PMP22	EPHA1	LRCOL1	FBXL15	OXA1L	PROCR	CTD-2589M5.5	B4GALT5		MINPP1	RP11-277P12.6	AKAP17A		P2RX2		C14orf166	PPP2R5D			CSRP2	RP11-712B9.2
	DPY19L1	RASGRF1		RFX7		RP11-134G8.5		GSDMD	AC004448.5	CTAGE8	KBTBD7	CALHM3	JPH4	EMILIN3	MYBPC3	CYP24A1		ENTPD1-AS1	KLRC2	TLR7		ZNF26		CDKN3	POLH			PPP1R12A	CARD17
	URGCP	MTHFS		MTFMT		RP11-465N4.5		IL33	LINC01563	CNTNAP2	CLDN10-AS1	GSTO1	CMA1	KCNK15	RP11-750H9.5	SLCO4A1-AS1		MARVELD1	KLRC1	OFD1		SGCG		PSMA3	CDC5L			OTOGL	ALKBH8
	RP11-340I6.8	ST20		RPL4		RP11-465N4.4		LINC01235	RP11-173M1.4	ZNF282	LINC00359	CFAP58-AS1	CTSG	PCK1	PTPRJ	SAMD10		HPSE2	RP11-291B21.2	SCML2		MEDAG		RP11-62H20.1	MCM3			LIN7A	RNF214
	GTF2IRD1	LINC01314		FEM1B		ELF3		ACER2	RAB34	CHPF2	OXGR1	FUOM	AP4S1	GATA5	PATL1	FUT6		KAZALD1	SMIM10L1	PHEX		DCLK1		VTI1B	PRIM2			KCTD10	CD3E
	RP5-1186P10.2	FSD2		RPLP1		GPR37L1		TEK	CORO6	AC021218.2	GRTP1-AS1	SLC6A12	NFKBIA	EEF1A2	AP001257.1	FUT3		AS3MT	ARHGDIB	CXorf21		RP11-290D2.6		ACOT1	SMAP1			TBX5	CD3D
	HIP1	AGBL1		PKM		RP11-569A11.1		FAM219A	TBC1D3F	MNX1	TMCO3	PTPN6	RPL36AL	BSG	PGA3	INSR		SH3PXD2A	RP11-707G18.1	MED14		HTR2A		ACOT2	KHDC1			CABP1	CD3G
	GSAP	RP11-167B3.2		IMP3		PCAT6		LINC00961	NR1D1	MNX1-AS2	ATP4B	CD163	LINC00520	SBNO2	PGA5	CAMSAP3		JAKMIP3	ASB8	SLC9A7		UGGT2		ACOT4	TTK			RASL11A	DDX6
	APTR	SPATA41		FBXO22		KLHL12		RP11-327L3.3	GJD3	DHRSX	DAD1	C3AR1	AKAP5	KLF16	RP11-286N22.8	MUC16		DYRK4	RP11-386G11.5	JADE3		FARP1-AS1		RP11-1152H15.1	ZNF292			TRPC4	RP11-730K11.1
	PCLO	LA16c-349E10.1		CEMIP		ADIPOR1		FAM95B1	RP5-1028K7.3	RP11-706O15.1	FITM1	CLEC6A	RP11-973N13.4	DIRAS1	BEST1	AP1M2		PTMS	PRKAG1	ZNF81		NOVA1		CTD-3035D6.2	RNGTT			LHFP	TIRAP
	SEMA3E	EME2		RP11-499F3.2		CYB5R1		CNTNAP3B	KRT24	VCX	STXBP6	RP11-20D14.6	SLC8A3	DUS3L	NXF1	YIPF2		P3H3	MCRS1	PQBP1		SPTSSA		RP11-8L8.2	RP11-63L7.5			TSC22D1	KLF6
	CLDN12	ABCA3		RP11-276M12.1		RP11-430C7.5		RP11-475I24.3	KRT10	FAM9B	SNX6	OLR1	RP11-486O13.2	ACSBG2	CCDC88B	RAB3D		C1RL	DAZAP2	PIM2		BRMS1L		CINP	CASP8AP2			TPT1-AS1	IL2RA
	CYP51A1	TBC1D24		AP3B2		DSTYK		RP11-475I24.8	CTD-3193K9.4	TMEM27	RHOJ	GSG1	PROX2	LRRC8E	AP003774.6	TMEM205		C1RL-AS1	BIN2	PLP2		RP11-218E20.5		KNSTRN	MMS22L			ESD	PRKCQ
	VPS50	LA16c-380H5.3		SEMA4B		TMCC2		ANKRD20A4	MAPT	USP9X	RPS6KL1	PLBD1	LINC01629	QTRT1	MIR194-2HG	ECSIT		FAM66C	KRT86	CLCN5		RP11-218E20.3		HAUS2	PREP			SUCLA2	RP11-554I8.1
	CASD1	ACSM3		RHOT2		NUAK2		RP11-15E1.5	COPZ2	CASK	STON2	RP11-662I13.2	RP11-114N19.3	ILVBL	ATG2A	CALR		A2M	KRT81	MAGED4B		HIF1A-AS1		SERF2	CEP57L1			FBXL3	TAF3
	LMTK2	AC009133.21		RHBDL1		SLC41A1		ANKRD20A3	NXPH3	FUNDC1	RP11-299L17.3	BHLHE41	GALC	CTD-2562J15.4	EHBP1L1	CYP4F12		SMCO3	KRT72	MAGED4		WDR89		SPPL2A	CDK19			EDNRB	GATA3-AS1
	CPSF4	AC009133.12		LA16c-395F10.2		EIF2D		ANKRD20A1	RP11-893F2.13	PCSK1N	RP11-497E19.1	RP11-283G6.3	RP11-300J18.1	ZNF676	RP11-867G23.12	NR2F6		RP11-405A12.2	KRT2	TSPYL2		PIGH		CCNB2	CEP85L			RP11-403A3.3	GATA3
	ZNF655	AC026471.6		MLST8		CR1L		TMEM2	CACNA1G	GSPT2	FLRT2	RP11-283G6.4	RP11-753D20.3	NPHS1	ADRBK1	B3GNT3		SPX	RP11-793H13.11	KANTR		ZFP36L1		GTF2A2	RP11-103C16.2			COL4A1	RP3-323N1.2
	GS1-259H13.2	IRX6		TFAP4		CD46		TMC1	AC099850.1	GPR173	ATXN3	RP11-283G6.5	TTC7B	KIRREL2	RP11-802E16.3	PDE4C		CNTN1	HNRNPA1	RP5-1091N2.9		SRSF5		FAM96A	RP11-73O6.3			COL4A2	OPTN
	PILRB	POLR2C		DNAJA3		IRF6		TRPM6	RP11-160O5.1	SNX12	ZFYVE21	RP11-283G6.6	ITPK1-AS1	LINC00665	IGHMBP2	AC007796.1		CSAD	RP11-603J24.4	OGT		RBM25		KIAA0101	RP3-325F22.3			GAS6-AS2	MLLT10
	ACHE	DOK4		TMEM186		DIEXF		ZNF782	ABCA8	ATRX	CTD-2223O18.1	MANSC4	BEGAIN	SERTAD3	TPCN2	CTD-2527I21.15		SP7	RPS26	CXCR3		TGFB3		HEXA	RP11-356I2.1			NDRG2	RP11-85G18.6
	MUC3A	CSNK2A2		GP2		SERTAD4-AS1		CTNNAL1	ABCA6	XKRX	KIF26A	RP11-946L16.1	RP11-1017G21.5	NUMBL	FOLR3	ETV2		MAP3K12	ARHGAP9	MAGT1		DDX24		ADPGK	ABRACL			TPPP2	EPC1
	CUX1	RP11-61A14.4		UQCRC2		SERTAD4		RGS3	ABCA10	ARMCX6	GOLGA8S	RP11-946L16.2	RP11-403B2.7	ITPKC	ARAP1	SPINT2		HOXC6	LINC01465	CYSLTR1		BDKRB2		COX5A	KATNA1			CMTM5	CCDC7
	POLR2J3	PDP2		USP31		HHAT		BRINP1	LINC01028	TCEAL1	RP11-578F21.6	IPO8	RP11-32B5.7	BCL3	ATG16L2	NCCRP1		HOXC9	RP11-81H14.2	NXF5		RP11-404P21.8		SNUPN	NUP43			C14orf28	RP11-462L8.1
	NAPEPLD	CDH16		EARS2		LINC00467		STOM	CYGB	RP11-722G7.1	SCG3	DNM1L	RP11-37C7.3	PVRL2	KCNE3	CYP2A13		MYL6B	RP11-81H14.1	KCNE5		BDKRB1		ETFA	FBXO5			RP11-857B24.5	RP11-342D11.3
	SLC26A5	LRRC36		HS3ST4		RP11-354K1.2		LHX6	MXRA7	NRK	BCL2L10	GPD1	ATP8B4	IGFL2	NEU3	CYP2F1		SMARCC2	RAP1B	STAG2		DLK1		PSMA4	RP11-52J3.2			ACTR10	CUL2
	CTB-13F3.1	NRN1L		ZNF785		RP11-122M14.1		SH2D3C	FN3K	CLDN2	CTD-2184D3.6	MFSD5	CTD-2647E9.3	NPAS1	DGAT2	CEACAM5		METTL21B	LINC01481	AF011889.5		DIO3		CHRNA5	RP3-403L10.3			RP11-47I22.2	RP11-393J16.4
	DOCK4	HAS3		RP11-44F14.2		RP11-15I11.2		ENG	LINC00667	CAPN6	LIPC	RP11-680A11.5	HDC	CA11	RP11-672A2.6	AC011513.4		RP11-620J15.4	CNOT2	LINC00893		RP11-736N17.11		CHRNA3	ACAT2			HSPA2	ZNF365
	TES	TMED6		CAPNS2		SPATA45		RP11-228B15.4	SLC14A2	AMOT	ADAM10	GPR84	LEO1	PLEKHA4	RP11-452H21.4	CNFN		MON2	RPL6	CXorf40A		TRMT61A		MESDC2	RP1-167A14.2			SPTB	RP11-137H2.4
	AC002066.1	SLC38A8		SLC6A2		FLVCR1-AS1		PKN3	CTD-2541J13.2	XIAP	AC069368.3	CD63	CTD-2650P22.1	KLK5	SLC36A4	CXCL17		LGR5	DDX54	MTMR1		HYPK		FAM103A1	NUDT1			CHURC1	FAM35A
	CAV2	CA5A		RP11-410D17.2		FLVCR1		AIF1L	RP11-674P19.2	DCAF12L1	PLEKHO2	RP11-762I7.5	RP11-317G6.1	KLK7	FUT4	FOXA3		TRHDE	PXN	ARHGAP4		FBN1		NMB	AMZ1			ACTN1	LINC00866
	AC005276.1	CDH15		RP11-368L12.1		SMYD2		FCN2	TIMM21	ZDHHC9	ANKDD1A	MMP19	PAQR5	KLK8	CASP4	LMTK3		RP11-54A9.1	RP13-941N14.1	CLN8		FGF7		SEC11A	ACTB			RP11-363J20.2	R3HCC1L
	SND1-IT1	SLC22A31		CMTR2		USH2A		OLFM1	FAM69C	HS6ST2	SLC24A1	CYP27B1	TMEM266	ZNF614	CASP5	FAM83E		BBS10	ORAI1	AGPAT5		TMOD2		MRPS11	HNRNPA2B1			PGF	HPS6
	RP11-212P7.2	AC137932.5		SDR42E1		ESRRG		RP11-251M1.1	TMC2	GPC4	RAB11A	LYZ	ADAMTS7	ZNF841	CASP1	FUT2		PPFIA2	LINC01089	MTMR9		CILP		SNRNP25	CBX3			C14orf180	LDB1
	KLRG2	RP11-1260E13.2		RP11-486L19.2		GPATCH2		EGFL7	ADAM33	FAM127B	SV2B	AMDHD1	FAH	SBK2	CARD16	TRPM4		KERA	VPS33A	AF131216.6		SMAD3		GFER	PSMA2			ACTC1	RP11-313D6.3
	PARP12	RP11-1260E13.3		C16orf74		SPATA17		FAM69B	NNAT	SMIM10L2B	RP11-255M2.3	LTA4H	PDE8A	RPS4Y1	RAB39A	LENG9		LUM	EIF2B1	RP11-297N6.4		LARP6		PGP	H2AFV			RP11-265N6.2	PDCD4
	ADCK2	RILP		RP11-830F9.5		TGFB2-AS1		RP11-216L13.16	KIAA1755	TMEM185A	LINC01197	RP11-256L6.2	AKAP13	DGCR5	SIDT2	CDC42EP5		ANO4	LINC00944	ENTPD4		KIF7		PRSS21	FIGNL1			TPM1	RP11-348N5.9
	BRAF	SERPINF2		RPL13		RP11-392O17.2		LCN6	BPI	CD99L2	NR2F2	GAS2L3	RP11-154B12.3	LINC01311	AP000892.4	EPS8L1		RP11-651L5.3	RP13-977J11.2	RNF122		RP11-161M6.2		RP11-490O6.2	CCT6A			FBXL22	ATE1
	TMEM139	RP11-186B7.7		VPS9D1-AS1		EPRS		LCN15	LBP	PLXNB3	LINC00923	USP30-AS1	MCTP2	RP3-430N8.11	RP11-728F11.4	ISOC2		TMEM119	RP13-977J11.8	RP11-231D20.2		SOX8		RP11-72I8.1	BAZ1B			OAZ2	C10orf88
	ZNF746	GUCY2D		RP11-676J12.7		IARS2		NPDC1	RIMS4	HCFC1	SYNM	ARPC3	RP11-89K11.1	LINC01399	IL10RA	TMEM211		MYO1H	LINC00539	POLB		C16orf91		ARL6IP1	PHTF2			RBPMS2	IKZF5
	SSPO	ALOX15B		PITPNA-AS1		RP11-378J18.9		NRARP	TP53TG5	SGK223	RP11-6O2.4	SDS	TPSG1	APOL2	UBE4A	XBP1		TBX5-AS1	RPL21	RP11-11C20.3		ZNF263		TBC1D10B	SLC25A40			RASL12	CALY
	SMARCD3	RP11-599B13.3		CTD-2309O5.3		TAF1A-AS1		IFITM2	CHRNA4	CLDN23	PCSK6	SDSL	TPSB2	CDC42EP1	CBL	SLC5A1		RP11-512M8.5	GTF3A	CA8		VASN		DCTPP1	DBF4			SALRNA2	RAD52
	RBM33	SLC25A35		MYHAS		BROX		IFITM3	CFD	MFHAS1	TM2D3	P2RX7	TPSAB1	BAIAP2L2	PFKFB3	TST		TMEM132C	LINC00384	C8orf44-SGK3		RSL1D1		NETO2	AC002454.1			CSPG4	PARP11
	SHH	AC005324.6		ADORA2B		NVL		RP11-326C3.12	NFIC	PPP1R3B	RAB11FIP3	RP11-340F14.6	TPSD1	CXADR	OLAH	SGSM3		ZNF605	MTRF1	TERF1		CTB-193M12.1		AGRP	MCM7			LINGO1	RP11-664D1.1
	RP13-465B17.5	MYO15A		MED9		CNIH3		ART1	CTB-50L17.7	ZDHHC2	RP11-473M20.9	P2RX4	RP11-473I1.5	EVA1C	NSUN6	CTA-989H11.1		RP11-141M1.3	RCBTB2	ZBTB10		FOPNL		PSMD7	SRRT			RP11-182J1.5	RP4-761J14.8
	RP11-706O15.5	AC090616.2		ALDH3A1		ENAH		DCHS1	RAB11B-AS1	CNOT7	NTAN1	ALOX5AP	SOCS1	C21orf62	ARL5B	A4GALT		MAB21L1	RP11-195L15.2	SNX16		C16orf52		CMC2	CTB-152G17.6			RP11-182J1.1	ZNF384
	ANOS1	ACACA		FOXN1		SRP9		RP11-732A19.5	RTBDN	PSD3	RP11-626G11.4	RGCC	SNX29	AP001432.14	LINC00202-2	BIK		GPALPP1	KLF12	CPNE3		SETD1A		EMC8	CBLL1			RP11-158M2.4	CLSTN3
	GPR143	C17orf98		MRPL45		EPHX1		MRPL17	C19orf60	SH2D4A	RP11-626G11.6	LACC1	CTD-2583P5.1	U2AF1	WAC-AS1	TTLL12		CLN5	COMMD6	RP11-347C18.5		DNAJA2		COX4I1	AC073934.6			NTRK3	CLEC2D
	CLDN34	RPL23		CTB-131K11.1		RP11-285F7.2		SWAP70	CERS1	TNFRSF10B	C16orf62	SLC25A30	CTD-2583P5.3	RRP1	WAC	WI2-85898F10.1		NALCN	GGACT	PABPC1		SIAH1		C16orf95	TMEM209			ACAN	RP11-75L1.1
	CTPS2	CACNB1		RAPGEFL1		PYCR2		PIK3C2A	TM6SF2	TNFRSF10C	GPRC5B	CPB2-AS1	RRN3	PCBP3	MAP3K8	HUNK		ITGBL1	RASA3	UBR5-AS1		MMP2		PSMB6	CPA5			MFGE8	CD69
	REPS2	PPP1R1B		TNS4		RP11-275I14.4		ABCC8	ZNF302	NRG1	ACSM5	LINC00563	ABCC1		RP11-253D19.1	URB1		BIVM	TRDV2	RP11-1C8.6		OGFOD1		SLC25A11	LUC7L2			RP11-326A19.4	RP11-290C10.1
	CDKL5	CSF3		KRT40		PSEN2		PTPN5	SCN1B	RP11-11N9.4	CTD-2194A8.2	DLEU7	CTD-2576D5.4		ZNF438	LINC01426		KLHDC1	TRDC	AC023590.1		MT2A		DERL2	RP11-634H22.1			CRTC3	CDKN1B
	RS1	HLF		KRT31		ADCK3		RP11-266A24.1	FXYD1	FUT10	ACSM2A	NALCN-AS1	AQP8		RP11-351D16.3	BACE2		KTN1-AS1	TRDV3	RNF139-AS1		MT1M		STX8	TRBV6-2			CTD-3065B20.3	HIST4H4
	PHKA2-AS1	RP11-515O17.2		KRT32		JMJD4		MPPED2	ZNF540	LSM1	ACSM2B	COL4A2-AS2	NSMCE1		CSGALNACT2	FAM3B		CTD-2184C24.2	AP1G2	RNF139		MT1A		TMEM199	TRBV12-3			UNC45A	FGFR1OP2
	CNKSR2	APOH		AC019349.5		IBA57-AS1		KIAA1549L	ZNF781	ADAM9	ZP2	RP11-365P13.5	FLJ21408		FAM21C	TFF1		FUT8	LRRC16B	ZFAT		MT1X		PIPOX	TRBV14			LINC00924	KIAA1551
	RP6-99M1.3	BAIAP2-AS1		KRT15		TRIM17		FJX1	FBXO17	C8orf4	GDPD3	RP11-88E10.5	CTD-3203P2.3		RP11-38L15.3			MED6	PSME1	ZFAT-AS1		RP11-256I9.3		RP13-753N3.3	TRBV24-1			RP11-236L14.2	RP11-50I19.2
	ZNF630	LINC00482		KRT19		HIST3H2BB		LDLRAD3	LTBP4	GPAT4	BCL7C	LAMP1	IL4R		SGMS1			PAPLN	TINF2	TOP1MT		RP11-5A19.5		CCL23	TRBJ2-2			NR2F2-AS1	PCED1B
	CCDC120	ASPSCR1		KRT14		RHOU		TSPAN18	TMEM91	HOOK3	ADGRG3	SLC7A7	LAT		IPMK			LTBP2	SDR39U1	NAPRT		NIP7		ZNHIT3	TRBJ2-7			RP11-327J17.9	KANSL2
	KLF8	DCXR		KRT17		NUP133		CHST1	ZNF575	HGSNAT	LINC00920	CEBPE	ZNF48		UBE2D1			CTD-2207P18.1	GZMH	PARP10		TERF2		PSMB3	CASP2			PGPEP1L	WNT1
	AMER1	FASN		HAP1		RP4-613A2.1		APLNR	RTN2	FAM150A	EXOC3L1	CPNE6	LPCAT2		SRGN			MLH3	GZMB	RIC1		DDX19A		EFTUD2	TCAF2			HBZ	SOAT2
	FTX	DLGAP1		HSD17B1		ABCB10		RP11-703H8.7	SIX5	CPA6	CTD-2012K14.8	LGALS3	RP11-212I21.4		HK1			DIO2	CTD-2213F21.3	RP11-207C16.4		CRISPLD2		KANSL1-AS1	EZH2			NME4	ITGB7
	DIAPH2	RP11-861E21.2		RP11-400F19.6		TAF5L		ASRGL1	PNMAL2	TRAM1	C16orf86	RP3-414A15.10	ZNRF1		CDH23			HHIPL1	RP11-561B11.2	SMU1		CTU2		TEX14	ATP6V0E2			LMF1-AS1	DGKA
	LL0XNC01-250H12.3	SPIRE1		PLEKHH3		COG2		EML3	KDELR1	LACTB2	RP11-521L9.1	CTD-2207P18.2	RP11-960L18.1		C10orf54			EXOC3L4	RPS29	B4GALT1		MC1R		RP11-178C3.2	TMUB1			CACNA1H	AGAP2
	TMSB15B	RP11-595B24.2		MIR2117HG		RP11-99J16__A.2		CHRM1	DBP	XKR9	SNTB2	FLVCR2	RP11-118F19.1		RP11-574K11.5			RP11-260M19.2	PTGDR	NFX1		GAS8-AS1		C17orf64	XRCC2			SNHG9	HELB
	RNF128	RP11-627G18.4		TMEM101		CAPN9		AP000438.2	SLC17A7	CHMP4C	DHODH	VIPAS39	OR3A2		PPIF			NDN	PTGER2	RP11-112J3.15		RNMTL1		KPNA2	NCAPG2			RNF151	IFNG
	COL4A5	CABLES1		CTD-2020K17.3		RP5-858B6.3		PLCB3	CPT1C	WWP1	TXNL4B	TMEM251	CAMKK1		LIPN			GREM1	RP11-547D23.1	TMEM8B		SERPINF1		HN1	ASMT			HCFC1R1	IL26
	PLS3	DCC		SP2-AS1		GNPAT		PPP2R5B	AP2A1	RRM2B	BCAR1	RP11-982M15.5	P2RX1		PCGF5			C15orf41	PRKCH	RP5-1050E16.2		HIC1		MRPL12	RP11-120D5.1			SRL	GALNT4
	SLC25A43	RP11-671P2.1		NGFR		SPRTN		BATF2	ZNF582-AS1	TATDN1	GABARAPL2	CYFIP1	C17orf107		C10orf131			CHST14	CTD-2555O16.2	SYK		ASPA		ANAPC11	FAM9C			MYH11	BTG1
	RHOXF1-AS1	C18orf63		DLX3		RP4-781K5.6		MAP3K11	ZNF667-AS1	NDUFB9	MAF	NOP10	ENO3		C10orf12			PYGO1	PLEKHG3	MFSD14C		MYBBP1A		OGFOD3	FANCB			AF001548.6	CCDC38
	THOC2	TRIB3		RNF43		LINC01132		RELA	THAP7	FAM84B	MAFTRR	INAFM2	PIK3R6		FRAT1			ZNF280D	TMEM229B	TGFBR1		C1QBP		RP11-737O24.1	RBBP7			AC002550.5	PMCH
	MIR503HG	RP5-1009E24.8		WIPI1		GGPS1		CCDC85B	RP5-1172A22.1	COL22A1	LINC00311	DISP2	TMEM220		FRAT2			TCF12	CTD-3075F15.1	ALG2		DHX33		GAPLINC	SH3KBP1			PRRT2	CHST11
	GABRE	BMP2		LINC01152		LGALS8-AS1		CABP4	SYNGR1	FAM83H	JPH3	RMDN3	TMEM220-AS1		RRP12			RP11-325L12.6	RP11-7F17.8	SEC61B		PHF23		RALBP1	PDK3			RP11-297C4.1	RBM19
	ZNF185	SPTLC3		LINC00511		FMN2		IL18BP	RP1-102D24.5	PLEC	RP11-830F9.6	GCHFR	SMCR5		RP11-85A1.3			NOX5	LINC01146	RP11-308N19.1		EIF4A1		PSMG2	POLA1			TGFB1I1	RAB35
	PLXNA3	MACROD2		FADS6		SDCCAG8		ARRB1	AP001347.6	FBXL6	DOC2B	VPS18	PRPSAP2		C10orf76			STOML1	PPP2R5C	UGCG		RCVRN		IMPACT	KDM6A			NKD1	RHOF
	CLIC2	PCSK2		USH1G		RP11-278H7.4		RP11-672A2.5	AP000962.2	SLC39A4	NXN	SQRDL	SPECC1		ELOVL3			TBC1D2B	SNURF	SUSD1		SHISA6		C18orf21	RP5-1158E12.3			RP11-401P9.4	CHFR
	AF131215.8	RP4-568C11.4		NT5C		RP11-518L10.5		RP11-672A2.4	KCNE2	DMRT1	WSCD1	GLDN	SARM1		NFKB2			CRABP1	APBA2	C9orf91		CENPV		RP11-244M2.1	EBP			NOL3	ZMYM5
	FAM167A	LINC01597		ITGB4		ADSS		LRRC32	CBR3	CDKN2A	SLC16A11	RP11-707P17.2	SPACA3		RP11-47A8.5			UBE2Q2L	RP11-1000B6.8	PSMD5-AS1		CTD-2349P21.12		HAUS1	SUV39H1			ZFHX3	LINC00540
	AC145124.2	HM13-AS1		TSPAN10		C1orf101		PRCP	LINC00163	CDKN2B	TMEM256-PLSCR3	MYO5A	CCL1		NEURL1			AC068831.10	PATL2	HSPA5		CTB-58E17.3		IER3IP1	DGKK			HCCAT5	LINC00544
	FAM66A	RP1-63M2.7		CABYR		EFCAB2		CTD-2005H7.1	SPATC1L	NOL6	NTN1	LDHAL6B	RP11-686D22.5		RP11-416N2.4			CTD-2054N24.2	RAB27A	SLC2A8		RP1-56K13.5		MBD2	SMC1A			AC140912.1	LINC00426
	RP11-351I21.11	NECAB3		DSC3		RP11-62I21.1		RP11-736K20.5		UBE2R2	GRAP	LACTB	LINC00672		RP11-127L20.3			ADAMTS17	TRIP4	ZNF79		MED1		FECH	TSR2			CDH13	LINC01058
	DLC1	PXMP4		DSG3		SCCPDH		FZD4		DCAF12	RP11-160E2.19	SPG21	PNMT		RP11-348N5.7			NPW	CLK3	ST6GALNAC4		PSMD3		TXNL4A	PAGE5			WFDC1	PROSER1
	PDLIM2	ACSS2		NOL4		RP11-439E19.10		TMEM135		FAM214B	GRAPL	LINC01169	LINC00910		FAM45A			PDZD9	CSK	RP11-203J24.8		IGFBP4		C20orf27	NONO			FOXC2	COG3
	RHOBTB2	SGK2		KC6		ZNF670		RP11-819C21.1		TESK1	RP11-160E2.11	RP11-622C24.2	ITGA2B		CHST15			TNRC6A	ULK3	TBC1D13		STAT3		RP11-352D3.2	ERCC6L			FOXL1	LCP1
	DOCK5	KCNS1		ATP5A1		ZNF496		RDX		GBA2	MAPK7	ST20-MTHFS	MAP3K14-AS1		PTPRE			ABCC12	PSTPIP1	ASB6		ARL4D		TMEM230	CSTF2			MIR497HG	SETDB2
	GNRH1	WFDC12		ST8SIA3		ACP1		RP11-347E10.1		ZBTB5	RNF112	BCL2A1	HOXB2		VENTX			CES1	NPRL3	MED27		SPATA32		RP5-967N21.11	CENPI			SLC2A4	PHF11
	SMIM18	SDC4		ONECUT2		TSSC1		PPP2R1B		ALDH1B1	RP11-82O19.1	TM6SF1	KAT7		CACNA2D4			CDH11	HBA2	SETX		CACNA1G-AS1		RP5-839B4.8	DRP2			ATP1B2	LINC00402
	WRN	RP4-569M23.2		SERPINB5		TRAPPC12		APOA1		MAMDC2-AS1	RP1-56K13.3	ANPEP	RP11-1018N14.5		RP11-885B4.2			RP11-95H3.1	HBA1	SLC2A6		LUC7L3		KIF16B	TRPC5OS			LINC00670	ERCC5
	RP11-722E23.2	CTD-3113P16.11		SERPINB13		NRIR		ESAM		RASEF	KRT222	ARRDC4	HEATR6		RP5-940J5.9			RP11-513N24.1	HBQ1	SNHG7		NME1		SNRPB2	SEP6			MYOCD	CUL4A
	RAB11FIP1	TLE6		SERPINB4		ID2-AS1		MSANTD2		FAM120AOS	KRT27	RP11-20G13.3	RP11-269G24.4		ACRBP			FBXL8	AXIN1	CCDC183		UTP18		SNX5	UPF3B			RP11-1090M7.1	TRAV1-1
	XKR4	ANKRD24		RBFA		RP11-734K21.5		ROBO4		BARX1	GHDC	RP11-20G13.2	STRADA		SLC2A3			FHOD1	CAPN15	LCN12		SRSF1		LINC00656	AIFM1			MPRIP-AS1	TRAV1-2
	RP11-91I20.4	CTB-50L17.14		CHGB		RP11-214N9.1		RP11-702B10.2		CORO2A	CTD-3193K9.11	FAM195A	ARSG		NECAP1			RP11-510M2.2	MMP25-AS1	LCNL1		POLG2		EIF2S2	STK26			ALDOC	TRAV2
	RP11-531A24.5	MLLT1		RP5-1056H1.2		RP11-95D17.1		RP11-744N12.3		GABBR2	G6PC3	FAM173A	SLC39A11		LINC00937			CLEC18B	HMOX2	C9orf142		RP11-855A2.5		EDEM2	MBNL3			CCL8	TRAV4
	STAU2	XAB2		FERMT1		RP11-254F7.2		SENCR		ANKS6	SLC4A1	GNPTG	CTD-2514K5.4		CLEC4D			WDR59	LITAF	C9orf139		ABCA9		C20orf24	PHF6			UNC45B	TRAV5
	JPH1	ZNF682		PAK7		RN7SL832P		AKR1E2		TMEFF1	WNT9B	CCDC154	GPR142		CLEC4E			ZFP1	RPS15A	FUT7		CDC42EP4		UBE2C	HPRT1			TBC1D3B	TRAV6
	ZNF704	CEBPA		RP1-278O22.1		C2orf50		FBXO18		BAAT	CALCOCO2	ATP6V0C	C17orf77		RP11-561P12.5			RP11-96P7.1	SGF29	DPP7		SRSF2		AZU1	FAM122B			STAC2	TRAV8-1
	RP11-37B2.1	CEBPA-AS1		INSM1		AC008278.2		CCDC3		ZNF462	C17orf67	AMDHD2	RAB37		CLEC12A			GCSH	RP11-24N18.1	GRIN1		TNRC6C		ELANE	HTATSF1			NT5C3B	TRAV10
	OSGIN2	HPN		RP5-1097P24.1		DDX1		FAM171A1		KIF12	HID1	PRSS33	TSEN54		CLEC12B			RP11-514D23.3	RP11-22P6.2	LRRC26		NPB		ATP8B3	RBMX			AOC3	TRAV12-1
	RP11-10N23.2	FBXO27		BLCAP		RDH14		KIAA1462		COL27A1	SUMO2	NAGPA	PDE6G		CLEC7A			ZCCHC14	SPN	TMEM210		THOC1		CTC-265F19.3	TAZ			PTGES3L-AARSD1	TRAV8-3
	STK3	C19orf47		WFDC5		LINC01376		ZEB1		TNFSF15	SPHK1	TMEM114	RP11-498C9.16		BORCS5			DPEP1	AC009133.15	IRF7		COLEC12		STXBP2	LAGE3			CTC-296K1.4	TRAV13-1
	FZD6	PLD3		EYA2		AC019055.1		NRP1		TNC	CTD-2561B21.11	METTL22	RP13-638C3.4		RP11-180M15.4			DVL2	KCTD13	CDHR5		SEH1L		RETN	VBP1			GJC1	TRAV12-2
	RIMS2	C19orf54		LINC01271		TTC32		RP11-342D11.2		PSMD5	NARF	CTD-2380F24.1	RP11-769O8.1		PLBD1-AS1			TMEM95	INO80E	SCT		NOP56		ZGLP1	ERI1			HIGD1B	TRAV8-4
	EXT1	B3GNT8		KCNG1		WDR35		LINC00619		C5	OSBPL1A	IGSF6	RP13-270P17.3		RP11-467L13.7			FGF11	ITGAL	DRD4		GNRH2		ZNF788	RP11-375N15.2			HOXB-AS1	TRAV8-5
	SAMD12	BCAT2		ZFP64		AC079145.4		LINC00840		CIZ1	RP11-449D8.1	OTOA	MTCL1		FGD4			MYH10	PRR14	RP11-1391J7.1		AVP		DNASE2	CDCA2			HOXB-AS3	TRAV13-2
	SAMD12-AS1	CCDC155		BMP7		PUM2		C10orf10		SLC27A4	ZNF521	HS3ST2	DYM		VDR			HS3ST3A1	MIR762HG	LINC01150		ESF1		SYCE2	ESCO2			HOXB6	TRAV14DV4
	AC083843.1	NR1H2		RP4-806M20.4		HS1BP3		C10orf25		DOLPP1	AC012123.1	SPNS1	MRO		ZNF641			RP11-524F11.2	ITGAD	HBD		NXT1		RAD23A	CTD-2647L4.1			HOXB7	TRAV9-2
	DENND3	NAPSA		PPP1R3D		AC016768.1		ZNF22		RP11-247A12.7	RP11-322E11.2	ALDOA	RAB27B		KMT2D			MFAP4	ADCY7	TRIM22		NANP		FAM32A	AC145110.1			TAC4	TRAV12-3
	ADGRB1	SRY		RPS21		AC012506.4		ZNF503-AS1		IER5L	RP11-322E11.5	SEPHS2	RP11-99A1.2		NFE2			CCL11	NLRC5	CTD-2003C8.2		RBM12		ABHD8	ASH2L			PDK2	TRAV8-6
	ZC3H3	FAM224A		THEG		AC011239.1		RP11-399K21.10		PRRC2B	RNF165	ORAI3	RP11-839G9.1		RP11-110A12.2			CCL13	ADGRG1	TCP11L1		RBM39		MRPL34	WHSC1L1			SGCA	TRAV16
	SCRIB	RP11-424G14.1		RPS15		SF3B6		MMRN2		MED22	TNFRSF11A	STX1B	RP4-585I14.3		RP11-644F5.16			TMEM132E	ZNF319	TTC17		KCNK15-AS1		MPV17L2	RP11-350N15.5			RP11-294J22.6	TRAV17
	NRBP2	TMEM191B		ZNF77		FAM228B		NUTM2A		VAV2	RP11-405M12.3	RP11-196G11.6	SLC24A3		STAT2			SLFN12	USB1	LPXN		WISP2		LSM4	ZMAT4			COX11	TRAV18
	MROH1	PRODH		RPL36		PFN4		HHEX		BRD3	TSHZ1	BCKDK	PDRG1		USP15			NEUROD2	RP11-459F6.3	MPEG1		MATN4		ZNF93	GOLGA7			SEPT4-AS1	TRAV19
	SCX	SERPIND1		ALKBH7		RP11-507M3.1		EXOC6		MAMDC4	PARD6G	KAT8	PHF20		TBK1			P3H4	PSMB10	TMEM109		TNNC2		ZNF730	GINS4			SEP4	TRAV20
	TMEM249	DDT		ZNF414		DNAJC27		CYP26C1		TOR4A	RP4-742J24.2	PRSS36	EPB41L1		RASSF3			AARSD1	NFATC3	CYB561A3		SNX21		UQCRFS1	KAT6A			RP11-264B14.1	TRAV21
	AF186192.1	GUCD1		ZNF562		DNAJC27-AS1		ACSM6		NOXA1	LINC00237	PYCARD	TLDC2		GNS			MPP2	VPS4A	RP11-727F15.9		PLTP		POP4	RP11-589C21.5			TBX2-AS1	TRAV22
	KANK1	LL22NC03-N95F10.1		MRPL4		LINC01381		PDLIM1		NSMF	THBD	ITGAM	CTNNBL1		IRAK3			HEXIM2	RP11-278A23.1	WDR74		ZNFX1		GPI	IKBKB			TBX2	TRAV23DV6
	SLC1A1	UQCR10		ZNF823		ASXL2		RP11-248J23.7		ARRDC1	ZNF341-AS1	RP11-42I10.1	TTI1		RP11-1143G9.5			RP11-433M22.2	KLHDC4	SLC3A2		FAM65C		COX6B1	PRKDC			TBX4	TRAV24
	RP11-408A13.3	INPP5J		CYP4F3		DRC1		RP11-690P14.4		DEAF1	MYH7B	RP11-212I21.5	WFDC10A		RP11-1143G9.4			HOXB3	MVD	FERMT3		GMEB2		YIF1B	MCM4			RP1-193H18.3	TRAV25
	ZDHHC21	PLA2G3		SMIM7		C2orf70		SH3PXD2A-AS1		PIDD1	CDH22	RP11-212I21.2	RTFDC1		RP11-362A1.1			HOXB4	SNAI3	NUDT22		STMN3		EIF3K	NPBWR1			SSTR2	TRAV27
	SH3GL2	MPST		GTPBP3		MAPRE3		ITPRIP		KRTAP5-AS1	SULF2	TK2	WI2-87327B8.2		ATP2B1			HOXB5	RNF166	DNAJC4		PRTN3		ECH1	TCEA1			GRIN2C	TRAV29DV5
	UBAP2	POLR3H		TMEM161A		AGBL5		FAM53B-AS1		AP006285.2	TSHZ2	C16orf70	LINGO3		LINC00936			HOXB8	CHMP1A	VEGFB		MIDN		MRPS12	RP11-25K19.1			RP11-318A15.8	TRAV26-2
	GALT	CYP2D6		ZNF90		AC074117.10		RP11-109A6.3		TRPM5	ATP5E	ATP6V0D1	AC005264.2		PLXNC1			XYLT2	ZNF276	PPP1R14B		TMPRSS9		TIMM50	ARMC1			RP11-13K12.1	TRAV34
	UNC13B	CH507-513H4.6		RP11-15H20.7		KRTCAP3		EBF3		PHLDA2	TPD52L2	DPEP2	SMIM24		HAL			MMD	OVCA2	RP11-783K16.5		SGTA		CEACAM8	RP3-388N13.5			C1QTNF1	TRAV38-1
	RMRP	CH507-513H4.4		SDHAF1		IFT172		ERC1		WEE1	UCKL1	PLA2G15	TINCR		APAF1			NOG	AC091153.4	RPS6KA4		DOHH		ETHE1	RAD54B			RP13-1032I1.11	TRAV38-2DV8
	RGP1	CH507-513H4.3		ZNF790-AS1		CCDC121		ADIPOR2		RP13-631K18.5	PCMTD2	PMFBP1	OLFM2		SCYL2			APPBP2	RNF167	AP003774.4		TUBB4A		APOC4-APOC2	CCNE2			MYOM1	TRAV39
	RP11-459O16.8	SLC5A3		RYR1		SUPT7L		TEAD4		BTBD10	C2CD4C	LDHD	PDE4A		RPH3A			RP11-136H19.1	ALOX12-AS1	TIGD3		C3		CKM	FBXO43			MIR133A1HG	TRDJ1
	RP11-211N8.2	AP000704.5		LGALS7		AC074011.2		TSPAN9		RP11-359E10.1	ODF3L2	CTRB1	ZNF439		OAS1			RP11-323N12.5	VAMP2	SLC25A45		TRIP10		TMEM160	RNF19A			CTD-2171N6.1	TRAJ39
	FOXD4L3	KCNJ15		LGALS7B		PPP1CB		ANO2		LINC00294	PALM	RP11-467I17.1	LYL1		OAS3			NOTUM	BORCS6	FRMD8		ANGPTL4		NUCB1	RAD21			GRP	TRAC
	BANCR	AF064858.6		SARS2		FAM179A		VWF		MDK	SH3GL1	MPHOSPH6	CTC-250I14.6		OAS2			LINC00470	RPL26	AP000769.7		ZNF426		DHDH	DSCC1			RP11-879F14.2	AE000662.92
	FAM189A2	AP001626.1		BCKDHA		ALK		ABC12-49244600F4.4		ATG13	PLIN5	RP11-442O1.4	CTD-3252C9.4		TAOK3			TWSG1	PIK3R5	ZDHHC24		FBXL12		CTD-2545M3.8	MTBP			RNF152	PRMT5-AS1
	SMC5-AS1	CBS		RPS19		AC016907.3		RBP5		TNKS1BP1	RPS28	CYBA	CYP4F22		CAMKK2			APCDD1	TVP23C-CDRT4	CCS		PPAN		CTD-3187F8.14	TBC1D31			CDH19	RIPK3
	VPS13A	AP001065.15		PRR19		LCLAT1		LINC00987		AP001258.4	KANK3	CENPBD1	AC004791.2		RP11-324E6.6			PIEZO2	ZNF287	NADSYN1		S1PR2		C19orf84	ATAD2			DOK6	RP11-73E17.2
	SPIN1	TSPEAR-AS1		CD177		SRD5A2		RP11-133L14.5		TMEM132A	ZNF177	AC144836.1	CTD-2231E14.4		HCAR2			RP11-449D8.5	DRG2	FCHSD2		JUNB		SIGLEC12	TMEM71			RP11-567M16.6	SRP54
	PTPDC1	TSPEAR-AS2		LYPD3		DPY30		CLEC1A		PLA2G16	DOCK6	CXCL16	AC007192.6		HCAR3			RP11-958F21.1	RPL23A	RP11-800A3.3		ZNF333		TFPT	CHRAC1			ANGPT4	RP11-407N17.4
	RP11-2B6.2	AC007325.2		ZNF576		LINC01320		TMTC1		C11orf84	DAND5	ZMYND15	PGPEP1		RILPL2			DTNA	FLOT2	P2RY6		LLNLR-246C6.1		ZNF524	RECQL4			PSMF1	PRPF39
	ZNF169			CBLC		EIF2AK2		ALG10		CAPN1	SIN3B	MINK1	ZNF85		RP11-955H22.1			ZSCAN30	RP11-20B24.5	RELT		TMEM221		ZFY-AS1	UHRF2			TMEM74B	ARF6
	RP11-435O5.5			KLC3		CEBPZOS		RP11-313F23.4		LTBP3	F2RL3	RNASEK	ZNF100		RP11-476H16.1			ELP2	CTD-2095E4.5	RP11-809N8.4		AC002398.12		TMSB4Y	PSIP1			C20orf202	GNG2
	TBC1D2			SNRPD2		AC016995.3		CPNE8		FAM89B	ARRDC2	GABARAP	FXYD5		EPSTI1			RP11-456K23.1	RP11-47L3.1	UVRAG		HSPB6		CECR5	HAUS6			SNPH	STYX
	ZNF189			MYPOP		GEMIN6		RP11-396F22.1		PCNXL3	HOMER3	TNFSF12	MAG		RP11-478K15.6			SETBP1	HEATR9	RP11-739B23.1		ZNF565		ATP6V1E1	CAAP1			ADRA1D	NAA30
	ABCA1			IGFL4		DHX57		RP11-630C16.2		KLC2	ZNF208	TNFSF13	ZBTB32		RB1			CCBE1	CCL5	GAB2		FBL		XXbac-B135H6.15	PLAA			PLCB1	ZBTB25
	TMEM245			SLC1A5		MORN2		GXYLT1		RP11-755F10.3	ZNF98	CD68	CTD-3064H18.4		CYSLTR2			CTD-2541J13.1	AC069363.1	NARS2		TOMM40		CRYBB1	FANCG			JAG1	MAX
	ALAD			CTC-241F20.4		ARHGEF33		RAPGEF3		DPP3	ZNF728	CTB-41I6.1	RASGRP4		CDADC1			CCDC102B	CCL3	PCF11		MEIS3		NEFH	ARHGEF39			SEL1L2	BATF
	MEGF9			RPL18		CDKL4		HDAC7		SPTBN2	CTC-459F4.1	CTB-41I6.2	ZFP36		IRG1			NETO1	CCL4	MRE11A		GRWD1		ZMAT5	MELK			DSTN	GTF2A1
	DAB2IP			NTF4		MAP4K3		RP11-474C8.8		C11orf80	PEPD	TRPV2	AC006129.1		UBAC2			RSPO4	CTB-91J4.1	CWF19L2		KCNJ14		APOL4	C9orf40			DEFB124	CTD-2341M24.1
	NR6A1			ERVV-1		TMEM178A		DHH		RCE1	CHST8	LRRC75A	GRIK5		ABHD13			LINC00654	AC131056.3	FXYD2		ZNF649		TXN2	PSAT1			REM1	RP11-300J18.2
	SCAI			RPS9		AC010883.5		RP11-386G11.8		PC	CTC-523E23.4	LGALS9	ZNF223		TNFSF13B			SNAP25-AS1	CCL4L2	JAML		ZNF583		PVALB	UNQ6494			COX4I2	FOXN3
	MVB12B			RPL28		THADA		POU6F1		LRFN4	CTC-523E23.5	RP11-1148O4.2	RELB		IRS2			ISM1	MLLT6	HYOU1		PEG3		RPS19BP1	CENPP			FOXS1	CTD-2547L24.4
	LRSAM1			ZNF134		C1GALT1C1L		RP11-923I11.8		SYT12	ZNF790	ADAP2	ELSPBP1		RAB20			RP4-777L9.2	GSDMA	SC5D		AC003002.6		RBX1	ZNF484			SNTA1	OTUB2
	SPTAN1			RPS5		DYNC2LI1		ANKRD33		RHOD	ZNF345	AC091177.1	TULP2		CARS2			RP1-122P22.2	KRTAP16-1	GRAMD1B		ZNF551		NAGA	FANCC			MYL9	CTD-2506J14.1
	SH3GLB2			AMELY		SLC3A1		ACVRL1		KDM2A	ZNF568	RNF135	SYT3		RNASE3			RP11-218C14.5	HCRT	SRPRA		CTD-2583A14.10		NDUFA6	ZNF367			PLCG1-AS1	BCL11B
	POMT1			USP41		PREPL		TNS2		AP003419.11	ZNF793-AS1	EVI2B	C19orf81		RP11-84C10.2			CST1	FAM134C	RP11-712L6.5		NLGN4Y		RRP7A	NCBP1			JPH2	AL109767.1
	DKFZP434A062			HSCB		RP11-89K21.1		RP11-793H13.10		CCND1	EGLN2	CCL7	CD33		RNASE2			CST2	RPL27	KIRREL3		SLC25A18		PNPLA3	ANP32B			DBNDD2	EVL
	CLIC3			RP1-102K2.8		SIX3-AS1		RP11-753H16.3		FADD	PCAT19	CCL18	SIGLEC8		RPGRIP1			SYNDIG1	UBTF	SFMBT2		HIC2		SAMM50	SMC2			NEURL2	WDR20
	UAP1L1			MICALL1		SIX3		LINC01154		PPFIA1	CEACAM7	CISD3	SIGLEC6		RP11-468E2.4			DUSP15	GPATCH8	RP5-1031D4.2		MN1		SMC1B	PTBP3			LAMA5-AS1	IGHV1-17
	MAN1B1-AS1			RPL3		AC012354.6		ZC3H10		CTTN	LYPD5	RAB5C	CTD-3073N11.9		LTB4R			RP11-394O2.3	TBX21	DHTKD1		PES1		ATP5J	CDK5RAP2			C20orf166-AS1	MKRN3
	RNF224			RP4-669P10.16		CRIPT		ZBTB39		RNF121	ZNF221	ATP6V0A1	ZNF880		BAZ1A			CASS4	MRPL10	SEC61A2		RNF185-AS1		PFKL	PHF19			HAR1A	C15orf53
	PNPLA7			OGFRP1		RP11-15I20.1		AC025165.8		NUMA1	RP11-15A1.7	MLX	CTD-3099C6.7		FBXO33			EDN3	CTD-2377D24.6	SEPHS1		DRG1		SUMO3	TRAF1			GAMT	RP11-23P13.6
	ATHL1			MPPED1		CALM2		KCNMB4		FAM168A	MARK4	C17orf105	ZNF611		SOS2			CTD-2240E14.4	ABI3	APBB1IP		SLC25A17		AL133493.2	RC3H2			CELF5	B2M
	PKP3			MIRLET7BHG		BCYRN1		PTPRB		RSF1	TRAPPC6A	GRN	MBOAT7		GCH1			KANK2	FAM117A	YME1L1		SNU13			SET			NMRK2	RORA
	PTDSS2			RP11-717F1.2		FBXO11		RP11-785D18.3		CTD-2337I7.1	PLA2G4C	WFIKKN2	TRAPPC2P1		PELI2			ELAVL3	RSAD1	RP11-297A16.2		FBLN1			RP11-545E17.3			TGFBR3L	CTD-2501E16.2
	RP11-496I9.1			AP000266.7		RP11-191L17.1		PTPRR		NOX4	ZNF350-AS1	RP11-670E13.6	ZNF256		RP11-930O11.3			ZNF441	LIMD2	CREM		PIM3			NUP188			SNAPC2	RAB8B
	RASSF7			CBR1		NRXN1		RP11-2H8.2		AMOTL1	ZNF836	RNFT1	ZNF274		PCNX			PODNL1	RGS9	RET		BTG3			FNBP1			ADAMTS10	DPP8
	EPS8L2			KCNJ6		GPR75		TBC1D15		YAP1	CTD-2525I3.3	CTD-2319I12.2	AC006547.13		SIPA1L1			PTGER1	RP11-401F2.3	WDFY4		ADAMTS1			EXOSC2			COL5A3	MAP2K5
	SLC25A22			AF064858.8		RP11-477N3.1		RP11-84G21.1		MSANTD4	ZNF677	SLC16A6	RP3-438O4.4		ZFYVE1			COMP	PITPNC1	TET1		GRIK1			GTF3C5			CTC-510F12.2	LOXL1-AS1
	CD151			AP001046.6		C2orf73		SOCS2		SLC35F2	ZSCAN5B	CD300LF	LIF		PSEN1			CTB-92J24.3	RP11-147L13.15	CCAR1		GRIK1-AS1			WDR5			CNN1	MPI
	DUSP8			MT-CO1		AC092839.3		TMCC3		PAFAH1B2	ZNF71	TMEM104	DEPDC5		NUMB			ZNF536	LINC00469	PALD1		SCAF4			RABL6			ZNF442	CTD-2026K11.4
	KCNQ1OT1			MT-CO3		EML6		NUAK1		TREH	ZNF772	SLC25A19	ENTHD1		RP11-293M10.2			ZNF181	RPL38	C10orf105		AP000265.1			TRAF2			SYDE1	RP11-797A18.3
	OVCH2			AC145212.2		CLHC1		ACACB		BCL9L	ZNF418	GALK1	GRAP2		FOS			CLIP3	RP11-936I5.1	RP11-464F9.21		AP001627.1			SSNA1			NOTCH3	LINS1
	RP11-35J10.5					AC012358.7		FAM222A		ARHGEF12	TBX1	RP11-285E9.6	RP5-1042K10.10		LINC01220			THAP8	TMC6	C10orf55		WDR4			NDOR1			USE1	RP11-161M6.3
	OR5P2					AC012358.8		MAPKAPK5-AS1		EI24	GGT5	RP11-285E9.5	CTA-126B4.7		JDP2			ZNF566	CYTH1	AP3M1		PWP2			NLRP6			ISYNA1	AC005363.11
	TMEM41B					CFAP36		TBX3		ST14	LRP5L	GAA	LINC01589		AC007182.6			CTD-2293H3.2	RBFOX3	NUTM2B-AS1		AP001059.5			CEND1			UBA2	IL32
	CTD-2371O3.2					PPP4R3B		RP11-497G19.3		RP11-890B15.2	GATSL3	CARD14	ATXN10		GPATCH2L			CTC-360G5.9	CHMP6	RP11-182L21.6		UBE2G2			NAP1L4			LGI4	ZSCAN32
	GALNT18					LINC01185		NOS1		LINC00704	SEC14L2	SLC26A11	RP1-29C18.10		SPTLC2			PTGIR	ENTHD2	STAMBPL1		AP001505.10			STIM1			UPK1A	NLRC3
	MICAL2					KIAA1841		RP11-64B16.4		CELF2-AS2	SLC35E4	SLC16A3	SAMSN1		PPP4R3A			RCN3	RP13-1032I1.7	IFIT2		COL6A1			RRM1			COX7A1	DNASE1
	RP11-47J17.3					AHSA2		HIP1R		USP6NL	OSBP2	CTD-2015H3.1	AF165138.7		SLC24A4			KLK4	FAM195B	LINC00865		COL6A2			TRIM21			ZNF571	ZC3H7A
	FAR1					RP11-355B11.2		PITPNM2		BEND7	SYN3	L3MBTL4-AS1	C21orf91		RIN3			ZNF577	RP11-498C9.3	LINC01374					PSMA1			PPP1R14A	NPIPB4
	LDHC					FAM161A		C1QTNF9		PTER	TIMP3	RAB31	AL109761.5		ITPK1			ZNF415	SIRT7	TNKS2					CYP2R1			DMPK	LCMT1-AS1
	NAV2					AC093159.1		AMER2		BAMBI	KCTD17	RP11-621L6.3	AP000695.4		DICER1			ZNF665	CD7	BTAF1					SAAL1			DACT3	AC002331.1
	NAV2-AS2					TMEM17		FLT1		CCNY	CARD10	HRH4	LINC00323		SYNE3			SSC5D	MYL12A	BLNK					E2F8			INAFM1	IL21R
	BDNF					WDPCP		FRY		ZNF32	TRIOBP	SIGLEC15	AP001055.6		WARS			ZNF582	CTD-3096M3.1	PIK3AP1					KIF18A			MAMSTR	CLN3
	CAT					RP11-418H16.1		KL		CCDC6	CYB5R3	ZCCHC2			RP11-1017G21.4			CTD-3138B18.5	RP11-820I16.4	LCOR					ELP4			HRC	RP11-1348G14.8
	SLC39A13					ETAA1		STARD13		TSPAN15	AL022476.2	RP11-4B16.4			RCOR1			PCDH11Y	RP11-973H7.1	ENTPD7					CKAP5			LRRC4B	RP11-264B17.5
	CTNND1					WDR92		SMAD9		C10orf35	CDPF1	RP5-858L17.1			LINC00677			TUBA8	RP11-326K13.4	PCGF6					LRP4-AS1			VSIG10L	AC009133.22
	OSBP					GFPT1		POSTN		H2AFY2	MOV10L1	SIRPA			TNFAIP2			USP18	MAPRE2	XPNPEP1					DDB2			TTYH1	C16orf54
	MS4A15					NFU1		FOXO1		PPA1	CH507-9B2.3	ITPA			TDRD9			XXbac-B33L19.12	RPL17	DUSP5					PSMC3			ZNF580	CORO1A
	DAGLA					ANXA4		LRCH1		SGPL1	CH507-24F1.2	SIGLEC1			SLC12A6			ZNF70	SNHG22	VTI1A					FNBP4			ZNF548	RP11-455F5.5
	MYRF					AC016700.5		ITM2B		CHST3	CH507-154B10.1	RP5-1195D24.1			RP11-624L4.2			MMP11	MBP	CCDC186					NUP160			ZNF416	SEP1
	FADS3					C2orf42		LPAR6		SEC24C	CH507-254M2.3	RP5-1096J16.1			PLCB2			GSTT2B	RBCK1	PSTK					SSRP1			ZIK1	RP11-1072A3.4
	TAF6L					AC022201.5		LINC00371		ATAD1	APP	CST3			INO80			SPECC1L	IDH3B	LINC01163					FAM111B			ZNF154	ZNF668
	AP001462.6					PAIP2B		FAM124A		GOLGA7B	TFF3	ABHD12			SPATA5L1			C22orf31	VPS16	C10orf91					FAM111A			SLC27A5	CYLD
	CDC42BPG					SPR		NEK3		LZTS2	TFF2	SAMHD1			AP4E1			EMID1	PTPRA	IQSEC3					MRPL16			CLTCL1	RP11-327F22.4
	EHD1					SMYD5		THSD1		ACTR1A	TSPEAR	MAFB			DMXL2			RASD2	BFSP1	KDM5A					FEN1			SMTN	RBL2
	MALAT1					CCT7		PCDH17		TRIM8	LL21NC02-21A1.1	RP4-644L1.2			AQP9			RP3-508I15.9	DTD1	ITFG2					INCENP			SELM	AKTIP
	AP000769.1					ALMS1		RP11-95F22.1		WBP1L		WFDC13			RNF111			MCHR1	CRNKL1	CD4					MTA2			CSDC2	SLC7A6OS
	B4GAT1					DGUOK-AS1		DACH1		NT5C2		CTSA			BNIP2			RP4-756G23.5	CST7	CLEC4C					C11orf98			MIOX	TANGO6
	CHKA					RP11-287D1.4		DOCK9		ZDHHC6		MMP9			RP11-361D15.2			FAM109B	APMAP	M6PR					POLR2G			MAP3K7CL	RP11-252E2.1
	PPP6R3					C2orf81		EFNB2		HABP2		OCSTAMP			USP3			PHF21B	COMMD7	RP13-735L24.1					SAC3D1			LINC00310	TMEM170A
	GDPD5					WDR54		ARGLU1		AFAP1L2		RP4-569M23.5			MAP2K1			FAM118A	RP3-477O4.14	ETV6					CDCA5			SH3BGR	KLHL36
	KCTD21					INO80B		LINC00551		RP11-129M16.4		CSE1L-AS1			TLE3			FAM19A5	CNBD2	ITPR2					POLA2			COL18A1	ACSF3
	CREBZF					WBP1		LINC00346		PDZD8		CEBPB			ADPGK-AS1			CH507-254M2.1	OSER1-AS1	PPHLN1					CFL1			FTCD	CPNE7
	ZC3H12C					MRPL53		MCF2L		CACUL1		LINC01272			PPCDC			AF127936.9	ZNF335	IRAK4					MUS81				TUSC5
	SIK2					PCGF1		TMEM255B		NANOS1		STX16-NPEPL1			ST20-AS1			NCAM2	ELMO2	RP11-352M15.2					RAB1B				RP5-1050D4.5
	HSPB2-C11orf52					RP11-342K6.1		PNP		ZRANB1		CTSZ			AP3S2			MRAP	RP4-800J21.3	ARID2					CORO1B				ACAP1
	IL18					RP11-342K6.4		CDH24		DHX32		PSMA7			IQGAP1			LINC01436	RP11-429E11.3	SCAF11					AIP				TMEM256-PLSCR3.1
	ZW10					DNAH6		RP11-468E2.5		DOCK1		NTSR1			FES			AIRE	RP4-563E14.1	SLC38A1					CDK2AP2				AC129492.6
	CADM1					KCMF1		ADCY4		GLRX3		CIRBP-AS1			MAN2A2			ADARB1	CTD-3184A7.4	CCNT1					CPT1A				ADPRM
	APOA1-AS					RP11-301O19.1		SSTR1		PPP2R2D		C19orf24			AC068831.15				ZGPAT	LMBR1L					POLD3				ZNF18
	BACE1					KDM3A		CLEC14A		B4GALNT3		NDUFS7			CTD-2313J17.6				GZMM	RP11-977B10.2					DDIAS				TVP23C
	TMEM25					RNF103		RP11-96D24.1		WNK1		OAZ1			RP11-76E17.4				HMHA1	CERS5					EED				RP11-138I1.2
	CCDC84					RMND5A		LINC00639		CCND2		MFSD12			MSRB1				CTB-31O20.2	GRASP					C11orf73				ZNF624
	TECTA					PLGLB1		GPR137C		ING4		MCOLN1			RP11-20I23.8				ABHD17A	ATG101					CEP295				NT5M
	APLP2					KRCC1		EXOC5		USP5		PNPLA6			RP11-20I23.6				AC005944.2	KRT73					FAM76B				CRLF3
	AP002856.5					THNSL2		RP11-902B17.1		CLEC1B		MCEMP1			MEFV				APBA3	NCKAP1L					CEP57				CTD-2370N5.3
	NTM					AC062029.1		HIF1A-AS2		LDHB		CTD-3214H19.16			LINC00921				MATK	MARS					NPAT				EVI2A
	RP11-713P17.3					AC096579.13		SYNJ2BP-COX16		BCAT1		CD209			CREBBP				CCDC94	OS9					ALG9				RFFL
	RP11-563J2.3					TEKT4		ABCD4		TM7SF3		MARCH2			UBN1				MAP2K7	MARCH9					BUD13				SLFN5
	SFTA1P					MRPS5		RP11-187O7.3		STK38L		P2RY11			C16orf72				ZNF699	LEMD3					AP006216.10				SLFN12L
	RP1-251M9.2					ZNF514		RP11-99E15.2		ARNTL2		ACP5			SNN				ZNF266	TMEM19					KMT2A				AC015849.2
	RP1-251M9.3					RP11-440D17.3		RP11-488C13.5		ERGIC2		FARSA			RP11-486I11.2				C19orf66	ZDHHC17					RP11-110I1.12				MRM1
	ECHDC3					FER1L5		ANGEL1		SYT10		CTD-3131K8.2			CPPED1				EIF3G	CCDC59					TRAPPC4				SYNRG
	PROSER2					LMAN2L		RP11-7F17.3		AMIGO2		COLGALT1			XYLT1				S1PR5	POC1B-GALNT4					RP11-110I1.13				AC006449.2
	FAM107B					CNNM4		IFI27		RND1		MAP1S			METTL9				ATG4D	HSP90B1					H2AFX				IKZF3
	HACD1					RP11-353K11.1		RP11-543C4.1		SMARCD1		AC007192.4			XPO6				ZNF763	SLC41A2					CCDC15				RP5-1028K7.2
	NEBL					ANKRD23		JAG2		DIP2B		IFI30			IL27				ZNF564	C12orf45					CHEK1				KLHL11
	OTUD1					ANKRD39		CRIP2		CSRNP2		AC005932.1			SLX1B				GCDH	CMKLR1					FOXRED1				FAM215A
	FXYD4					RP11-734K23.9		HERC2		KRT80		HAMP			SLX1A				IER2	SELPLG					DCPS				SP2
	ZNF239					AC159540.1		DLL4		KRT7		TMEM147			RP11-196G11.2				HSH2D	CORO1C					NCAPD3				SKAP1
	TMEM72-AS1					COX5B		SPTBN5		KRT75		TYROBP			ZNF646				KLF2	GIT2					RBM17				HSF5
	GPRIN2					ACTR1B		EHD4		ATF7		GMFG			ITGAX				EPS15L1	HVCN1					CDC123				TUBD1
	SYT15					LINC01125		CTD-2378E12.1		METTL7B		BLVRB			RP11-452L6.5				INSL3	CUX2					RP11-186N15.3				HELZ
	ABC7-42404400C24.1					TMEM131		NEDD4		ANKRD52		TGFB1			ZNF267				UBA52	SH2B3					MCM10				RP11-649A18.12
	CH17-360D5.3					VWA3B		GCOM1		CNPY2		EXOSC5			CNEP1R1				DDX49	ERP29					HSPA14				TRIM65
	AGAP6					CNGA3		MYZAP		IL23A		APOE			HEATR3				ARMC6	SLC8B1					SUV39H2				RNF157
	RTKN2					COA5		C2CD4B		NAB2		APOC1			NOD2				SLC25A42	MED13L					DCLRE1C				METTL23
	SLC25A16					UNC50		SMAD6		MBD6		APOC2			RP11-327F22.1				GATAD2A	RP11-231I16.1					RP11-499P20.2				MFSD11
	AIFM2					KIAA1211L		UACA		KIF5A		VASP			CMTM2				ZNF737	RP11-131L12.2					MASTL				FLJ45079
	SPOCK2					TSGA10		PML		AVIL		AP2S1			AP1G1				VSTM2B	MLEC					DNA2				TMC8
	MCU					C2orf15		CYP1A1		CTDSP2		EMP3			MLKL				PLEKHF1	RP11-173P15.10					DDX50				RNF213
	USP54					TXNDC9		RP11-382A20.3		LRIG3		GRIN2D			MON1B				LIN37	BCL7A					SUPV3L1				RPTOR
	ADK					REV1		HAPLN3		HMGA2		HSD17B14			COTL1				HCST	RP11-15J22.8					RP11-344N10.2				ZBTB14
	PAPSS2					TBC1D8		MEF2A		GRIP1		CTD-2639E6.9			ZDHHC7				ALKBH6	RSRC2					ECD				NDUFV2-AS1
	ANKRD1					RP11-299H21.1		LYSMD4		MDM2		FTL			KIAA0513				CTD-2630F21.1	SCARB1					DNAJC9				RP11-701H16.4
	TNKS2-AS1					CNOT11		TMEM204		RP11-611O2.5		FCGRT			VPS9D1				ZNF461	TMEM132B					RP11-152N13.5				ESCO1
	RP11-402D21.2					TMEM182		SLC9A3R2		FGD6		TSKS			FAM157C				LINC01534	SLC15A4					KIF20B				TTC39C
	PLCE1					MRPS9		FLYWCH2		VEZT		SIGLEC11			RP11-356C4.5				CTD-2162K18.4	GLT1D1					RPP30				RNF125
	TLL2					C2orf49		FLYWCH1		USP44		SIGLEC7			RP11-1228E12.1				ZNF585A	EP400NL					KIF11				PIK3C3
	MMS19					NCK2		MKL2		RP11-256L6.3		SIGLEC5			VPS53				CAPN12	ZNF10					CEP55				RP11-850A17.1
	SEMA4G					C2orf40		CTA-276F8.1		C12orf73		FPR3			SLC43A2				RINL	TPTE2					HELLS				WDR7
	MGEA5					GCC2		NOMO3		SSH1		AC008440.10			MNT				SIRT2	ZMYM2					ARHGAP19				BCL2
	SLK					GCC2-AS1		MAPK3		PTPN11		AC008440.5			ZZEF1				IFNL1	SPATA13					PGAM1				CD226
	NHLRC2					CCDC138		SULT1A3		RNFT2		OSCAR			ARRB2				LRFN1	SPATA13-AS1					HPS1				SIRPG
	ABLIM1					SH3RF3		CETP		GCN1		LILRB5			SCIMP				CTC-435M10.3	MTMR6					NKX2-3				RP11-243J16.7
	FAM160B1					NPHP1		CPNE2		TRIAP1		LAIR1			XAF1				AC006129.2	FLT3					SLF2				CDK5RAP1
	SHTN1					ZC3H8		ARL2BP		SPPL3		CTD-2587H24.10			ASGR2				ATP1A3	SLC7A1					RP11-108L7.15				CBFA2T2
	RP11-354M20.3					ZC3H6		RP11-407G23.7		PSMD9		XKR3			ASGR1				ZNF155	N4BP2L1					TAF5				ACTR5
	GRK5					CHCHD5		CX3CL1		RP11-87C12.5		CECR6			SAT2				ZNF227	RFXAP					SMC3				PLCG1
	PLEKHA1					AC079922.3		NDRG4		DENR		AC006946.15			LINC00324				ZNF235	KIAA0226L					DCLRE1A				LINC01260
	CLRN3					FAM138B		CDH5		CDK2AP1		COMT			RP11-849F2.4				GEMIN7	DLEU1					TIAL1				STK4
	CYP2E1					RABL2A		FAM65A		CCDC92		CHCHD10			NDEL1				CTD-3001H11.2	RNASEH2B					INPP5F				NFATC2
	SYCE1					AC024704.2		CTD-2012K14.3		RP4-809F18.1		RFPL1S			CTC-529I10.2				NOSIP	INTS6					MCMBP				RP3-492J12.2
	SLC6A13					RP11-141B14.1		PDPR		TMEM132D		CTA-286B10.7			RP11-258F1.1				IRF3	WDFY2					BTBD16				CNN2
	NINJ2					STEAP3		ATXN1L		ULK1		LGALS1			SMCR8				NKG7	ALG11					FAM24B				CTB-180A7.3
	RP11-218M22.1					C2orf76		RP11-538I12.3		FBRSL1		SLC16A8			SEZ6				LIM2	TBC1D4					BUB3				DENND1C
	RP11-253E3.3					CFAP221		ADAMTS18		ANKLE2		MIEF1			TAOK1				ZNF350	SLITRK5					EDRF1				TNFSF14
	LTBR					INHBB		RP11-264M12.2		LINC00457		TSPO			SSH2				ZNF766	GPR183					MKI67				ZNF557
	LPCAT3					AC073257.2		CDYL2		RP11-50D16.4		KIAA0930			RHOT1				ZNF701	ARHGEF7					MTG1				ZNF317
	RP11-266K4.14					CLASP1		NECAB2		DNAJC15		AP001596.6			CCL3L3				ZNF600	RPPH1					RHNO1				ICAM3
	PRR4					RP11-204L24.2		CTC-786C10.1		GTF2F2		OLIG2			CDK12				AC008753.6	TEP1					VAMP1				ZNF700
	PRH1-PRR4					ERCC3		LINC01082		RP11-54H7.4		IL10RB-AS1			RARA				LAIR2	KLHL33					NCAPD2				ZNF136
	LRP6					AC068282.3		FENDRR		AL589743.1		DOPEY2			RARA-AS1				KIR3DX1	APEX1					GAPDH				CTD-3105H18.18
	DDX47					SFT2D3		FOXF1		CHD8		AP000695.6			LINC00671				KIR3DL3	RNASE6					CDCA3				CTB-55O6.13
	GPRC5A					AC079776.1		FAM101B		DHRS2		ABCG1			IFI35				KIR2DL3	TOX4					TPI1				CTB-55O6.4
	RP11-392P7.6					CCDC74B		RP11-676J12.6		RABGGTA		CSTB			TMEM106A				KIR2DL1	CBLN3					RP11-273B20.1				CTC-548K16.2
	GPRC5D					POTEI		TIMM22		DHRS1		DNMT3L			DHX8				KIR2DL4	RP11-104E19.1					RP11-118B22.4				RASAL3
	RP11-377D9.3					CFC1		INPP5K		ARHGAP5-AS1					FMNL1				KIR3DL1	EGLN3					KLRF2				PGLYRP2
	SLCO1A2					CCDC74A		SCARF1		BMP4					PPP1R9B				KIR3DL2	KIAA0391					GPR19				CTD-3222D19.8
	RP11-444D3.1					MAP3K19		AC118754.4		ATG14					TRIM25				NCR1	RALGAPA1					RP11-134N1.2				BISPR
	RASSF8					AC096558.1		SPNS2		C14orf105					RP11-670E13.5				CTD-2105E13.16	PNN					ATF7IP				JAK3
	REP15					ORC4		PLD2		PPM1A					RP11-758H9.2				ZNF671	RP11-454K7.1					RECQL				PBX4
	CAPRIN2					EPC2		SLC13A5		SYT16					VMP1				TRMT2A	MGAT2					RP11-73M14.1				AC002306.1
	ANO6					MMADHC		FBXO39		SUSD6					USP32				YDJC	RP11-596C23.2					KRAS				LPAR2
	SLC48A1					RBM43		BCL6B		SMOC1					MAP3K3				YPEL1	NIN					ASUN				ZNF101
	RP5-1057I20.4					STAM2		TMEM88		COX16					GNA13				MAPK1	TMX1					OVCH1-AS1				ZNF14
	ADCY6					AC093375.1		ARHGEF15		AREL1					MGC16275				TPST2	DHRS7					DDX11-AS1				FXYD7
	NCKAP5L					AC019186.1		KRBA2		EIF2B2					CD300LB				MIATNB	ESR2					DDX11				ZNF829
	AQP6					RP11-1152H14.1		NOS2		IRF2BPL					CD300C				SF3A1	ZFYVE26					BICD1				ZNF420
	RP11-845M18.6					CCDC148		TNFAIP1		NGB					CTD-2006K23.1				IL2RB	PLEKHD1					ABCD2				ZNF569
	CALCOCO1					AC009506.1		GIT1		GPR68					CD300E				RP1-151B14.6	RP4-647C14.2					YAF2				ZNF570
	ERBB3					LY75		SLC6A4		BTBD7					NAT9				RAC2	ELMSAN1					RP11-474P2.2				MAP4K1
	MIP					AC009299.2		RP11-354P11.4		SERPINA4					GRB2				MFNG	GPR65					SENP1				ZNF780B
	RBMS2					AC009299.3		RP11-354P11.2		GSKIP					RP11-16C1.3				SH3BP1	KCNK10					RP11-386G11.10				AC005614.3
	BAZ2A					KCNH7		CCL16		CDC42BPB					RHBDF2				SUN2	RP11-895M11.3					TROAP				ARHGEF1
	STAT6					GALNT3		CCL14		AHNAK2					RP11-806H10.4				PRR5	LGMN					RACGAP1				ZNF224
	RP11-571M6.18					AC009495.4		PIGW		BTBD6					PGS1				TTC38	RP11-1070N10.5					ESPL1				PGLYRP1
	RP11-766N7.3					AC009495.3		TADA2A		PACS2					CTD-2357A8.3				CTA-29F11.1	TCL1B					HOXC10				GNG8
	RP1-78O14.1					TTC21B		ARHGAP23		SNRPN					USP36				RP4-566L20.1	TCL1A					BLOC1S1				PRKD2
	RP11-359M6.1					CERS6		PCGF2		PWAR6					CEP295NL				ALG12	CYP46A1					NABP2				FLT3LG
	PAWR					ABCB11		STARD3		ATP10A					RP11-498C9.12				MLC1	RP11-638I2.9					TIMELESS				ZNF160
	TMTC2					BBS5		TCAP		FAM189A1					RP13-516M14.2				PPP6R2	TRAF3					PRIM1				GNB1L
	RP11-1109F11.3					KLHL41		PTRF		RP11-680F8.1					RP13-516M14.4				CH507-513H4.1	RP11-982M15.8					NEMP1				TANGO2
	NR2C1					CCDC173		RAMP2-AS1		SCG5					SECTM1				DSCR9	PLD4					SHMT2				CRKL
	TCP11L2					PHOSPHO2		RAMP2		RASGRP1					RP13-20L14.6				TRAPPC10	NIPA1					XRCC6BP1				ADORA2A
	MTERF2					SSB		AOC2		GPR176					AC144831.3				ITGB2-AS1	NIPA2					CAND1				TFIP11
	ANKRD13A					AC007277.3		MEOX1		BAHD1					AC144831.1				MCM3AP-AS1	NSMCE3					NUP107				MIAT
	FAM109A					AC007405.4		SOST		PPP1R14D					SMCHD1				DIP2A	MTMR10					CPSF6				CTA-373H7.7
	ATXN2					AC007405.6		CD300LG		RP11-540O11.1					EMILIN2				PRMT2	RP11-1000B6.3					YEATS4				NF2
	ACAD10					ERICH2		GFAP		TMEM87A					RP11-737O24.5				AC004556.1	ZNF770					NAP1L1				ASCC2
	TMEM116					AC007405.8		GOSR2		TMEM62					DLGAP1-AS2					RP11-325N19.3					E2F7				RP4-539M6.22
	HECTD4					DCAF17		TBKBP1		FRMD5					RP11-286N3.1					EIF2AK4					RP11-587P21.2				PIK3IP1
	C12orf49					RP11-394I13.2		SP6		SHF					NAPG					BMF					NDUFA12				RFPL2
	VSIG10					RP11-394I13.3		IGF2BP1		RP11-519G16.5					RP11-78A19.3					IVD					NEDD1				SSTR3
	PRKAB1					CIR1		PHOSPHO1		ARPP19					ROCK1					LTK					TMPO-AS1				APOBEC3F
	RP1-278C19.8					AC010894.3		SPOP		CTD-2515H24.2					EPG5					MGA					TMPO				APOBEC3G
	SIRT4					MTX2		SAMD14		POLR2M					PSTPIP2					MAP1A					SLC25A3				TAB1
	RP11-87C12.2					AC079305.8		TMEM100		ANXA2					LOXHD1					PDIA3					RP11-175P13.2				CACNA1I
	RP11-282O18.3					RP11-337N6.1		PCTP		C2CD4A					RP11-1151B14.4					LYSMD2					PARPBP				C22orf46
	RILPL1					TTC30B		DGKE		RPS27L					SERPINB8					GNB5					RP11-474B16.1				CCDC134
	RP11-575F12.2					AC073834.3		CA4		RP11-253M7.4					ZNF407					UNC13C					RP11-412D9.4				PRR34
	GOLGA3					TTC30A		RP11-15E18.4		PARP6					C18orf65					VPS13C					UNG				SAMSN1-AS1
	RP11-172H24.4					PDE11A		ACE		SNX33					RP11-154H12.2					HERC1					RP1-7G5.6				C21orf91-OT1
	XPO4					RBM45		KCNH6		CTD-2026K11.6					RP11-154H12.3					DENND4A					TESC-AS1				LTN1
	ZDHHC20					OSBPL6		ICAM2		ODF3L1					FAM110A					GLCE					RFC5				RP1-100J12.1
	CDK8					AC093911.1		PECAM1		UBE2Q2					SIRPB2					SEMA7A					RNF34				DSCR3
	WASF3					CERKL		HID1-AS1		RCN2					SIRPD					UBL7					RP11-347I19.7				UBASH3A
	LNX2					DNAJC10		CASKIN2		ARNT2					SIRPB1					ARID3B					ZCCHC8				KRTAP12-3
	N4BP2L2					DUSP19		PRPSAP1		GOLGA6L4					RP5-968J1.1					SCAMP2					KNTC1				LINC00334
	AKAP11					AC007966.1		SEC14L1		ZSCAN2					RP4-684O24.5					RPP25					ARL6IP4
	SPRYD7					FSIP2		AFMID		ALPK3					RP4-681N20.5					SCAMP5					MPHOSPH9
	LMO7					FSIP2-AS1		RP11-219G17.4		KLHL25					PRND					C15orf39					C12orf65
	LMO7DN					LINC01473		SGSH		AEN					GPCPD1					RP11-593F23.1					BRI3BP
	SCEL					RP11-410E4.1		RP11-455O6.2		MESP2					TRMT6					CIB2					SFSWAP
	GPC5					GULP1		PTPRM		CTD-3065B20.2					XRN2					IDH3A					POLE
	FARP1					HIBCH		LDLRAD4-AS1		FURIN					GZF1					IREB2					CENPJ
	MYO16-AS1					MFSD6		B4GALT6		SLCO3A1					HCK					RP11-815J21.2					KATNAL1
	CARKD					AC093388.3		CCDC178		ST8SIA2					PLAGL2					POLG					HMGB1
	ATP11A-AS1					NAB1		RP11-158H5.8		RP11-437B10.1					PREX1					MIR9-3HG					B3GLCT
	GAS6					DNAH7		RP11-322E11.6		TTC23					SLC9A8					CHD2					BRCA2
	METTL3					GTF3C3		SLC14A1		FAM234A					RNF114					RP11-76E17.3					PDS5B
	AJUBA					AC013264.2		PIAS2		TMEM8A					OGFR					LRRK1					RFC3
	HEATR5A					AC011997.1		CCDC68		TSR3					HELZ2					VIMP					EXOSC8
	DTD2					C2orf47		CTD-2008L17.1		CLCN7					RTEL1					HBM					LINC00548
	CFL2					SPATS2L		LINC00305		ZNF598					RGS19					MAPK8IP3					SLC25A15
	TRAPPC6B					KCTD18		CDH7		TRAF7					AC092192.1					KCTD5					NAA16
	RP11-398E10.1					NDUFB3		RP11-4B16.3		CLDN6					MOB3A					CORO7					DLEU2
	KLHDC2					ALS2CR12		RP11-176N18.2		GLIS2					C19orf35					RP11-77H9.8					SERPINE3
	SAMD4A					TMEM237		TCF15		NUDT16L1					SEMA6B					CIITA					CKAP2
	PSMA3-AS1					KIAA2012		RAD21L1		SHISA9					ADGRE1					RP11-166B2.8					DIAPH3
	MPP5					ICA1L		RP11-314N13.10		NOMO1					TRAPPC5					NOMO2					BORA
	EXD2					CARF		FKBP1A		TMC7					CLEC4G					COQ7					POU4F1
	ADAM21					ABI2		ZNF343		GDE1					PRAM1					AC004381.7					RNF219
	PTPN21					NDUFS1		HSPA12B		KNOP1					MYO1F					CRYM-AS1					RP11-214F16.8
	ZC3H14					MDH1B		PLCB4		DCTN5					TYK2					NPIPB5					TUBGCP3
	CCDC85C					IDH1-AS1		CD93		LCMT1					C19orf38					GGA2					PCID2
	DYNC1H1					KANSL1L		ID1		RP11-57A19.2					CCDC159					PRKCB					TFDP1
	ANKRD9					AC006994.2		CCM2L		SBK1					KLF1					ARHGAP17					CHAMP1
	AMN					AC006994.3		NOL4L		PPP4C					STX10					RP11-666O2.2					OSGEP
	MARK3					ERBB4		DNMT3B		RP11-2C24.9					PRKACA					ATXN2L					METTL17
	BAG5					AC108066.1		SOGA1		ZNF629					CTB-55O6.10					SRCAP					HNRNPC
	KLC1					IKZF2		TGM2		ZNF720					CTB-55O6.12					ARMC5					SUPT16H
	ASPG					AC079610.2		SERINC3		RP11-46D6.1					ADGRE5					RP11-327F22.2					TRAV3
	INF2					SPAG16		SLC12A5		C16orf87					ADGRE3					CHD9					TRAV8-2
	RP11-701H24.9					AC107218.3		SLCO4A1		PHKB					ADGRE2					SLC12A3					TRDV1
	TJP1					VWC2L		KCNQ2		RSPRY1					MYO9B					HERPUD1					TRAV26-1
	RP11-143J24.1					PECR		RTEL1-TNFRSF6B		CTD-2600O9.1					ANKLE1					ADGRG5					TRAV30
	KLF13					MARCH4		ARFRP1		MMP15					LRRC25					RP11-403P17.5					TRAV35
	AVEN					AC098820.4		SOX18		CDH8					GMIP					KCTD19					TRAV36DV7
	KATNBL1					IGFBP2		RP13-152O15.5		BEAN1					FFAR3					PRMT7					TRAV40
	GOLGA8A					AC007563.3		MIER2		DYNC1LI2					GPR42					SMPD3					TRAV41
	GOLGA8B					PNKD		CTD-3113P16.5		NUTF2					FFAR2					ST3GAL2					RP11-298I3.1
	DPH6					CATIP		MADCAM1		EDC4					CTC-246B18.10					PHLPP2					ACIN1
	SPRED1					RQCD1		GIPC3		CTC-479C5.10					MED29					RP11-432I5.8					DCAF11
	C15orf52					STK36		TBXA2R		CDH3					SHKBP1					RP11-432I5.4					PSME2
	RPAP1					TTLL4		PIP5K1C		CDH1					CEACAM3					IRF8					RNF31
	GANC					CFAP65		CLEC4M		CLEC18C					DEDD2					RP11-542M13.3					CHMP4A
	SNAP23					ABCB6		CD320		IST1					CTC-490G23.2					RP4-536B24.4					G2E3
	RP11-265N6.1					ANKZF1		CTD-2369P2.8		SYCE1L					PLAUR					RP4-536B24.3					RP11-545M17.1
	TUBGCP4					GLB1L		CDC37		ATMIN					C5AR1					SLC7A5					FANCM
	DUOXA1					STK16		SLC44A2		DBNDD1					C5AR2					BANP					LRR1
	DUOX1					TUBA4B		CTD-2006C1.10		FAM57A					DHX34					ZC3H18					POLE2
	GATM-AS1					DNAJB2		TRMT1		ABR					CARD8-AS1					CBFA2T3					VCPKMT
	RP11-519G16.3					STK11IP		CCDC130		TAX1BP3					SIGLEC9					ANKRD11					L2HGDH
	SEMA6D					AC009502.4		TMEM38A		ANKFY1					SIGLEC10					DEF8					TXNDC16
	TMOD3					AC114765.1		USHBP1		RPAIN					SIGLEC14					RAP1GAP2					WDHD1
	CGNL1					AC067956.1		PLVAP		TXNDC17					FPR1					CTD-3060P21.1					DLGAP5
	FAM63B					AC093843.1		BST2		CHRNB1					FPR2					SHPK					ARID4A
	DAPK2					WDFY1		ZNF99		CHD3					ZNF331					CTNS					MTHFD1
	SNX22					CUL3		CEBPG		RP11-849F2.5					CTD-3022G6.1					ATP2A3					ZBTB1
	PIAS1					RP11-395N3.2		KCTD15		MFSD6L					NLRP12					SPNS3					DPF3
	NR2E3					DAW1		KIAA0355		MAP2K4					VSTM1					POLR2A					C14orf169
	MYO9A					DNER		ZNF30		ZNF286A					LILRB3					CTC1					LIN52
	SCAPER					TRIP12		ZNF792		ZSWIM7					LILRA6					RP11-849F2.9					DLST
	PEAK1					FBXO36		ZNF850		SMCR2					LILRB2					HS3ST3B1					TDP1
	SH3GL3					CAB39		GGN		RAI1					LILRA5					RP11-214O1.2					MOAP1
	ZNF774					ARMC9		SPRED3		FLII					LENG8-AS1					RP11-214O1.3					UBR7
	LINC00930					B3GNT7		PAK4		SLC47A1					LILRA2					AC104024.1					VRK1
	FAM174B					LINC00471		HIPK4		USP22					LILRA1					RASD1					LINC00239
	LRRC28					DIS3L2		PRX		PIGS					LILRB1					ATPAF2					CDCA4
	RHBDF1					NGEF		ATP5SL		SDF2					FCAR					FLJ35934					C14orf80
	LUC7L					AGAP1		ERICH4		FAM222B					CTB-61M7.2					RP11-160E2.6					RP11-294C11.5
	RGS11					IQCA1		TMEM145		TMEM98					CTC-550B14.7					CCDC144NL					GOLGA8Q
	RAB40C					AC012485.2		AC115522.3		AP2B1					TMEM150B					KCNJ12					ARHGAP11B
	CRAMP1					TRAF3IP1		ZNF283		DDX52					LINC00278					MTRNR2L1					ARHGAP11A
	SPSB3					AC062017.1		ZNF222		HNF1B					IL17RA					UNC119					RP11-102L12.2
	IGFALS					NDUFA10		CTB-171A8.1		PIP4K2B					CECR1					KIAA0100					BUB1B
	MEIOB					ANKMY1		PVR		LASP1					BCL2L13					SUPT6H					CASC5
	SRRM2					DUSP28		CEACAM16		FBXL20					LINC00528					NEK8					RAD51
	ZNF200					CROCC2		EXOC3L2		GRB7					AIFM3					TRAF4					OIP5
	NAA60					AC104809.2		AC006126.4		WIPF2					LL22NC03-86G7.1					MYO18A					NUSAP1
	ADCY9					PASK		GPR4		KRTAP2-3					ADORA2A-AS1					ABHD15					RTF1
	PPL					PPP1R7		NOVA2		KRT16					ADRBK2					TP53I13					ITPKA
	LINC01290					THAP4		HIF3A		JUP					ASPHD2					CTD-2349P21.5					WDR76
	EMP2					CNTN4-AS1		CCDC9		ETV4					OSM					ZNF207					CTDSPL2
	RP11-27M24.1					IL5RA		ZNF541		FAM171A2					PRR14L					CDK5R1					RP11-96O20.5
	CLEC16A					RP11-97C16.1		RASIP1		CCDC43					RP3-323A16.1					GGNBP2					DUT
	BFAR					GRM7		IZUMO1		PLCD3					RP3-510H16.3					ARL5C					CEP152
	RP11-626G11.1					AC023481.1		FUT1		PLEKHM1					TOM1					CNP					CTD-3110H11.1
	RP11-626G11.3					OXTR		PPFIA3		KANSL1					JOSD1					DNAJC7					TRPM7
	SYT17					SRGAP3		PRMT1		WNT3					RP3-508I15.21					NKIRAS2					SLTM
	EEF2K					SRGAP3-AS2		ADM5		UBE2Z					APOBEC3A					ZNF385C					PIF1
	SCNN1G					SRGAP3-AS4		ZNF615		TMEM92					EP300					NMT1					PARP16
	CDIPT					TTLL3		ZNF578		ABCC3					DESI1					ARHGAP27					TIPIN
	TAOK2					JAGN1		ZNF347		CA10					NFAM1					NSF					ZWILCH
	FBXL19-AS1					PRRT3		ZNF765		TOM1L1					PARVG					PHB					CLN6
	PRSS8					AC022007.5		ZFP28		MRPS23					RP4-671O14.7					RP5-1171I10.5					ANP32A
	ITFG1					FANCD2OS		AC007228.11		TANC2					NUP50-AS1					RPS6KB1					KIF23
	N4BP1					TSEN2		ZNF470		SMURF2					CITF22-49E9.3					ERN1					UBL7-AS1
	RP11-413H22.2					MKRN2OS		ZNF835		RP11-583F2.2					TYMP					TEX2					SIN3A
	PLLP					TMEM40		ZNF543		CACNG4					AF124730.4					MILR1					EFTUD1
	KIFC3					TPRXL		ZNF304		SOX9					BACH1					RP11-147L13.2					FANCI
	CNGB1					AC093495.4		AC010084.1		CDR2L					BACH1-IT2					ABCA9-AS1					TICRR
	TEPP					LINC01267		CLDN5		TRIM47					SYNJ1					MAP2K6					IDH2
	SLC38A7					FGD5-AS1		LINC00895		MGAT5B					PAXBP1-AS1					SDK2					BLM
	RP11-297D21.2					CAPN7		XXbac-B444P24.8		CANT1					AP000282.2					TTYH2					PRC1
	CENPT					SH3BP5-AS1		LZTR1		CBX2					OLIG1					CD300A					SNRPA1
	LCAT					METTL6		PPM1F		TBC1D16					IL10RB					MIF4GD					TARSL2
	SLC12A4					EAF1-AS1		CRYBA4		SLC38A10					IFNGR2					RECQL5					CHTF18
	ESRP2					HACL1		TTC28		TMEM105					AF064858.11					SEP9					UBE2I
	SLC7A6					BTD		GAS2L1		FSCN2					MX2					RP11-1055B8.10					NUBP2
	RP11-615I2.2					SATB1		RASL10A		FAAP100					AATBC					RP13-766D20.4					RNPS1
	PDF					EFHB		TCN2		NPLOC4					AP001056.1					C17orf62					CCNF
	NFAT5					NKIRAS1		SLC5A4		HEXDC					ITGB2					RP13-270P17.2					PKMYT1
	RP11-252A24.3					RARB		LL22NC03-104C7.1		FOXK2										ANKRD12					THOC6
	RP11-77K12.1					TOP2B		RP1-78B3.1		L3MBTL4										PTPN2					SLX4
	OSGIN1					OXSM		APOL3		RNMT										LDLRAD4					CARHSP1
	TAF1C					NEK10		MYH9		RP11-757O6.1										RP11-739L10.1					PARN
	ADAD2					AC098973.2		NOL12		MIB1										C18orf8					NDE1
	TLDC1					AZI2		PDGFB		RBBP8										NPC1					MIR3180-3
	GSE1					RBMS3-AS3		RP1-29C18.9		CDH2										RNF138					THUMPD1
	RP5-1142A6.10					FBXL2		MAPK12		DSC2										C18orf25					PLK1
	PIEZO1					RP11-10C24.2		MAPK11		DSG2										ME2					ATP2A1
	SPG7					PDCD6IP		SHANK3		TTR										TCF4					NFATC2IP
	CDK10					DLEC1		ACR		GAREM1										TCF4-AS2					RP11-345J4.5
	RPH3AL					ACVR2B		CHODL		GALNT1										ALPK2					KIF22
	GEMIN4					GORASP1		JAM2		SMAD7										MALT1					MAZ
	CRK					TTC21A		CYYR1-AS1		LIPG										PMAIP1					PAGR1
	MYO1C					MOBP		CYYR1		MEX3C										RP11-299P2.2					HIRIP3
	DPH1					ENTPD3-AS1		AP001604.3		ZNF532										TMX3					RP11-146F11.5
	NCBP3					ULK4		ERG		VPS4B										LINC00909					FUS
	RP11-141J13.5					TRAK1		ETS2		SOCS6										ATP9B					SHCBP1
	ACADVL					CCDC13				CBLN2										RP11-567M16.3					ORC6
	ZBTB4					HHATL				ATRN										CTDP1					NUDT21
	FXR2					CCDC13-AS1				AL049794.1										KCNG2					NUP93
	CNTROB					POMGNT2				ZNF133										RASSF2					CIAPIN1
	SCO1					RP11-424N24.2				FOXA2										SLC23A2					CBFB
	ARHGAP44					RP11-944L7.4				ENTPD6										LAMP5					E2F4
	TRIM16					ZNF501				NINL										TASP1					CTD-2012K14.7
	CCDC144A					LARS2				BCL2L1										RRBP1					CTCF
	MPRIP					LZTFL1				RP5-1085F17.3										RP4-737E23.2					RLTPR
	FLCN					FYCO1				RALY-AS1										ASIP					ACD
	TOM1L2					LRRC2-AS1				TP53INP2										ITCH					CYB5B
	GID4					KIF9-AS1				EIF6										TGIF2					RP11-529K1.4
	ALDH3A2					KIF9				GDF5										SLA2					SF3B3
	WSB1					DHX30				DLGAP4										SLC32A1					LINC01572
	CTD-2008P7.9					NME6				ARHGAP40										PPP1R16B					RFWD3
	AC084809.3					PLXNB1				R3HDML										SRSF6					TERF2IP
	RP5-837J1.6					ATRIP				HNF4A										MYBL2					CENPN
	TBC1D3E					TREX1				ZFAS1										TOX2					GINS2
	GSDMB					PRKAR2A				ADNP										TTPAL					CDT1
	ORMDL3					PRKAR2A-AS1				SALL4										ADA					FANCA
	TUBG2					RP13-131K19.1				PFDN4										ZSWIM3					RPA1
	EZH1					RP13-131K19.2				FAM210B										SLC35C2					ITGAE
	DUSP3					RP13-131K19.7				PMEPA1										UBE2V1					GSG2
	MPP3					P4HTM				RAB22A										ZNF217					RP13-580F15.2
	NAGS					DALRD3				PHACTR3										NKILA					PFN1
	TMUB2					NDUFAF3				FAM217B										LIME1					NUP88
	FZD2					USP19				CDH4										HCN2					MIS12
	MAP3K14					TCTA				YTHDF1										FGF22					FAM64A
	THCAT158					AMT				RP5-963E22.6										RNF126					CTC-281F24.5
	NPEPPS					BSN-AS2				BIRC7										ARID3A					C17orf49
	PRR15L					RNF123				NKAIN4										ADAT3					SLC16A13
	NFE2L1					GMPPB				FLJ16779										GNG7					GPS2
	RP5-890E16.5					IP6K1				MYT1										ZNF556					AURKB
	ITGA3					CDHR4				SHC2										GNA15					RANGRF
	SPATA20					CTD-2330K9.3				CDC34										NCLN					RP11-85B7.5
	RP11-159D12.5					TUSC2				MISP										SHD					COX10
	RP11-147L13.13					ZMYND10				MEX3D										TMIGD2					NCOR1
	RP11-147L13.14					C3orf18				TCF3										CHAF1A					AC104024.2
	RP11-147L13.8					HEMK1				AC005256.1										CTB-50L17.5					COPS3
	GGA3					TEX264				AP3D1										ARRDC5					LLGL1
	LLGL2					GPR62				TLE2										KDM4B					TOP3A
	UNC13D					ABHD14A				FZR1										PTPRS					SHMT1
	EVPL					DNAH1				STAP2										VAV1					AKAP10
	DNAH17					SMIM4				CTB-50L17.9										RAVER1					SPAG5
	ENGASE					PBRM1				NDUFA11										ZNF490					DHRS13
	ENDOV					GLT8D1				ARHGEF18										ZNF791					BLMH
	AATK					NEK4				C19orf45										MAN2B1					ATAD5
	RP11-455O6.8					ITIH4				ZNF358										CTD-2659N19.9					SUZ12
	RP11-1055B8.4					RP5-966M1.6				PRR36										RAB8A					RAD51D
	ARL16					TMEM110-MUSTN1				ICAM1										MED26					TAF15
	RFNG					TMEM110				ZSWIM4										FAM129C					RDM1
	LINC00526					RP11-884K10.7				NANOS3										FCHO1					AATF
	EPB41L3					CCDC66				EPHX3										MAST3					RP11-697E22.2
	RP11-789C17.3					HESX1				BRD4										ELL					CWC25
	PPP4R1					ASB14				AKAP8L										ATP13A1					CDC6
	MPPE1					DNAH12				WIZ										ZNF708					TOP2A
	PRELID3A					ARF4-AS1				SLC35E1										AC005307.3					SMARCE1
	GATA6-AS1					DENND6A-AS1				BABAM1										TDRD12					STAT5B
	RIOK3					FLNB				DDA1										USF2					STAT5A
	ANKRD29					ABHD6				ANO8										AD000671.6					BRCA1
	LAMA3					C3orf67				CCDC124										U2AF1L4					C17orf53
	AQP4					CTD-2185K10.1				JUND										NFKBID					DBF4B
	KIAA1328					SYNPR-AS1				GDF15										ZFP30					KPNB1
	CELF4					SNTN				CRLF1										ZNF573					CBX1
	RP11-95O2.5					PSMD6				TMEM59L										HNRNPL					RP11-357H14.17
	CTIF					RP11-14D22.2				KLHL26										SUPT5H					SNF8
	MAPK4					RP11-14D22.1				RFXANK										RAB4B					GNGT2
	NEDD4L					LRIG1				NDUFA13										HNRNPUL1					EME1
	RP11-845C23.3					SUCLG2				ZNF486										CADM4					NME1-NME2
	RP11-2N1.2					TMF1				ZNF43										CLASRP					MPO
	KIAA1468					EIF4E3				ZNF91										ZNF296					BZRAP1-AS1
	HSBP1L1					RP11-654C22.2				CTD-2017D11.1										AC006126.3					PRR11
	RP11-795F19.5					CNTN3				SLC7A10										CD3EAP					PPM1D
	RP11-795F19.1					RP11-803B1.8				CTC-523E23.1										ERCC1					BRIP1
	C20orf194					ZNF717				LSR										KPTN					DCAF7
	CDS2					LINC00506				LRFN3										NAPA					PSMC5
	RP11-103J8.1					CHMP2B				ZNF260										PPP1R15A					FAM104A
	FLRT3					ARL13B				LGALS4										GYS1					NUP85
	RIN2					DHFRL1				SAMD4B										NUP62					UBALD2
	CST5					NSUN3				PLEKHG2										ATF5					BIRC5
	GGTLC1					ARL6				CIC										SPIB					CCDC137
	TRPC4AP					RP11-389G6.5				MEGF8										AC018755.18					ARHGDIA
	MMP24					ST3GAL6				CEACAM1										LILRA4					TBCD
	CPNE1					RP11-383I23.2				IRGQ										LILRB4					TYMS
	SRC					NIT2				KCNN4										NLRP7					METTL4
	ZHX3					CEP97				CEACAM19										ZNF586					NDC80
	LPIN3					ALCAM				CTB-158D10.3										A1BG					LPIN2
	FITM2					LINC00882				BBC3										TTTY15					CEP76
	PABPC1L					DUBR				GLTSCR1										UTY					CEP192
	TMEM189					RP11-446H18.6				BAX										KDM5D					ZNF519
	PTPN1					LINC00635				CGB5										TTTY10					SNRPD1
	PARD6B					IFT57				CGB8										BID					ABHD3
	SPO11					HHLA2				TEAD2										PI4KA					RP11-54G14.1
	MIR646HG					DZIP3				PRRG2										SNAP29					ACAA2
	RP11-157P1.4					PVRL3-AS1				EMC10										AP000344.3					CXXC1
	LAMA5					ABHD10				KLK6										SLC2A11					SKA1
	PTK6					TAGLN3				PPP2R1A										CTA-292E10.6					C18orf54
	ZNF512B					TMPRSS7				ZNF480										TBC1D10A					RTTN
	FSTL3					RP11-90K6.1				ZNF528										MORC2-AS1					ZNF236
	AC006273.5					RP11-572C15.5				ZNF28										CSF2RB					SNRPB
	TMEM259					CD200R1L				ZNF320										CYTH4					CDC25B
	ABCA7					RP11-484K9.4				ZNF865										PDXP					PANK2
	CTB-25B13.12					CFAP44				ZNF784										EIF3L					PCNA
	DOT1L					SPICE1				EPN1										GTPBP1					MCM8
	AC004490.1					USF3				CTC-444N24.8										RP3-508I15.22					TMX4
	PLEKHJ1					GRAMD1C				ZNF211										CBX6					NDUFAF5
	AMH					RP11-255E6.6				LLNLR-245B6.1										TNRC6B					MGME1
	DAPK3					ZDHHC23				TTTY14										SERHL2					RP1-167O22.1
	DPP9					CCDC191				PEX26										RNU12					RP3-322G13.7
	CTC-518P12.6					RP11-197K3.1				GGTLC3										PARVB					GINS1
	CTC-232P5.3					IGSF11				ARVCF										UPK3A					TPX2
	CTB-66B24.1					C3orf30				DGCR8										PPARA					MYLK2
	SH2D3A					COX17				ZDHHC8										C22orf34					POFUT1
	FBN3					MAATS1				RTN4R										TRABD					RALY
	DNM2					NR1I2				ZNF74										RP3-402G11.25					NDRG3
	LDLR					GPR156				TMEM191C										SELO					DSN1
	EPOR					HGD				PPIL2										AF127936.5					RBL1
	RGL3					RABL3				TOP3B										AP000476.1					RP4-621N11.2
	ZNF443					GOLGB1				LRRC75B										LINC00158					YWHAB
	CTD-2192J16.22					IQCB1				HPS4										IFNAR2					PCIF1
	HOOK2					WDR5B				SRRD										MORC3					AURKA
	CTD-2659N19.10					RP11-299J3.8				ZNRF3										MX1					CSTF1
	CTC-425F1.4					KPNA1				NIPSNAP1										SLC37A1					NELFCD
	CTB-5E10.3					MYLK-AS1				MTMR3										AP001046.5					ZNF831
	CC2D1A					SNX4				RP3-394A18.1										ICOSLG					RP11-93B14.6
	PALM3					ALG1L				RNF215										TRPM2					SLC2A4RG
	GIPC1					ROPN1B				MORC2															LINC00176
	CTC-260F20.3					RP11-124N2.1				TUG1															PRSS57
	CTD-2626G11.2					ALDH1L1				LIMK2															PTBP1
	ZNF431					RP11-71E19.1				PATZ1															ATP5D
	ZNF738					CCDC37-AS1				PISD															AC005329.7
	ZNF493					CFAP100				RTCB															C19orf25
	LINC00664					UROC1				LARGE															SF3A2
	RP11-678G14.2					CHCHD6				PICK1															AC005624.2
	CTD-2291D10.4					LINC01471				CSNK1E															S1PR4
	ZNF254					KBTBD12				NPTXR															CREB3L3
	ANKRD27					RUVBL1				MKL1															FSD1
	RGS9BP					RPN1				ZC3H7B															UHRF1
	WTIP					KIAA1257				LDOC1L															CLPP
	GRAMD1A					RP11-723O4.6				WNT7B															ELAVL1
	APLP1					GP9				BRD1															CTD-2550O8.5
	CTD-3234P18.6					RP11-434H6.7				SBF1															HNRNPM
	ZNF527					COPG1				ADM2															DNMT1
	CTD-2528L19.6					EFCAB12				CHKB															AC114271.2
	ZNF780A					IFT122				CH507-42P11.8															KRI1
	PSG4					PIK3R4				RWDD2B															CDKN2D
	SMG9					NEK11				IFNAR1															ILF3
	ZNF45					RP11-517B11.4				BRWD1															C19orf52
	PPP1R13L					NPHP3				PCP4															SPC24
	ARHGAP35					RP11-91K8.5				RIPK4															C19orf43
	EHD2					RP11-200A1.1				PDE9A															RNASEH2A
	C19orf68					ANAPC13				FRGCA															C19orf57
	SULT2B1					CEP63				SIK1															IL27RA
	RRAS					KY				LINC00313															ASF1B
	IZUMO2					RP11-731C17.2				PTTG1IP															DDX39A
	LENG8					RP11-461M2.2				MT-ND1															AKAP8
	RDH13					DZIP1L																			AP1M1
	PPP1R12C					NME9																			HAUS8
	TNNT1					FAIM																			IL12RB1
	ZNF579					MRPS22																			KXD1
	CCDC106					COPB2																			ZNF66
	ZIM2-AS1					RP11-319G6.1																			ZNF430
	ZNF549					RP11-319G6.3																			ZNF714
	CTD-2619J13.14					CLSTN2																			ZNF257
	USP9Y					SLC25A36																			ZNF492
	FAM224B					RP11-340E6.1																			ZNF724P
	DGCR2					ATR																			ZNF675
	AC006547.15					PLS1																			CCNE1
	MED15					RP11-91G21.1																			FAAP24
	SLC7A4					PLSCR2																			GPATCH1
	GGT2					RP11-278L15.2																			LSM14A
	LL22NC03-2H8.5					WWTR1-AS1																			CTC-523E23.11
	BCR					ANKUB1																			HAUS5
	SUSD2					PFN2																			ARHGAP33
	GGT1					RP11-651P23.5																			WDR62
	HORMAD2-AS1					LINC01213																			TBCB
	SEC14L4					SERP1																			ZFP82
	GAL3ST1					ERICH6-AS1																			PSMD8
	FBXO7					SIAH2-AS1																			NFKBIB
	TMEM184B					RP11-362A9.3																			SNRPA
	MGAT3					RP11-451G4.2																			CEACAM21
	SREBF2					PLCH1																			RSPH6A
	PACSIN2					TIPARP-AS1																			CALM3
	SCUBE1					LINC00886																			CTB-12A17.3
	PRR5-ARHGAP8					LEKR1																			DACT3-AS1
	TUBGCP6					LINC00880																			SAE1
	CH507-9B2.1					RP11-538P18.2																			LIG1
	CH507-9B2.5					MLF1																			CARD8
	CH507-513H4.5					LXN																			BCL2L12
	RBM11					RP11-379F4.4																			U2AF2
	RP11-313P22.1					RP11-379F4.9																			AC004076.9
	SON					SCHIP1																			ZNF530
	TMPRSS2					IL12A-AS1																			UFD1L
	PDXK					IL12A																			CDC45
	LRRC3					RP11-432B6.3																			RANBP1
	LINC00162					IFT80																			UBE2L3
	SLC19A1					RP11-16N11.2																			IGLL1
	LSS					RP11-10O22.1																			RGL4
						LINC01324																			CHEK2
						RP11-12K11.2																			CCDC117
						ZBBX																			EWSR1
						SERPINI2																			THOC5
						WDR49																			MTFP1
						RP11-368I23.2																			SFI1
						RP11-368I23.3																			HMGXB4
						RP11-368I23.4																			MCM5
						RP11-362K14.5																			APOL6
						LRRC34																			DMC1
						RP11-362K14.6																			APOBEC3C
						LRRIQ4																			APOBEC3D
						RP11-379K17.12																			APOBEC3H
						TMEM212																			ADSL
						NAALADL2																			RANGAP1
						TBL1XR1																			PHF5A
						KCNMB2																			XRCC6
						RP11-385J1.3																			NUP50
						PIK3CA																			GTSE1
						NDUFB5																			CERK
						RP11-496B10.3																			NCAPH2
						CCDC39																			KLHDC7B
						SOX2																			MIR155HG
						LINC01206																			GABPA
						FLJ46066																			MIS18A
						RP11-646E18.2																			DONSON
						B3GNT5																			AP000304.12
						KLHL6																			LINC00649
						YEATS2																			CHAF1B
						ABCC5																			PSMG1
						ABCC5-AS1																			RRP1B
						HTR3D																			PCNT
						RP11-778D9.13
						RP11-778D9.12
						EIF2B5
						ABCF3
						VWA5B2
						FAM131A
						EHHADH
						MAP3K13
						SENP2
						IGF2BP2
						EIF4A2
						RTP4
						BCL6
						RP11-30O15.1
						CLDN16
						RP11-699L21.1
						GP5
						TMEM44-AS1
						AC069513.4
						LINC00969
						MUC4
						RP11-480A16.1
						TCTEX1D2
						TM4SF19-AS1
						UBXN7
						FBXO45
						LINC01063
						CEP19
						PIGZ
						DLG1-AS1
						AC128709.2
						BDH1
						AC024560.2
						IQCG
						LMLN
						RP11-2H3.6
						PDE6B
						RP11-1191J2.2
						RP11-1191J2.5
						ATP5I
						MYL5
						AC139887.4
						SLC26A1
						RP11-20I20.4
						UVSSA
						CRIPAK
						NELFA
						POLN
						CFAP99
						CFAP99.1
						TMEM128
						STX18-AS1
						RP11-539L10.3
						MRFAP1L1
						KIAA0232
						CCDC96
						TADA2B
						RP11-367J11.3
						RP11-774O3.3
						ACOX3
						TRMT44
						RP11-689P11.2
						RP11-281P23.2
						RP11-22A3.2
						RAB28
						CC2D2A
						CD38
						PROM1
						TAPT1-AS1
						RP11-446J8.1
						AC006160.5
						PACRGL
						KCNIP4
						SEPSECS
						SEPSECS-AS1
						ZCCHC4
						ANAPC4
						SMIM20
						TBC1D19
						STIM2
						RP11-293A21.1
						DTHD1
						LINC01258
						WDR19
						UGDH-AS1
						SMIM14
						RP11-539G18.3
						AC195454.1
						CHRNA9
						RBM47
						NSUN7
						SLC30A9
						GUF1
						NFXL1
						SLAIN2
						OCIAD1
						CWH43
						LRRC66
						SPATA18
						USP46-AS1
						LNX1
						CLOCK
						RP11-528I4.2
						RP11-646I6.5
						RP11-738E22.3
						NOA1
						POLR2B
						RP11-692D12.1
						ALB
						MTHFD2L
						RP11-629B11.5
						BTC
						RP11-44F21.3
						THAP6
						FAM47E
						FAM47E-STBD1
						MRPL1
						PAQR3
						C4orf22
						MRPS18C
						FAM175A
						CDS1
						WDFY3
						RP13-514E23.2
						MAPK10
						C4orf36
						DSPP
						RP11-10L7.1
						FAM13A
						STPG2
						ADH6
						TRMT10A
						MTTP
						RP11-499E18.1
						RP11-10L12.4
						CXXC4
						AC004066.3
						ARHGEF38
						PAPSS1
						RP11-286E11.1
						RP11-286E11.2
						HADH
						RPL34-AS1
						SEC24B-AS1
						SEC24B
						RP11-602N24.3
						GAR1
						RRH
						LRIT3
						RP11-73K9.2
						PRSS12
						RP11-384K6.8
						METTL14
						C4orf3
						RP11-679C8.2
						BBS7
						BBS12
						RP11-381N20.1
						LINC01091
						INTU
						RP11-50D9.3
						JADE1
						C4orf33
						RP11-371F15.3
						NDUFC1
						RP11-83A24.2
						SCOC
						SCOC-AS1
						CLGN
						MGAT4D
						ELMOD2
						TBC1D9
						RP11-284M14.1
						OTUD4
						C4orf51
						TTC29
						RP11-503L19.1
						LRBA
						RP11-731D1.4
						RP11-164P12.4
						TMEM154
						TIGD4
						TRIM2
						FGB
						AC097467.2
						MAP9
						TMEM144
						PPID
						RP11-502M1.2
						FAM218A
						NEK1
						FBXO8
						CEP44
						WDR17
						SPATA4
						ING2
						RWDD4
						RP11-290F5.2
						IRF2
						RP11-326I11.3
						RP11-326I11.4
						SLC25A4
						CFAP97
						LRP2BP
						ANKRD37
						C4orf47
						CCDC110
						FAM149A
						CCDC127
						CTD-2083E4.6
						PDCD6
						EXOC3-AS1
						PP7080
						TPPP
						ZDHHC11
						TRIP13
						NDUFS6
						CTD-2194D22.1
						RP11-129I19.2
						LINC01019
						RP11-445O3.3
						FLJ33360
						RP11-332J15.4
						ADCY2
						C5orf49
						RP11-480D4.1
						RP11-480D4.2
						RP11-480D4.6
						CTD-2143L24.1
						CTD-2199O4.6
						FAM173B
						MARCH6
						ROPN1L
						LINC01513
						RP11-1C1.4
						DNAH5
						CTB-51A17.1
						CTD-2165H16.4
						BASP1
						RP11-454P21.1
						CDH12
						RP11-351N6.1
						DROSHA
						GOLPH3
						CTD-2186M15.3
						MTMR12
						CTD-2203K17.1
						SLC45A2
						AMACR
						CTD-2517O10.6
						TTC23L
						SPEF2
						CAPSL
						RP11-79C6.3
						UGT3A2
						LMBRD2
						NADK2
						C5orf42
						LIFR-AS1
						PRKAA1
						C6
						CTD-2201E18.5
						CTD-2035E11.4
						AC025171.1
						CTD-2035E11.5
						CCL28
						C5orf28
						RP11-159F24.6
						RP11-159F24.5
						RP11-53O19.1
						RP11-53O19.3
						CTD-2366F13.1
						RP11-506H20.1
						SKIV2L2
						FLJ31104
						PART1
						ERCC8
						CTC-436P18.1
						CTC-436P18.3
						CTD-2116N20.1
						ERBB2IP
						SREK1
						MAST4-AS1
						CTC-537E7.1
						RP11-141O11.2
						CTC-498J12.1
						SLC30A5
						CTC-498J12.3
						CDK7
						CCDC125
						MARVELD2
						GTF2H2C
						SMN2
						RP11-497H16.9
						SMN1
						GTF2H2
						PTCD2
						CTC-347C20.2
						CTC-347C20.1
						CTD-2631K10.1
						CTD-2376I4.2
						RP11-79P5.9
						ARHGEF28
						CTD-2292M14.1
						GFM2
						CTD-2377O17.1
						GCNT4
						ANKRD31
						ANKDD1B
						TBCA
						SCAMP1
						DMGDH
						MTX3
						CTD-2015H6.3
						FAM151B
						MSH3
						CKMT2-AS1
						ZCCHC9
						SSBP2
						CTD-2249K22.1
						ATP6AP1L
						COX7C
						TMEM161B-AS1
						CETN3
						ADGRV1
						ARRDC3-AS1
						FAM172A
						KIAA0825
						FAM81B
						CAST
						CTD-2260A17.1
						CTD-2260A17.3
						RGMB-AS1
						CTD-2007H13.3
						CTD-2001C12.1
						FAM174A
						GIN1
						LINC01023
						TMEM232
						EPB41L4A
						TMED7
						CTD-2281M20.1
						CTB-161M19.4
						CTC-441N14.2
						ZNF474
						CTD-2544H17.2
						SNCAIP
						CTD-2544H17.1
						CEP120
						RP11-517I3.1
						PHAX
						ADAMTS19-AS1
						HINT1
						LYRM7
						P4HA2
						PDLIM4
						SLC22A4
						RAD50
						KIF3A
						SOWAHA
						GDF9
						C5orf15
						CTB-113I20.2
						CTD-2410N18.3
						CDKL3
						AC005355.2
						SAR1B
						CATSPER3
						C5orf66
						CTC-203F4.2
						NME5
						AC034243.1
						PAIP2
						CTB-43P18.1
						SLC23A1
						SPATA24
						TMEM173
						NRG2
						PURA
						IGIP
						CYSTM1
						EIF4EBP3
						NDUFA2
						TMCO6
						IK
						DND1
						ZMAT2
						PCDHA13
						PCDHAC1
						CTC-270D5.1
						PCDHB1
						AC008781.7
						RNF14
						LARS
						RP11-449H3.3
						RBM27
						JAKMIP2-AS1
						ARHGEF37
						TIGD6
						HMGXB3
						CTC-367J11.1
						RP11-54C4.3
						CTB-12O2.1
						SAP30L
						LARP1
						SOX30
						C5orf52
						FABP6
						CTB-127C13.1
						ZBED8
						NUDCD2
						WWC1
						RARS
						CTC-308K20.1
						RPL26L1
						CTC-209H22.3
						CTB-43E15.2
						DRD1
						RP11-826N14.2
						KIAA1191
						CDHR2
						GPRIN1
						PRR7
						ZFP2
						ZNF454
						RP11-281O15.4
						RUFY1
						RP11-1379J22.5
						CBY3
						C5orf45
						CTC-241N9.1
						CTB-129O4.1
						CNOT6
						ZFP62
						CTC-338M12.2
						CTC-338M12.5
						CTC-338M12.6
						TRIM41
						DUSP22
						GMDS-AS1
						RP1-136B1.1
						WRNIP1
						SERPINB6
						LINC01011
						BPHL
						SLC22A23
						RP11-506K6.4
						RP11-420L9.5
						FAM50B
						RP1-140K8.1
						RP1-140K8.5
						RP3-406P24.3
						C6orf201
						ECI2
						RP3-400B16.1
						RP3-400B16.3
						FARS2
						RP3-380B8.4
						RP11-69L16.4
						DSP
						SLC35B3
						C6orf52
						RP11-421M1.8
						TMEM14B
						MAK
						SIRT5
						NOL7
						RP11-359N11.1
						STMND1
						RBM24
						CAP2
						FAM8A1
						KDM1B
						RP11-686D16.1
						RP3-471C18.2
						RP3-471C18.1
						RP4-625H18.2
						DCDC2
						KAAG1
						ALDH5A1
						KIAA0319
						C6orf229
						FAM65B
						HIST1H1C
						HIST1H2BC
						HIST1H2AC
						HIST1H2BD
						HIST1H3E
						RP11-457M11.5
						LINC00240
						RP11-239L20.6
						ZNF391
						RP1-153G14.4
						ZSCAN16-AS1
						ZKSCAN3
						HCG14
						ZNF311
						XXbac-BCX196D17.5
						XXbac-BPG308J9.3
						HCP5B
						ZNRD1-AS1
						TRIM31
						TRIM31-AS1
						TRIM39
						MRPS18B
						C6orf136
						DHX16
						HCG20
						DDR1
						VARS2
						CCHCR1
						HCG27
						XXbac-BPG181B23.7
						DDX39B-AS1
						PRRC2A
						BAG6
						GPANK1
						LY6G5C
						SAPCD1
						SAPCD1-AS1
						VWA7
						HSPA1L
						SLC44A4
						ZBTB12
						NELFE
						SKIV2L
						STK19
						PRRT1
						HSD17B8
						VPS52
						B3GALT4
						PFDN6
						RGL2
						ZBTB22
						SYNGAP1
						XXbac-BPG294E21.9
						GRM4
						NUDT3
						RP11-140K17.3
						TCP11
						RP3-329A5.8
						RP1-179N16.6
						PPIL1
						RP3-441A12.1
						BTBD9
						KIF6
						OARD1
						USP49
						RP11-7K24.3
						C6orf132
						C6orf226
						RP3-475N16.1
						GNMT
						PEX6
						MEA1
						RP1-20C7.6
						CUL7
						KLC4
						RP11-387M24.5
						CUL9
						RP3-330M21.5
						DNPH1
						ZNF318
						LRRC73
						RP3-337H4.10
						RSPH9
						TMEM151B
						RP11-444E17.6
						TCTE1
						SPATS1
						RP1-8B1.4
						ENPP4
						ENPP5
						CYP39A1
						TDRD6
						ANKRD66
						MEP1A
						ADGRF2
						RP11-550C4.6
						OPN5
						MUT
						CRISP2
						EFHC1
						TMEM14A
						GSTA2
						GSTA1
						GSTA3
						ICK
						GCM1
						GCLC
						RP1-27K12.2
						LINC01564
						KLHL31
						MLIP
						RP11-411K7.1
						COL21A1
						RP11-472M19.2
						RP11-203B9.4
						XXbac-BPGBPG55C20.1
						XXbac-BPGBPG55C20.3
						LGSN
						LMBRD1
						SDHAF4
						RP11-257K9.8
						RP11-505P4.7
						COX7A2
						FILIP1
						RP11-415D17.3
						IRAK1BP1
						PHIP
						HMGN3
						HMGN3-AS1
						RP1-232L24.3
						LCA5
						RP11-177G23.2
						UBE3D
						DOPEY1
						RWDD2A
						MRAP2
						CEP162
						GJB7
						SMIM8
						C6orf163
						CFAP206
						RP3-382I10.7
						ORC3
						RRAGD
						LYRM2
						MANEA-AS1
						UFL1
						KLHL32
						RP11-98I9.4
						USP45
						RTN4IP1
						RP1-60O19.2
						RP1-60O19.1
						CD24
						PDSS2
						LACE1
						ARMC2
						RP11-787I22.3
						CD164
						RP11-425D10.10
						PPIL6
						SMPD2
						AK9
						SLC22A16
						CTA-331P3.1
						RP5-1112D6.4
						REV3L
						RP5-1112D6.8
						TRAF3IP2-AS1
						TUBE1
						FAM229B
						RP11-437J19.1
						RP11-367G18.1
						MARCKS
						FRK
						NT5DC1
						TSPYL4
						TSPYL1
						RP1-93H18.1
						RSPH4A
						KPNA5
						MCM9
						TBC1D32
						HSF2
						RP1-69D17.3
						ARHGAP18
						CTGF
						RP11-69I8.3
						VNN3
						SLC18B1
						LINC00326
						SLC2A12
						CTA-212D2.2
						MYB
						LINC00271
						BCLAF1
						MAP7
						PEX7
						NHEG1
						RP11-204P2.3
						IL20RA
						PERP
						ARFGEF3
						PBOV1
						GVQW2
						CCDC28A
						ECT2L
						RP1-225E12.2
						TXLNB
						NMBR
						VTA1
						AIG1
						PEX3
						EPM2A
						RP3-466P17.1
						RP11-545I5.3
						ADGB
						AL358852.1
						LRP11
						RAET1E-AS1
						RAET1E-AS1.1
						PPP1R14C
						CCDC170
						SYNE1
						NANOGP11
						RP11-230C9.4
						RP11-230C9.2
						ARID1B
						SERAC1
						GTF2H5
						DYNLT1
						EZR
						C6orf99
						RSPH3
						RP1-111C20.4
						PNLDC1
						LPA
						PLG
						RP11-235G24.1
						PACRG
						PACRG-AS3
						C6orf118
						RP11-252P19.1
						RP4-655C5.9
						PRR18
						RP1-168L15.5
						FGFR1OP
						RP11-568A7.3
						RP11-568A7.2
						RP3-431P23.5
						MLLT4-AS1
						MLLT4
						RP1-137D17.2
						WDR27
						RP1-266L20.2
						ERMARD
						DLL1
						FAM120B
						AC093627.9
						HRAT92
						DNAAF5
						SUN1
						RP11-449P15.2
						COX19
						C7orf50
						AC091729.9
						RP11-1246C19.1
						PSMG3
						PSMG3-AS1
						IQCE
						SDK1
						AC011284.3
						RBAK
						WIPI2
						RP11-1275H24.2
						RP11-1275H24.3
						FBXL18
						RSPH10B
						EIF2AK1
						USP42
						ZNF853
						ZNF316
						RSPH10B2
						COL28A1
						RP5-1159O4.2
						RPA3
						UMAD1
						AC009473.1
						NDUFA4
						RP5-855F16.1
						AC005281.1
						SCIN
						GS1-166A23.2
						ANKMY2
						AGR3
						AC003075.4
						SNX13
						CTA-293F17.1
						SP8
						DNAH11
						TOMM7
						KLHL7
						CCDC126
						FAM221A
						OSBPL3
						RP5-978I12.1
						HIBADH
						AC004549.6
						TAX1BP1
						PRR15
						WIPF3
						MTURN
						ZNRF2
						RP4-777O23.3
						FAM188B
						RP11-225B17.2
						RP11-265E18.1
						NT5C3A
						BBS9
						RP11-89N17.1
						SEPT7-AS1
						KIAA0895
						AC011290.4
						CDK13
						MPLKIP
						AC005537.2
						MRPS24
						AC004951.6
						POLD2
						TMED4
						AC011294.3
						C7orf57
						ABCA13
						ZPBP
						COBL
						RP11-745C15.2
						RP11-15K19.2
						ZNF713
						GBAS
						MRPS17
						PSPH
						PHKG1
						NUPR2
						ZNF273
						ASL
						LINC00174
						GS1-124K5.4
						GS1-124K5.11
						RP11-792A8.4
						RP11-458F8.4
						TRIM74
						NSUN5
						FKBP6
						VPS37D
						DNAJC30
						WBSCR22
						ABHD11-AS1
						ABHD11
						CLDN3
						WBSCR27
						WBSCR28
						CTB-51J22.1
						GTF2I
						GTF2IRD2
						GATSL2
						GTF2IRD2B
						TRIM73
						POR
						STYXL1
						CCDC146
						AC073635.5
						RP5-1185I7.1
						AC010091.1
						AC005076.5
						TP53TG1
						SRI
						CTB-167B5.1
						AC003991.3
						CFAP69
						AC002064.5
						AKAP9
						CYP51A1-AS1
						GATAD1
						PEX1
						ASB4
						AC002451.3
						SHFM1
						BAIAP2L1
						BUD31
						PTCD1
						ZKSCAN5
						FAM200A
						ZKSCAN1
						ZNF3
						COPS6
						AP4M1
						TAF6
						MBLAC1
						LAMTOR4
						GATS
						ZCWPW1
						MEPCE
						PPP1R35
						RP11-758P17.3
						RP11-44M6.1
						FBXO24
						PCOLCE-AS1
						MOSPD3
						UFSP1
						RP11-395B7.2
						MUC12
						RP11-395B7.4
						TRIM56
						ZNHIT1
						FIS1
						IFT22
						CTA-305I2.1
						PRKRIP1
						LRWD1
						POLR2J
						FBXL13
						EFCAB10
						RP11-251G23.5
						CDHR3
						DUS4L
[truncated: 3,137 more rows]

## Sheet: Supplementary Table S7
Gene set number	1073	949	400	497	329	4216	858	1015	687	379	931	902	805	552	850	385	118	506	456	526	624	314	617	319	1733	318	95	652	702	269
Normal control cell type	AT1	AT2	B Cells	Basal	cDCs	Ciliated	Differentiating Ciliated	Endothelial Cells	Fibroblasts	KRT5-/KRT17+	Lymphatic Endothelial Cells	Macrophages	Mast Cells	Mesothelial Cells	Monocytes	MUC5AC+ High	MUC5B+	Myofibroblasts	NK Cells	pDCs	Plasma Cells	PLIN2+ Fibroblasts	Proliferating Epithelial Cells	Proliferating Macrophages	Proliferating T Cells	SCGB3A2+	SCGB3A2+ SCGB1A1+	Smooth Muscle Cells	T Cells	Transitional AT2
	RP5-902P8.10	RP4-758J18.10	TAS1R3	FAM41C	LINC00115	AP006222.2	AURKAIP1	FAM132A	RP11-54O7.3	AGRN	FO538757.2	ISG15	RP11-345P4.7	PLEKHN1	RP11-54O7.11	HES4	HES5	RP11-54O7.1	TNFRSF18	RP4-669L17.10	SLC35E2	FBLIM1	RP11-54O7.17	GNB1	UBE2J2	CCNL2	RP1-120G22.11	TMEM240	RP11-206L10.9	RNF223
	DVL1	ATAD3C	RPL22	PERM1	GPR157	NOC2L	MRPL20	MMEL1	SAMD11	RP11-54O7.18	TNFRSF4	B3GALT6	ACOT7	SCNN1D	NADK	RP11-465B22.8	RP11-431K24.1	RP1-37C10.3	RP3-395M20.12	PIK3CD-AS1	SLC2A5	MFAP2	C1orf159	RER1	RP5-832C2.5	RP1-163G9.2	RP11-276H7.3	PANK4	CDK11A	FAAP20
	PRKCZ	SSU72	AGMAT	RP4-758J18.7	SLC25A33	LINC01342	ATAD3B	PLEKHG5	SDF4	VWA1	CPTP	SKI	ZBTB48	H6PD	RBP7	PLCH2	RP4-635E18.9	NBL1	TNFRSF14	RNU11	SRM	FAM43B	ACAP3	MIIP	MIB2	RERE	RP11-70P17.1	SLC45A1	DFFB	PINK1
	LINC00982	RP11-168F9.2	RP4-798A10.4	ARHGEF16	RP1-224A6.3	TTLL10-AS1	HES2	VAMP3	MXRA8	MEGF6	CALML6	KCNAB2	UTS2	RP11-380J14.1	AGTRAP	DHRS3	C1orf64	CAMK2N1	C1orf174	LINC01226	PLA2G2D	MAN1C1	PUSL1	CELA2B	CDK11B	ZBTB40	IVL	PLOD1	RP11-154H17.1	YTHDF2
	PRDM16	SMIM1	RPL11	ERRFI1	COL9A2	TTLL10	RP4-633I8.4	RP11-169K16.4	MMP23B	RNF207	GABRD	GPR153	SPEN	PLA2G2A	MTHFR	FAM131C	RP5-1057J7.7	EXTL1	TNFRSF9	AZIN2	DDOST	AUNIP	ATAD3A	RP11-108M9.4	WRAP73	KIAA0319L	SPRR1B	HSPB7	TNFRSF25	PUM1
	TP73-AS1	RP1-286D6.5	CNR2	PIK3CD-AS2	ELAVL4	CPSF3L	RP4-736L20.3	ZBTB17	SPSB1	MIR34AHG	RP4-549F15.1	PGD	NBPF1	RP11-114B7.6	CLCN6	PADI3	GRIK3	CSMD2	FBXO44	PTCH2	USP48	FOXO6	C1orf233	RHD	LRRC47	TFAP2E	RP1-140J1.1	ALDH4A1	PIK3CD	ZMYM4
	RP11-431K24.3	C1orf127	IFNLR1	CLCNKB	RP11-475O6.1	ANKRD65	EXOSC10	ECE1	ANGPTL7	RP4-635E18.8	SLC2A7	TMEM51-AS1	PADI2	RSPO1	TNFRSF8	TCEA3	CLDN19	EVA1B	RP3-467K16.4	FAAH	LDLRAD2	RP11-67L3.5	RP5-892K4.1	SESN2	LINC00337	LINC00853	CHRNB2	MUL1	UBIAD1	RP11-268J15.5
	CTNNBIP1	RP5-1182A14.7	MATN1-AS1	RP11-96L14.7	RP4-671G15.2	RP11-345P4.9	RP4-635E18.7	LUZP1	RP11-474O21.5	PTCHD2	DFFA	TMEM51	PLA2G2C	RP11-109P14.9	TNFRSF1B	GRHL3	HIST2H3C	MACF1	EFHD2	GPX7	RP5-1092A3.5	AK4	ICMT	SNHG12	NOL9	SLC44A5	LINC00862	WASF2	FBXO42	RP5-884C9.2
	NMNAT1	PQLC2	RPS8	AIM1L	LINC01356	RP11-345P4.10	RP4-635E18.6	HTR1D	RP1-43E13.2	EPHA2	NPPA	PLEKHM2	UBXN10-AS1	RP11-399E6.1	CASP9	TMEM54	ANXA9	P3H1	RP11-108M9.6	RP11-117D22.2	RP11-329N22.1	RP4-665J23.1	PHF13	ZBTB8OS	PARK7	RP5-1102E8.3	RP5-1061H20.5	SMIM12	RP5-1071N3.1	SLFNL1
	C1orf167	ALPL	LINC01562	AHDC1	RP3-522D1.1	SLC35E2B	KIAA2013	ZNF436	PLA2G5	RP1-163M9.8	LRRC38	NECAP2	RSRP1	BTBD19	PADI4	AK2	CREB3L4	RP11-184I16.4	PAFAH2	PDE4B	BMP8A	GPR88	CAMTA1	GNL2	ENO1	NEXN-AS1	RP11-734K21.5	GJA4	RP11-84D1.1	MED8
	VPS13D	RP11-63N8.3	RP4-784A16.5	GJB4	C1orf54	RP1-140A9.1	RCC2	ID3	ASAP3	PINK1-AS	PDPN	SDHB	TMEM57	ECHDC2	UBR4	GJB5	RP1-313L4.3	RP11-7O11.3	RPS6KA1	DNAJB4	BMP8B	GSTM2	PER3	PPCS	LZIC	RP11-131L23.2	RP11-521D12.5	HEYL	RP4-799D16.1	RP4-710M16.2
	SPATA21	TCEB3	RP5-887A10.1	ARTN	RFX5	TMEM52	AKR7A2	MYOM3	RP1-150O5.3	RAP1GAP	PADI1	ARHGEF10L	MTFR1L	DAB1	CDA	GJB3	CACNA1E	OSBPL9	XKR8	RP11-386I14.4	RP1-118J21.25	RP11-88H9.2	TMEM201	UQCRH	MAD2L2	RP4-639F20.1	AC012074.2	OXCT2	LDLRAP1	RP11-290M5.4
	ATP13A2	GALE	RP5-1052I5.2	POMGNT1	LOR	CFAP74	MINOS1	CLIC4	RP3-476K8.3	EPHB2	KIF17	IGSF21	TRIM63	LINC01358	SYF2	NCDN	RP11-355F16.1	RP11-90C4.1	MED18	MCOLN2	CCDC163P	RP11-31F15.2	KIF1B	TXNDC12	DRAXIN	RNPC3	RP11-287D1.3	RIMS3	ZNF683	AHCYL1
	TMCO4	RP11-293P20.2	VAV3-AS1	FAF1	ETV3	RP11-547D24.3	RP3-329E20.2	FAM110D	TMEM200B	LYPLA2	TMEM50A	EMC1	HCRTR1	DOCK7	RP1-125I3.2	RHBDL2	AC072062.1	L1TD1	RP4-728D4.2	COL24A1	NRDC	NGF	APITD1-CORT	DEPDC1	SZRD1	NHLH2	DPP10-AS1	KCNQ4	RP11-442N24__B.1	LAMTOR5
	OTUD3	NCMAP	CEPT1	BSND	RP11-404O13.5	RP11-181G12.4	NBPF3	MAP3K6	NKAIN1	KDF1	SEPN1	CDC42	AGO3	PTGER3	ARID1A	RP5-994D16.3	SPP2	KANK4	RP4-665N4.8	RP4-612B15.3	ZYG11A	RP11-14N7.2	TARDBP	IFI44	MRTO4	RP11-196G18.3	PDE11A	HIVEP3	EPB41	HMGCS2
	SH2D5	ZNF593	AL591893.1	RP11-230B22.1	CD1A	MORN1	WNT4	FCN3	COL16A1	SMPDL3B	RP11-96L14.8	C1QA	LINC01137	RP11-486G15.2	FGR	BEND5	SH3BP4	ROR1-AS1	C1orf50	PPM1J	ATG4C	SV2A	MFN2	GNG5	CAPZB	SPRR2D	RP11-767C1.2	RP5-1198O20.4	LCK	XXyac-YX155B6.7
	HSPG2	NR0B2	RPS27	RP11-147G16.1	CD1C	PEX10	KDM1A	GPR3	FNDC5	SERINC2	MARCKSL1	C1QC	ZC3H12A	HS2ST1	THEMIS2	DMRTA2	AC012485.2	MCOLN3	SLC1A7	CH17-373J23.1	FOXD3-AS1	S100A13	ARHGEF19	RTCA	HTR6	SPRR2E	RP4-555D20.4	SGIP1	TRIM62	CA14
	LINC01355	RP1-212P9.3	ETV3L	LMO4	CD1B	RP3-395M20.8	PIGV	STX12	HPCA	EPHA10	ZNF362	C1QB	FHL3	KIAA1107	SDC3	HOOK1	LTF	RP4-621F18.2	LEXM	GPR89B	ZRANB2	KIRREL	E2F2	FAM102B	HP1BP3	SPRR2G	ZNF197-AS1	NEXN	SNIP1	BNIPL
	NIPAL3	SYNC	FCRL4	RPL5	CD1E	RP3-395M20.9	ADGRB2	EYA3	LRRC41	EDN2	ZMYM6NB	FUCA1	RLF	FRRS1	RP11-84A19.4	CYP2J2	STX19	CYR61	JAK1	FAM231D	FAM69A	CADM3	CATSPER4	PSRC1	HNRNPR	AC234582.1	C3orf14	PTBP2	AKIRIN1	EFNA4
	DHDDS	MRPS15	FCRL2	OLFM3	FCER1A	FAM213B	KPNA6	RP5-1125N11.2	TRABD2B	PDZK1IP1	FOXJ3	SH3BGRL3	KDM4A-AS1	VCAM1	RP1-117O3.2	PTGFR	TMEM45A	BTBD8	IL12RB2	HIST2H2BF	ALG14	ADAMTS4	SFN	DCLRE1B	PITHD1	RP11-190A12.8	RP11-451B8.1	CLCC1	NFYC-AS1	RAB25
	ZDHHC18	CSF3R	FCRL1	PRMT6	FCGR2B	TTC34	TXLNA	TINAGL1	CDKN2C	TACSTD2	SVBP	CD52	ST3GAL3	NTNG1	PHC2	CLCA2	TF	PLPPR4	AK5	HIST2H2AA3	KCNA2	UCK2	SLC9A1	FAM72D	PNRC2	RGS5.1	SERPINI1	SORT1	LINC01389	PMF1
	GPN2	NT5C1A	AIM2	CELF3	TNFSF18	RP11-22L13.1	IQCC	FAM167B	PODN	CACHD1	TIE1	IFI6	C1orf228	SLC16A4	DLGAP3	CLCA4	FLJ46066	TRMT13	PRKACB	HIST2H2AA4	RP11-284N8.3	FMO1	PHACTR4	CHD1L	SRSF10	ZBTB37	LINC01330	SYPL2	KTI12	PIGM
	GPATCH3	MFSD2A	LY9	S100A2	TNFSF4	RP11-46F15.2	RNF19B	ZBTB8B	RP11-334A14.8	GADD45A	ELOVL1	PTAFR	PLK3	WNT2B	AGO4	F3	RP11-281P23.1	COL11A1	C1orf52	MCL1	KCNA3	VASH2	MANEAL	RP11-126K1.6	SRRM1	CFHR1	FGF12	GSTM1	FAM159A	RP11-544M22.8
	FAM46B	TMEM125	FCRLA	RP11-422P24.11	ABL2	TPRG1L	ZMYM1	ZBTB8A	PARS2	AKNAD1	UROD	RAB42	TESK2	FAM19A3	AGO1	KIAA1324	RP11-315A17.1	RP11-153F1.1	PRPF38B	FLG-AS1	RP11-426L16.3	RP5-1139B12.3	C1orf122	CKS1B	RUNX3	CACNA1S	ATP13A5	KCNC4	LINC01135	LEMD1
	RP11-73M7.1	C1orf210	RCSD1	TMEM79	IER5	TP73	MTF1	ZSCAN20	PLPP3	OTUD7B	RP1-18D14.7	MECR	LURAP1	SLC16A1	RP11-69E11.4	BCL2L15	TMPRSS11A	RP4-663N10.1	STRIP1	TTC24	AMPD1	RYR2	UTP11L	GBA	STMN1	RP11-430C7.5	RP11-496H1.2	FAM212B	IL23R	RRP15
	PEF1	HYI	C1orf220	APOA1BP	IVNS1ABP	CEP104	NDUFS5	YRDC	NFIA	TUFT1	RNF11	LAPTM5	EFCAB14	SLC16A1-AS1	RP1-118J21.5	VTCN1	RP11-554D13.1	WARS2	CD53	SLAMF7	RP11-27K13.3	LINC01139	B4GALT2	IQGAP3	PDIK1L	MFSD4	IBSP	FAM212B-AS1	RP4-660H19.1	RP11-191N8.2
	BSDC1	ZSWIM5	RALGPS2	RP11-404O13.1	RGS18	LINC01134	MYCL	HPCAL4	TM2D1	MEX3A	EPS15	FABP3	TAL1	LRIG2	SMAP2	SPRR1A	BMPR1B	PRKAB2	RP5-1180E21.5	SELL	MAN1A2	PXDN	MAST2	CD5L	CEP85	C1orf132	RP11-323J4.1	CASQ2	GBP5	ACBD3
	RP11-244H3.4	NSUN4	LHX4	DUSP23	RP11-90L20.2	AJAP1	RP1-39G22.7	PIK3R3	RP4-535B20.1	BGLAP	C1orf123	SPOCD1	ZCCHC11	PTGFRN	PKN2	SPRR2A	C4orf17	ARNT	AP4B1	RP1-45C12.1	FAM46C	FAM228A	ATPAF1	SPTA1	HMGN2	RP11-61J19.3	RP11-92A5.2	RP11-418J17.3	RP4-620F22.2	RP4-597N16.4
	MAP7D1	CMPK1	GS1-279B7.2	PCP4L1	SRGAP2	NPHP4	RP11-399E6.4	RP5-1024G6.2	LEPR	VANGL2	CDCP2	ZMYM6	JUN	RORC	DPYD	PGLYRP4	RP11-328K4.1	FAM63A	CD160	RABGAP1L	HAX1	EMILIN1	CYP4A22-AS1	PFDN2	TMEM222	RP11-815M8.1	RP11-310P5.1	LIX1L	LRRC8C	KCNS3
	C1orf109	TTC39A	RP11-553K8.2	PRDX6	KCNH1	RP1-202O8.3	SLC2A1-AS1	RP11-504A18.1	RP3-333A15.1	PVRL4	CYB5RL	C1orf216	RP4-794H19.1	SPRR2F	TAF13	S100A7	TRAM1L1	FMO3	LINC01138	MIR181A1HG	ATP8B2	TRIM54	FOXD2-AS1	GPA33	PPP1R8	RP11-400N13.2	DDX4	CH17-408M7.1	BRDT	PTRHD1
	INPP5B	RP4-657D16.3	RP11-469A15.2	RP11-538D16.3	ATF3	ESPN	EBNA1BP2	RAVER2	NEGR1	XPR1	PRKAA2	COL8A2	SLC35D1	PRR9	TMEM167B	C1orf226	NPY2R	FMO2	LINC00869	PCAT6	MSTO1	FNDC4	FOXD2	DUSP27	RPA2	CAPN8	CTD-2215E18.1	RP11-94I2.4	RPAP2	SPRED2
	ZFP69	ZYG11B	FCMR	ATP6V1G3	HLX	TAS1R1	CDC20	ST6GALNAC3	LINC01140	LAMC2	MYSM1	TRAPPC3	SAMD13	IGSF9	AMPD2	LINC00626	APELA	DNM3OS	CDC42SE1	BTG2	SSR2	STON1	NDC1	SERPINC1	DNAJC8	DNAH14	PCDHA9	RP11-316M1.3	MFSD14A	TEX261
	GUCA2A	CPT2	CR2	PKP1	AIDA	KLHL21	IPO13	GIPC2	TGFBR3	PTGS2	RP11-776H12.1	LSM10	ZNHIT6	LINC01133	TMIGD3	ZNF648	GALNT7	TOR1AIP1	RP11-98D18.9	MDM4	RP11-284F21.7	EFEMP1	LRRC42	MR1	RCC1	RP11-99J16__A.2	AC005609.18	HRNR	SCARNA2	SEMA4F
	RIMKLA	DHCR24	TRAF5	ETNK2	RP11-443B7.2	DNAJC11	RP4-533D7.5	IFI44L	RP4-621B10.8	RP11-465N4.4	RP11-436K8.1	RRAGC	GTF2B	ITLN1	RAP1A	RP11-538D16.2	ACTBL2	QSOX1	GON4L	MAPKAPK2	FCRL5	MEIS1	ITGB3BP	RP5-1011O1.3	TAF12	RP11-385F5.5	SCGB3A2	PBXIP1	ATXN7L2	RNF181
	ZNF691	PCSK9	FAM177B	KLHDC8A	LINC00298	ENO1-AS1	KNCN	ADGRL4	GPSM2	ELF3	NFIA-AS2	PABPC4	RP11-195M16.3	RGS4	SLC22A15	LINC01344	PLK2	LAMC1	SH2D2A	LPGAT1	RP11-404F10.2	LONRF2	DEPDC1-AS1	BATF3	GMEB1	ZNF692	U91328.22	TRIM46	CYB561D1	CHMP3
	PRDX1	FGGY	RNASEH1-AS1	C1orf74	ATAD2B	RP3-510D11.2	FOXE3	ADGRL2	GSTM4	PPP1R12B	LEPROT	PPT1	CSF1	PBX1	GDAP2	C1orf106	SLCO6A1	HMCN1	FCRL3	TMEM206	B4GALT3	IL1R1	SSX2IP	RP11-3L21.2	SRSF4	AC011747.4	HS3ST5	MEF2D	RP5-1180E21.4	RP11-575H3.1
	GPBP1L1	CTH	SOX11	RP11-396C23.2	RBKS	CLSTN1	TTC39A-AS1	SH3GLB1	GSTM5	SYT2	GNG12	TMCO2	RP11-96K19.2	ILDR2	NOTCH2	KISS1	LINC00992	CFHR3	PYHIN1	SLC35F3	POU2F1	RGPD3	ENSA	CCSAP	SNRNP40	GRHL1	MAGI2	HAPLN2	RP11-426L16.9	RPL31
	CYP4Z1	RP11-42O15.3	MIR3681HG	RP5-1061H20.4	SLC8A1	APITD1	TCEANC2	GBP4	GSTM3	PPFIA4	GNG12-AS1	YBX1	ADORA3	ASTN1	NBPF26	BLACAT1	SPINK5	IGFN1	FCRL6	RP4-781K5.2	RP3-455J7.4	ST6GAL2	PIP5K1A	RP11-552D4.1	ZCCHC17	ATP6V1C2	AC002456.2	BCAN	PTPN22	AC013275.2
	CYP4A22	TYW3	SMC6	RAB4A	RP11-333I13.1	CORT	RP11-67L3.2	BCAR3	PROK1	CTSE	DIRAS3	ERMAP	DDX20	BRINP2	FCGR1B	IL19	CTB-174D11.2	GPR37L1	CD244	RP4-781K5.6	SUCO	AC017074.2	RP11-404E16.1	COA6	PTP4A2	GDF7	TMEM130	PEAR1	CD2	TBR1
	SLC5A9	RBMXL1	TDRD15	LINC00184	FOXN2	PEX14	RP11-101C11.1	RP4-561L24.3	RP5-965F6.2	YOD1	ZZZ3	RP11-342M1.3	RSBN1	TOR1AIP2	RP11-289H16.1	PIGR	SCGB3A1	FMOD	FCGR3A	LINC01132	RP11-296O14.3	TNFAIP6	UBAP2L	SCCPDH	KHDRBS1	APOB	AC073842.19	ATP1A2	AL157902.3	PPP1R1C
	ZFYVE9	TMEM56	RP11-89K21.1	LGALS8	PELI1	CASZ1	RPE65	ARHGAP29	AP4B1-AS1	C4BPB	USP33	ATP6V0B	RP5-1073O3.2	PRG4	NBPF10	TGFB2-AS1	RP11-524C21.2	CAMK1G	FCGR3B	ERO1B	PAPPA2	PLA2R1	HCN3	POMC	TMEM39B	XDH	RP11-706O15.3	NDUFS2	REG4	GLS
	CC2D1B	SARS	RPS27A	RP11-385F5.4	AFTPH	RP4-734G22.3	RP4-682C21.5	RP11-148B18.1	OLFML3	LAMB3	FAM73A	TMEM53	BCAS2	OCLM	NOTCH2NL	RP11-239E10.2	CRISP3	HSD11B1	SH2D1B	RGS7	TOR3A	FIGN	FDPS	HADHA	CCDC28B	CYP1B1-AS1	TRPC5OS	MPZ	LINC00623	AC096772.6
	INADL	MYBPHL	AC007386.2	MYT1L	SERTAD2	MTOR	DNTTIP2	PALMD	TBX15	LINC00467	BCL10	HECTD3	AC253572.1	KCNT2	NBPF14	SUSD4	FUT9	RP11-354K1.1	RP11-359K18.3	OPN3	EDEM3	AC013461.1	RUSC1	NLRC4	EIF3I	ATL2	SMIM10L2A	RGS5	RP11-403I13.7	RPL37A
	PGM1	CHI3L2	ARHGAP25	RPS7	CLEC4F	FBXO2	ABCA4	SLC30A7	WARS2-IT1	TGFB2	SEP15	AKR1A1	CH17-189H20.1	CFH	NBPF19	KCNK1	AC073316.2	LYPLAL1-AS1	CD247	ZBTB18	RP11-168O16.1	COL3A1	DNM3	GPATCH11	HDAC1	MTA3	HSFX1	GPR161	RP11-763B22.4	PNKD
	ROR1	CHIA	IGKV1-8	RAD51AP2	CD207	FBXO6	DBT	S1PR1	PHGDH	RP11-443B7.1	PKN2-AS1	TMEM69	RP11-353N4.6	LHX9	PLEKHO1	XX-CR54.1	AC073316.1	RP11-400N13.3	XCL2	RP11-156E8.1	NUAK2	COL5A2	ACBD6	COX7A2L	RBBP4	AC078941.1	STAU2-AS1	RP1-15D23.2	RP11-89F3.2	B3GNT7
	RP11-17E13.2	KCND3	IGKV1-6	TTC32	TRABD2A	NPPA-AS1	DPH5	CTTNBP2NL	ANKRD35	PLD5	HFM1	MKNK1	PRPF3	RP11-92G12.3	HORMAD1	CAPN13	AC002429.5	MIA3	FASLG	OR2C3	EPRS	AOX1	DHX9	ACYP2	YARS	SLC4A5	RP11-363E6.4	TNN	ANKRD34A	AC105760.2
	CRYZ	MAB21L3	IGKV1-9	DTNB	RP11-363D14.1	C1orf158	EPS8L3	MOV10	RP4-565E6.1	RP11-78I14.1	EPHX4	MOB3C	S100A5	KDM5B	SETDB1	GALNT14	AZGP1	RP11-145A3.1	RP11-533E19.5	YPEL5	RP11-504P24.9	MPP4	C1orf53	MDH1	S100PBP	AC105053.3	INSL6	KIAA0040	RP11-495P10.1	PRRT3-AS1
	ST6GALNAC5	ATP1A1	IGKV1-16	RMDN2	IL1R2	PRDM2	VANGL1	RHOC	ECM1	LRRTM1	CNN3	BTF3L4	AQP10	CHI3L1	SNX27	SIX2	KCND2	LEFTY1	RP11-553K8.5	AC007381.3	MIXL1	FZD7	RP11-27G14.4	STAMBP	SFPQ	ST3GAL5-AS1	IFNE	RASAL2	PPIAL4G	EMC3
	TTLL7	SEC22B	IGKV2-29	SIX3-AS1	BCL2L11	KAZN	TRIM45	TSPAN2	CTSK	KCNIP3	RP11-421L21.3	COA7	LMNA	ATP2B4	S100A9	AC009501.4	NOX1	MAP1LC3C	RAB29	BCL11A	GALNT2	WNT6	IPO9	MTHFD2	PSMB2	CHST10	RP11-435O5.7	FAM129A	THEM4	RBSN
	SYDE2	RP11-439A17.9	AC016683.5	GPR75-ASB3	KYNU	FHAD1	RP11-418J17.1	CD58	C1orf56	LINC01106	RP4-575N6.4	SCP2	PAQR6	DSTYK	S100A12	OTX1	TAF7L	RP11-561I11.3	RP11-15I11.3	REL	LINC00582	TMEM198	UBE2T	PAX8	CLSPN	SULT1C2	STX17-AS1	NEK7	GATAD2B	GPD1L
	FLJ27354	FMO5	MGAT5	LINC01122	DOCK10	DNAJC16	CH17-125A10.2	ZNF697	THBS3	SCTR	VAV3	YIPF1	NTRK1	RAB7B	S100A8	ATP6V1B1	RP4-769N13.7	KIF26B	RBM34	LINC00309	WDR64	SCG2	RP11-452F19.3	AC009303.1	THRAP3	AC096670.3	RP11-123K19.1	TNNT2	RP11-307C12.13	UBP1
	FNBP1L	CIART	AC019181.2	AC074391.1	IRAK2	RP4-680D5.2	BOLA1	ITGA10	CRABP2	CYP27C1	STXBP3	RABGGTB	ATP1A4	DYRK3	DENND4B	TACR1	FATE1	AC108488.4	LINC00299	AC007880.1	ODC1	SERPINE2	C1orf35	AC092484.1	CDCA8	RP11-480C16.1	PAEP	CSRP1	FLAD1	QARS
	SLC44A3	PI4KB	METTL8	RTKN	CMTM6	DDI2	MRPS21	GJA5	INSRR	LYPD1	SLC6A17	DNASE2B	CASQ1	IL20	CRTC2	CH17-132F21.5	RP11-1145L24.1	RP11-443B20.1	ID2	SLC1A4	PDIA6	COL6A3	RP5-862P8.2	NMI	SF3A3	CNTNAP5	RP11-532E4.2	LMOD1	YY1AP1	HYAL3
	CELSR2	SELENBP1	AC010894.5	PROM2	DYNC1LI1	FLJ37453	SPRR3	RP11-433J22.2	OLFML2B	ITGB6	ST7L	CTBS	CD84	TAF1A	RIT1	LINC00342	RP11-422N16.3	LBH	RP11-245G13.2	ANKRD53	AC104699.1	RAMP1	IRF2BP2	AC106900.6	CAP1	B3GALT1	RP11-390K5.3	LGR6	C1orf61	BAP1
	AMIGO1	OAZ3	CHRNA1	SLC9A2	OXSR1	CLCNKA	DCST2	SEMA6C	UAP1	GRB14	CSDE1	LRRC8D	ADCY10	DISP1	ARHGEF11	ANKRD36C	FAM83A	AC109642.1	FLJ31356	SH2D6	TMEM214	EGOT	FH	AGPS	ZFP69B	SLC25A12	RP11-1036E20.9	NFASC	SLAMF6	FHIT
	MAGI3	RP11-98D18.16	AC064834.2	FHL2	RP11-761N21.1	RP11-276H7.2	RP11-307C12.11	S100A3	DDR2	ITGAV	SRGAP2C	TMED5	RP11-317P15.4	OBSCN	CD1D	NEURL3	GSDMC	AC007391.2	AC007040.6	AC062029.1	RP11-503P10.1	GALNT15	DESI2	OSGEPL1	EXO5	PLCL1	RP11-755F10.1	CDK18	SLAMF1	RPL24
	IGSF3	TDRKH	ANKRD44	LINC01123	XCR1	RSG1	KIAA0907	S100A16	LMX1A	EPHA4	SRGAP2B	RP11-356N1.2	PACERR	PCNXL2	MNDA	SLC9A4	LY6D	RP11-173C1.1	CCDC142	INPP4A	PREB	ACVR2B-AS1	TMEM18	FTCDNL1	ZNF684	AC008269.2	KRTAP5-10	MARK1	CD48	DTX3L
	NBPF15	S100A14	SF3B1	CFC1	RP11-24F11.2	RP4-798A10.7	TSACC	NPR1	ALDH9A1	GPC1	APH1A	SLC25A24	PLA2G4A	RP11-173A6.3	KCNJ10	AC097499.1	GLIS3-AS1	AC093609.1	GNLY	AFF3	FAM98A	RP11-136C24.3	RP11-557L19.1	C2orf69	NFYC	PLEKHM3	P2RY2	DEGS1	RP11-104L21.3	ANAPC13
	NUDT17	RP11-216N14.9	AC005037.3	RP11-725P16.2	RP11-804H8.7	RP5-875O13.1	RP11-66D17.3	SHE	FAM78B	RP11-367H1.1	TMOD4	C1orf162	RGS1	FAM110C	COPA	LYPD6B	GNE	PLEKHH2	DUSP2	RGPD5	RP11-417F21.1	RP11-804H8.6	CEBPZ	FARSB	CTPS1	MREG	MOGAT2	C1orf95	XCL1	PPP2R3A
	NBPF12	SLC27A3	EEF1B2	DARS	MAPKAPK3	CROCC	RRNAD1	TDRD10	MPZL1	TRIM71	VPS72	CD101	RGS13	OSR1	NHLH1	DHRS9	WNK2	AC007392.3	ARID5A	SLC20A1	KCNK12	DCBLD2	KCNG3	MFF	SCMH1	AC097468.4	ITIH2	ARF1	METTL13	WWTR1-AS1
	NBPF11	C1orf43	CREB1	AC005042.4	CACNA2D3	RP11-108M9.3	RC3H1	ADAR	DPT	RP11-348P10.2	C2CD4D	RP11-403I13.5	CDC73	LINC01460	USF1	AC007966.1	FCN2	AC023115.2	ZAP70	PROC	CHAC2	ALDH1L1	C2orf61	AC011286.1	PPIH	RP11-16P6.1	NRAP	AGT	RP11-533E19.7	RP11-114M1.1
	NBPF9	ZBTB7B	AC079767.4	DAPL1	KBTBD8	KLHDC7A	FAM163A	ADAM15	SLC19A2	MST1R	THEM5	TXNIP	DENND1B	AC074011.2	TOMM40L	SGPP2	MUC6	ETAA1	IL18RAP	AC011893.3	ERLEC1	COL6A6	MSH6	ARL8B	DPH2	USP40	A2ML1	B3GALNT2	PTPRC	EIF4G1
	VPS45	SLC50A1	PIKFYVE	AC104076.3	RP11-221J22.1	IFFO2	CEP350	SYT11	PRRX1	MTRNR2L12	SLC39A1	FCGR1A	DDX59	RP11-490M8.1	HSPA6	PER2	RP13-870H17.3	ANTXR1	PSD4	ZEB2-AS1	EML6	CPNE4	XPO1	RP11-157E16.1	KIF2C	RP11-572B2.1	ERP27	NID1	RP11-121P12.1	EHHADH
	CERS2	MUC1	CNPPD1	AC092614.2	CD80	AKR7A3	RP11-134G8.7	RP11-284F21.10	RP1-79C4.4	RP11-115H18.1	SHC1	MTMR11	ADORA1	SRSF7	ATF6	CHL1	TRIM68	VAX2	PTPN4	AC144449.1	RP11-334G22.1	RBP1	BOLA3	CPNE9	EIF2B3	AC069277.2	SMCO2	ACTN2	GPR25	AFAP1-AS1
	LYSMD1	AC234582.2	SP110	TMEFF2	RP11-190C22.9	UBXN10	PLEKHA6	NES	MYOC	RP11-553L6.5	KRTCAP2	ADAMTSL4	LINC01353	PREPL	SFT2D2	LRRN1	INSC	RNF103-CHMP3	CLASP1	AC009961.3	AC074289.1	RARRES1	POLE4	CAMP	HPDL	AC023481.1	RP11-497G19.3	AKT3	TRAF3IP3	RPL9
	POGZ	SCAMP3	SP140	TMEM237	HCLS1	EIF4G3	TMCC2	CADM3-AS1	PIGC	ZBTB20	FAM189B	CTSS	LINC01136	AC009236.2	TBX19	THRB	SCGB1A1	MAL	TISP43	COBLL1	RP11-568N6.1	CLDN11	AC007099.1	RHOA	TOE1	MRPS25	CCDC169	AC093390.1	RP11-384C4.7	ANKRD17
	CGN	SEMA4A	SP100	AC007362.3	CD86	LINC00339	CR1L	ACKR1	ANGPTL1	PDIA5	PEA15	TNFAIP8L2	LAX1	ADD2	F5	VILL	RP11-817J15.2	RFX8	MBD5	SCN9A	AC007386.4	CHRD	TCF7L1	ALAS1	NASP	RP11-669C19.1	RP11-326N17.2	ADI1	ANGEL2	PPP3CA
	S100A6	SLC25A44	RP11-400N9.1	AC007879.7	HSPBAP1	C1orf234	NEK2	RXRG	KIAA1614	TM4SF1-AS1	DEDD	S100A10	PPP1R15B	IGKV2D-29	RP11-160H22.3	FAM3D-AS1	MMP10	AC012360.6	WDSUB1	DFNB59	FAM136A	FAM43A	ST3GAL5	PRKCD	RAD54L	ENTPD3	SHC4	ROCK2	RAB3GAP2	SMARCA5
	RP11-422P24.12	PMF1-BGLAP	AC093642.3	RP11-105N14.1	ATP1B3-AS1	ZNF436-AS1	RP11-15I11.2	SELP	RGL1	CCNL1	SEC16B	S100A11	SLC45A3	IL1RL2	RFWD2	FAM3D	RP11-165A20.3	PGM5P4-AS1	COQ10B	SLC39A10	MCEE	NCBP2-AS1	FAHD2A	SPATA12	STIL	CAMKV	MESP2	E2F6	TTC13	FGB
	IL6R	RP11-85G21.3	RP11-266J6.2	PKI55	PLSCR1	MDS2	FLVCR1	SELE	COLGALT2	AC007620.3	NMNAT2	TCHH	C1orf186	DPP10	RGS2	HTR1F	DUSP13	AC012363.4	CXCR2	STK17B	IGKV3OR2-268	RP11-689P11.2	GPAT2	APPL1	ORC1	NISCH	RP11-266O8.1	TRIB2	EXOC8	ANXA10
	PMVK	RP11-544M22.13	VHL	AAMP	P2RY12	TCEB3-AS1	RP11-554K11.2	TNR	RP11-382D12.2	RP11-225N10.1	NR5A2	S100A4	RASSF5	TMEM37	ZNF281	UPK1B	CYP2C9	RP11-297J22.1	CXCR1	RP11-347P5.1	AC104134.2	SHISA3	EIF5B	RP11-227H4.5	PRPF38A	WNT5A	SNHG19	VSNL1	ARID4B	F11-AS1
	EFNA1	RP11-280O1.2	RPL32	SLC4A3	MCF2L2	HMGCL	TSNAX	FAM20B	BRINP3	MAP3K13	CAMSAP2	S100A1	RD3	UBXN4	ZBED6	B4GALT4	LINC01559	C2orf27B	NMUR1	CLK1	EIF2AK3	CORIN	REV1	SUCNR1	RP5-1024G6.7	RP11-875H7.5	RP11-304L19.11	MATN3	CHRM3-AS2	NDUFAF2
	ASH1L	LRRC52	HACL1	SPHKAP	RP11-329B9.1	IL22RA1	TARBP1	B3GALT2	NAV1	LIPH	ZC3H11A	SNAPIN	RP11-338C15.5	LRP1B	FAM72A	SLC15A2	RP11-70F11.11	THSD7B	TRPM8	AC009950.2	IGKC	TMEM150C	FBLN7	MME-AS1	MAGOH	ATXN7	RP11-20I23.1	RHOB	RP11-11N7.4	SREK1IP1
	ARHGEF2	ATP1B1	TBC1D5	UGT1A7	IL1RAP	RP11-10N16.3	LINC01348	SOX13	SHISA4	CRYGS	LRRN2	RAB13	DUSP10	LYPD6	IL10	CP	KRT6B	AC016910.1	ARL4C	INPP5D	IGKV1-12	PKD2	POLR2D	PDCD10	MRPL37	ILDR1	RP11-626G11.6	AC023137.2	PGBD2	NSA2
	UBQLN4	KLHL20	OSBPL10	UGT1A6	RP11-448G15.1	STPG1	COX20	PIK3C2B	PRELP	RP11-211G3.3	PM20D1	LAMTOR2	FBXO28	RPRM	IL24	SPTSSB	KRT4	TEX41	UBE2F	AC097713.4	IGKV4-1	RP11-184M15.1	SAP130	TM4SF19	TTC4	SLC25A36	HS3ST4	FAM228B	AC092580.4	COX7C
	SMG5	RGS16	ZNF860	KIF1A	RBPJ	RCAN3	ZNF695	ELK4	RP11-328D5.1	ABLIM2	PROX1	GLMP	ZNF678	RBMS1	RP11-357P18.2	LPP-AS2	RP11-16D22.2	RND3	FAM132B	GHRL	IGKV5-2	JADE1	SMPD4	SLC2A9	USP1	RP11-3P17.5	SDR42E1	ADCY3	LPIN1	LINC01023
	TAGLN2	C1orf21	CCDC13-AS1	THAP4	TLR1	RP4-594I10.3	RP11-400L8.2	PLXNA2	CD34	C4orf19	RP11-478J18.2	MRPL24	DISC1	DPP4	CR1	GMNC	SOHLH2	TANK	BRPF1	AC093495.4	IGKV1-5	MGARP	MZT2B	FBXL5	ALG6	MECOM	RP11-178L8.4	KCNK3	OTOF	LEAP2
	IGSF8	LAD1	CYB561D2.1	LHFPL4	CXCL8	RP3-465N24.6	C2orf70	FAM71A	NENF	OCIAD2	PTPN14	SLAMF8	EDARADD	LRP2	G0S2	HES1	RP11-840I19.5	AC007750.5	ARPC4-TTLL3	RFTN1	IGKV3-7	SH3D19	LCT	FAM200B	MIER1	KLHL24	IL17C	TCF23	WDR43	SLC25A48
	RP11-312J18.6	IPO9-AS1	DCP1A	HDAC11	AREG	RHCE	GTF3C2	C1orf115	KCNK2	RP11-46J23.1	C1orf143	SLAMF9	HEATR1	METAP1D	SLC30A1	MUC20	TMEM63C	FAP	COLQ	KCNH8	IGKV3-11	TDO2	RIF1	BST1	SERBP1	RP11-329B9.4	FOXN1	GCKR	AC006369.2	PCDHA11
	ITLN2	ADIPOR1	LINC01215	RPL15	NAAA	RP1-317E23.3	GEMIN6	C1orf140	KCTD3	CXCL2	ITPKB	PEX19	MTR	NABP1	RP11-61J19.5	SLC51A	FOXN3	SCN7A	PLCL2	CLASP2	IGKV3-15	HAND2-AS1	GPD2	SRD5A3	LRRC40	AC092535.3	RP11-290H9.5	AC097724.3	AC074366.3	C5orf46
	F11R	REN	GCSAM	AC098973.2	GPAT3	PAQR7	AC093702.1	SDE2	HLX-AS1	SOWAHB	CDC42BPA	NCSTN	SMYD3	AC079354.3	TATDN3	S100P	FAM181A	FSIP2-AS1	RP11-222K16.2	SCN11A	IGKV1-17	RP11-279O9.4	PKP4	COQ2	SRSF11	FGFR3	TTR	PPP1CB	THUMPD2	RMND5B
	NOS1AP	GOLT1A	BTLA	CTDSPL	GPRIN3	CNKSR1	CRIPT	IBA57	LEFTY2	AC004066.3	GUK1	FCER1G	CNST	PARD3B	RPS6KC1	FGFBP1	CHRNA7	WDR75	CMC1	CCR2	IGKV3-20	RP11-43F13.4	SP5	SPP1	ANKRD13C	ADGRA3	BPIFB4	CRIM1	ZFP36L2	PSMG4
	POGK	SLC26A9	RP11-553L6.2	RPL14	CCSER1	UBXN11	GPR75	C1orf145	LINC01354	TNIP3	GJC2	FCGR2A	RP11-488L18.8	CCNYL1	RP11-378J18.9	RP11-660M5.1	RP11-265N7.1	SLC40A1	RP11-259K5.1	RASSF1-AS1	IGKV6-21	SNHG18	AC007405.8	ABCG2	FUBP1	PPARGC1A	RALY-AS1	PPM1B	LINC01126	RP11-716O23.1
	BLZF1	RP4-681L3.2	RP11-18H7.1	ZNF501	DAPP1	NUDC	AC092839.3	CHRM3	GREM2	RP11-93I21.3	NTPCR	MGST3	GCSAML	AC107218.3	WDR26	UGT2B7	DNAJC17	RFTN2	CX3CR1	TLR9	IGKV2-24	LINC01265	KIAA1715	HERC5	CCBL2	RUFY3	RP3-461P17.9	AC008074.3	AC079807.2	RP3-413H6.2
	TSEN15	PFKFB2	PARP15	SMARCC1	AF213884.2	TRNP1	PNPT1	RP11-488L18.10	FAM150B	LINC01612	RP4-580N22.2	CREG1	OR2L13	ABCA12	H3F3A	UGT2A1	C15orf62	CPS1	SACM1L	GNL3	IGKV2-28	C7	PRKRA	H2AFZ	GBP1	LINC00989	CCER2	ACTG2	RP11-554J4.1	ACOT13
	SWT1	C4BPA	MBD4	COL7A1	NFKB1	WDTC1	PRADC1	ZNF496	COLEC11	GALNTL6	RP11-634B7.4	RP1-206D15.6	RNF144A	SPEG	RP11-295G20.2	SLC4A4	RP11-418I22.3	FN1	TMA7	SPCS1	IGKV2-30	GPX8	RAPH1	CISD2	GBP2	HSD17B13	CYP2A6	LRRTM4	PAPOLG	RP5-1186N24.3
	TMEM9	RP11-164O23.7	PHC3	UQCRC1	RP11-597D13.8	SYTL1	CCT7	TRIM58	CYS1	CTD-2256P15.1	AC116614.1	GORAB	KIDINS220	OBSL1	RP11-443B7.3	AC112518.3	CTD-2196E14.5	LINC01614	SHISA5	DNASE1L3	IGKV1-33	IL6ST	USP37	AIMP1	ZNF644	HSD17B11	CYP2A7	RP11-111H13.1	AAK1	XXbac-BPG308K3.5
	ARL8A	PPP2R5A	RPL22L1	CELSR3-AS1	LINC01262	CD164L2	INO80B	CMPK2	PQLC3	OSMR	SNTG2	VAMP4	RP11-791G15.2	INHA	LYST	CXCL6	CLEC18B	PLCD4	RASSF1	PXK	IGKV1-37	CTC-347C20.2	AC104667.3	HADH	CDC7	ARHGEF38	CTC-344H19.4	NCK2	RP11-467P9.1	MRPS18B
	C1orf116	BPNT1	EIF4A2	ACY1	CTD-2165H16.4	RP1-159A19.4	MRPL19	RSAD2	GREB1	ITGA2	TPO	RP1-35C21.1	NBAS	RP11-384O8.1	HNRNPU-AS1	PF4V1	HSD17B2	PTPRN	NPRL2	NFKBIZ	IGKV1-39	CTD-2235C13.2	DTYMK	LARP7	GLMN	RP11-710F7.3	KLK10	ZRANB3	CD8A	MUC21
	RP11-6J21.2	MARC1	OSTN-AS1	RPL29	OTULIN	FAM76A	CTNNA2	MBOAT2	LAPTM4A	CTD-2366F13.1	DCDC2C	SOAT1	LINC00954	AP1S3	NLRP3	CXCL1	CTB-75G16.3	DNPEP	FAM19A1	DPPA4	IGKV1D-39	PCDHA4	FANCD2	GYPB	GFI1	EGF	KLK13	AC074363.1	CD8B	RNF5
	CD55	RNU6ATAC35P	UTS2B	GPR27	PTGER4	RP11-460I13.2	PTCD3	ASAP2	CGREF1	MAST4	FAM84A	RP11-46A10.5	AC067959.1	ESPNL	FAM49A	BMP3	CTD-2020K17.4	AC112721.2	SIDT1	ZNF80	IGKV1D-37	PCDHB5	FGD5-AS1	LSM6	MTF2	RP11-33B1.3	KLK14	KLHL23	AC133644.2	LINC00336
	CD46	RP11-378J18.8	ZNF595	CADM2	ANKRD55	ATPIF1	ZNF514	RP11-254F7.2	ATRAID	SMN2	MYCN	KIAA1614-AS1	MFSD2B	TRANK1	NCOA1	RP11-689K5.3	CHAD	LINC01266	TIGIT	H1FX	IGKV1D-33	PCDHGA3	NR1D2	AGA	CCDC18	RP11-129I19.2	RNF225	CHN1	RP11-1399P15.1	TMEM151B
	RCOR3	CNIH4	RP11-302F12.10	STXBP5L	CTD-2236F14.1	RP5-1092A3.4	SNRNP200	KLF11	YIPF4	RP11-497H16.9	KIF3C	STX6	ITSN2	SCN5A	RAB10	RP11-115D19.1	RP11-888D10.3	SETMAR	POGLUT1	ALG1L2	IGKV2D-30	PCDHGB7	RP11-285J16.1	ZNF622	DR1	RICTOR	AC006946.16	FRZB	RGPD2	KHDC1L
	MARC2	ADCK3	RP11-431M7.3	ALDH1L1-AS2	WDR41	TRNAU1AP	AC159540.1	LINC01376	LTBP1	RP11-254I22.3	GAREM2	GLUL	LINC01381	IMPDH2	ADGRF3	RP11-115D19.3	SOCS6	LMCD1	GTF2E1	EPHB1	IGKV2D-28	PCDHGC3	XYLB	UGT3A1	RWDD3	SREK1	RP1-302D9.3	NUP35	AC021188.4	RPS12
	CAPN2	MRPL55	TLR10	RP11-88H10.2	PAPD4	PTPRU	COX5B	EHD3	VIT	NREP	OST4	RNASEL	DNMT3A	MST1	SNX17	BMPR1B-AS1	RP5-1187M17.10	TIMP4	GK5	C3orf58	IGKV1D-27	SLIT3	ZNF620	C5orf34	AGL	CTC-498J12.1	LINC01424	MSTN	MGAT4A	C7orf50
	TP53BP2	ACTA1	TLR6	RP11-278L15.2	CCDC112	RP11-73M7.6	C2orf15	NDUFAF7	CYP1B1	CTB-46B19.2	KHK	NPL	BRE	SEMA3B-AS1	FOSL2	ADH1C	RP4-738P15.1	RBMS3-AS3	CHST2	MED12L	IGKV2D-24	UBTD2	LIMD1-AS1	CCNB1	SASS6	LINC01331		TNS1	AC109826.1	MACC1
	WNT9A	ARV1	TMEM156	TM4SF4	MEIKIN	RP11-84A19.2	RP11-332H14.2	SOS1	RTN4	PCDHAC1	NRBP1	NCF2	AC093690.1	PARP3	PLB1	LINC01207	BPIFB2	CCK	RP11-440L14.4	P2RY14	IGKV3D-20	SH3PXD2B	SLC6A20	AK6	HENMT1	ENC1		ATG9A	RGPD8	TOMM7
	WNT3A	EGLN1	RP11-700J17.1	GPR87	FAM53C	RP4-622L5.7	AC009312.1	PRKCE	RAB1A	SH3RF2	TTC27	ARPC5	PRKD3	GPR62	SPAST	CLDN22	BPIFA2	TMEM42	DGKQ	TRIM59	IGKV1D-17	RP11-844P9.2	CSPG5	ZBED3-AS1	PSMA5	CTD-2201I18.1		DES	DARS-AS1	RP11-797H7.5
	RP5-1065P14.2	RP4-781K5.4	SPINK2	MAGEF1	HAVCR2	DCDC2B	C1QL2	EPAS1	DUSP11	STK32A	RASGRP3	RNF2	CDC42EP3	RFT1	OXER1	MTNR1A	BPIFB1	CCDC36	SPON2	TRA2B	IGKV1D-16	ID4	CDC25A	CTD-2015A6.2	GNAI3	ADGRV1		RP11-316O14.1	CXCR4	AC073635.5
	PGBD5	TOMM20	RP11-109G23.3	RP11-329B9.3	AC106801.1	TMEM234	SFT2D3	SOCS5	AC104135.2	SPINK1	FEZ2	GLRX2	HAAO	ADAMTS9	RHOQ	ADCY2	CTB-50L17.9	RP11-3B7.1	RP11-539L10.2	RP11-573D15.9	IGKV3D-15	CYP21A2	WDR6	GPR150	RBM15	ZNF608		IRS1	ARHGAP15	PON1
	COG2	SH3YL1	ARHGAP24	TP63	SERPINB9	TSSK3	ARHGEF4	SPTBN1	RP11-1223D19.1	GALNT10	MCFD2	TNNI1	LRPPRC	PROS1	AC073283.7	CDH12	INSR	CACNA1D	BLOC1S4	CCDC50	IGKV3D-11	PTK7	TRAIP	ERAP2	LRIF1	CATSPER3		EFHD1	KIF5C	AP1S1
	CAPN9	RP11-434B12.1	BANK1	RP11-480A16.1	F13A1	FAM229A	ANKRD30BL	CCDC85A	FOXD4L1	WWC1	AC093110.3	PHLDA3	RP11-559M23.1	COL8A1	ACTR2	GDNF-AS1	ZNF812P	ADAMTS9-AS1	FGFBP2	NRROS	IGKV1D-13	TDRD6	SLC38A3	CTB-138E5.1	DENND2D	ANKHD1-EIF4EBP3		KLHL30	CYTIP	FIS1
	C1orf198	LINC00570	SLC9B2	LINC00885	LY86	KIAA1522	RP11-546J1.1	DYSF	GLI2	MGAT4B	COMMD1	RNPEP	ASB3	PHLDB2	PLEK	PART1	OR7A5	EOGT	TXK	RUBCN	IGKV1D-12	RP1-27K12.4	LSMEM2	TIMD4	ATP5F1	PCDHA7		AC131097.4	SLC4A10	MESTIT1
	RP5-827C21.2	RP11-557N21.1	RPL34	AC024560.2	CD83	TEKT2	RP11-1152H14.1	CYP26B1	RP11-521O16.1	TFAP2A-AS1	CEP68	CHIT1	VRK2	CD200	AC097495.2	RGS7BP	SLC5A5	PDZRN3	UBA6-AS1	NAT8L	IGKV1D-43	RP11-257K9.8	IFRD2	NQO2	CAPZA1	AC005609.17		ITPR1	GPR155	AC021218.2
	TBCE	SLC30A3	UGT8	RPL35A	BTN2A2	ADPRHL2	ABCB11	TMSB10	TUBA3D	RP11-456H18.2	FIGLA	RP11-338C15.3	PPP3R1	LSAMP	MXD1	CTC-537E7.2	CTD-2527I21.15	ROBO2	SCLT1	SEL1L3	IGKV1D-8	TBX18	POC1A	TUBB2A	NRAS	AC005592.3		CAV3	AC018890.6	GLOD5
	RP11-439E19.9	ATP6V1E2	RP11-384K6.8	RGS12	HIST1H4K	STK40	KLHL41	VAMP5	LINC01412	SOX4	RAB11FIP5	LYPLAL1	CNRIP1	SLC12A8	AC007040.8	PDE8B	NCCRP1	ROBO1	RP11-480D4.1	RP11-293A21.1	IGKV3D-7	DSE	SMIM4	RP11-506K6.4	SIKE1	ADRA1B		SLC6A1	WIPF1	MAGEE2
	ZNF669	LHCGR	ABHD18	NSG1	HSPA1A	OSCP1	ERICH2	SEMA4C	ACVR1	PSORS1C1	DCTN1	TLR5	APLF	RP11-71E19.1	NAGK	LINC00491	FCGBP	VGLL3	GZMA	RP11-734I18.1	ANKRD36B	RSPO3	SFMBT1	RP3-429O6.1	TTF2	FBLL1		RAF1	TTN-AS1	XKRX
	C1orf229	PUS10	RPS3A	GABRA2	HSPA1B	MEAF6	RBM45	LIPT1	CYBRD1	POU5F1	AUP1	TAF5L	EXOC6B	KBTBD12	SFXN5	SLC12A2	CYP2A13	GAP43	FAM169A	RELL1	MFSD9	LINC00473	IL17RB	TMEM14C	RP11-188D8.1	ZFP2		CAND2	CWC22	RPL36A
	HPCAL1	LGALSL	KIAA0922	CNGA1	HLA-DQA2	DNALI1	HSPE1	AC092667.2	RP11-394I13.1	COL11A2	REEP1	FAM89A	BOLA3-AS1	TRPC1	FBXO41	SLC27A6	AC011513.4	RP11-384F7.2	CTD-2377O17.1	N4BP2	AC017002.2	LINC01615	WNT5A-AS1	SMIM13	FAM72B	FOXQ1		UBE2E2-AS1	AC104820.2	SMIM10L2B
	SDC1	GKN2	MARCH1	RP11-584P21.2	HLA-DQB2	RP5-864K19.4	ALS2CR11	IL18R1	AC096649.2	SCUBE3	AC092835.2	SIPA1L2	AC015971.2	PAQR9	EGR4	PITX1	IGFL4	KLF15	SCAMP1-AS1	BEND4	IGKV1OR2-108	THBS2	CMSS1	RP3-467D16.3	RP11-344P13.6	GMDS-AS1		GADL1	ITGA4	F8A1
	RP11-130L8.2	RP11-259N19.1	GLRA3	TMPRSS11E	XXbac-BPG181M17.5	MYCBP	RP11-686O6.1	SULT1C4	NFE2L2	C6orf222	TGFBRAP1	GPR137B	IGKV1-27	PAQR9-AS1	TET3	NRG2	CTC-518B2.12	RP11-77P16.4	CTD-2260A17.2	SCFD2	CBWD2	LINC00242	ADGRG7	ZSCAN16-AS1	GPR89A	RP1-223B1.1		SUSD5	AC005540.3	RPS20
	UBXN2A	HK2	CTD-2256P15.4	RASSF6	BRD2	RP5-864K19.6	WDR12	SH3RF3-AS1	FKBP7	PIM1	LIMS1	KMO	IGKV2D-40	RP11-274H2.3	LOXL3	SLC26A2	KLK11	COL6A5	C5orf56	RP11-528I4.2	RP11-141B14.1	DLL1	HACD2	ZFP57	RNF115	RP11-679B17.2		LRRFIP2	STAT4	RP11-865I6.2
	FKBP1B	LINC01291	AC091878.1	CXCL13	CDKN1A	PPIE	AC007879.5	TMEM87B	GULP1	TMEM217	SEP10	CHML	IL1RL1	PLOD2	MAT2A	FAT2	KLK12	TMEM108	AC116366.5	CENPC	RP11-204L24.2	TWIST1	CCDC14	NRM	POLR3C	ZSCAN23		EXOG	AC011997.1	CHMP4C
	TP53I3	LINC01293	RPL37	ADH7	TREML1	TRIT1	IKZF2	TTL	RP11-107N15.1	KCNK5	LIMS3	CEP170	AC104655.3	CPB1	ADRA2B	RP11-109J4.1	TPTEP1	MME	IRF1	UBA6	WDR33	GLI3	TXNRD3	NFKBIL1	RBM8A	GRM4		ZNF662	AC007163.6	LAPTM4B
	EFR3B	GGCX	CTD-2081C10.7	ARSJ	CRIP3	ZMPSTE24	VWC2L	DDX18	IGFBP5	UNC5CL	AC108938.5	SDCCAG8	RANBP2	AADACL2	ASTL	TENM2	RP1-29C18.10	PQLC2L	PAIP2	GRSF1	UGGT1	SRRM3	HMCES	C6orf48	POLR3GL	FOXP4-AS1		MYL3	CASP8	KCNQ3
	CAD	SFTPB	GPBP1	SNHG8	NFKBIE	CITED4	FAM134A	RALB	AC007563.5	FOXP4	AC068491.2	ZNF124	RP11-181E10.3	AADAC	TMEM127	GABRP	HUNK-AS1	IQCJ-SCHIP1-AS1	FCHSD1	MOB1B	RP11-109E12.1	CACNA2D1	ATP2C1	GTPBP2	HIST2H3D	TFAP2B		PTH1R	CD28	C8orf82
	MRPL33	RP11-506F3.1	CD180	ZNF827	OGFRL1	RP5-1066H13.4	AC114765.1	MYO7B	CHPF	MDFI	GYPC	ADAM17	SLC35F5	LXN	LINC01127	RP11-423H2.3	URB1	LINC01324	CCDC69	DCK	RP11-231E19.1	PCOLCE-AS1	MRPL3	RP3-399L15.3	HIST2H3A	RP11-79N23.1		NCKIPSD	CTLA4	RP11-408A13.3
	RP11-1057B6.1	MALL	RAD17	RNF175	MICAL1	ZMYND12	ACSL3	RP11-286H15.1	KCNE4	RP11-462G2.1	RAB3GAP1	KLHL29	AC104653.1	IL12A-AS1	MERTK	TRIM7	B3GALT5	GOLIM4	CYFIP2	ANTXR2	NEB	SERPINE1	CEP70	CENPW	RP11-196G18.23	ZNF451		KLHDC8B	ICOS	NOL6
	CTC-336P14.1	RGPD6	AP3B1	GRIA2	LINC01010	CCDC30	CUL3	LIMS2	PID1	MYO6	TANC1	HADHB	AC009404.2	BCHE	IL1B	RP1-232P20.1		LINC00578	MAT2B	PLAC8	FASTKD1	CCDC71L	RP11-816J6.3	ARG1	HIST2H2AC	RP11-554D15.3		TMEM115	INO80D	RGP1
	SLC30A6	AC123886.2	RPS23	SPOCK3	IL22RA2	SLC2A1	AC012507.4	GPR17	ACKR3	FAXC	AC008063.2	SLC35F6	HS6ST1	PRKCI	IL1RN	UBD		RP11-33A14.1	RNF44	PPM1K	GORASP2	AC073934.6	ECE2	FUCA2	HIST2H2AB	ME1		NT5DC2	ZNF142	RP11-305L7.6
	BIRC6	ACOXL	MEF2C-AS1	CDH18	RP11-390P2.4	FAM183A	ECEL1	AC010890.1	COPS8	FRK	SCN3A	MPV17	RAB6C	NLGN1	CCDC93	RNF39		LRRC15	BTN3A2	MTTP	TLK1	FAM180A	CAMK2N2	MTHFD1L	SF3B4	SUMO4		ITIH1	TIGD1	FAM120AOS
	AC104654.2	DBI	CSNK1G3	AMACR	CCR6	CFAP57	C2orf82	AC008277.1	AC112715.2	DCBLD1	CSRNP3	C2orf71	AC097721.2	PEX5L	MAP3K2	SPDEF		GPR78	ZSCAN16	SLC9B1	AC093818.1	NLGN4X	POLR2H	RP1-111C20.3	ANP32E	SLC22A3		ITIH3	ATG16L1	RP11-435O5.2
	C2orf91	TFCP2L1	RP11-43D2.2	BRIX1	SNX8	MPL	SAG	MARCH7	TWIST2	NCOA7	DYNC1I2	CLIP4	NR4A2	TPRG1	PTPN18	ADGRF1		C1QTNF7	HLA-F	RP11-556I14.1	PDK1	ZCCHC5	PIGX	RP11-121A8.1	MLLT11	RBAK		RP5-966M1.6	MTERF4	DEC1
	PKDCC	TMEM163	RAPGEF6	GDNF	HOXA9	RP1-92O14.3	AGAP1	IFIH1	SNED1	PTPRK	ATF2	ALK	SLC38A11	CLDN1	ZEB2	RP11-411K7.1		SLIT2	HLA-A	GSTCD	ZNF804A	ZNF711	MFI2	MPLKIP	SCNM1	CCZ1		MUSTN1	AC114730.8	FAM129B
	CAMKMT	ARL5A	CTD-3224K15.2	ISL1	ELMO1	SZT2	GBX2	NOSTRIN	CNTN4	SHPRH	HOXD10	HEATR5B	SCN2A	RNF212	ERMN	RIMS1		PCDH7	NCR3	SEC24B-AS1	HIBCH	TMEM35	FGFRL1	GUSB	PSMD4	AC004895.4		SLMAP	GAL3ST2	PIP5KL1
	EPCAM	CACNB4	GRPEL2-AS1	NDUFS4	INHBA-AS1	PTPRF	IQCA1-AS1	ITGA6	JAGN1	MICALL2	HOXD-AS2	QPCT	AC009495.2	EVC2	DLX2	MRAP2		CHIC2	PSMB8-AS1	SLC7A11	HSPD1	DRP2	TMEM129	RP5-899E9.1	PSMB4	AC073343.13		ADAMTS9-AS2	PDCD1	BRD3
	RP11-481J13.1	AC079790.2	RPS14	SMIM15	RP4-673M15.1	KDM4A	HES6	AC078883.4	IL17RC	AC007285.6	HOXD9	AC007246.3	PHOSPHO2	PPP2R2C	FAM117B	CTAGE9		PDGFRA	DEF6	PRMT9	CASP10	LINC00630	WHSC1	TMEM60	MRPL9	GLCCI1		FAM19A4	RTP5	PHPT1
	AC007743.1	ACVR1C	LY86-AS1	BTF3	SNHG15	CCDC24	CAPN10	RAPGEF4	FBLN2	RP11-225B17.2	HOXD8	SLC8A1-AS1	AC098617.1	RP11-74M11.2	RUFY4	EYA4		KIAA1211	TULP1	RP11-610P16.1	AC098820.2	TCEAL4	PSAPL1	SLC25A40	CHTOP	AC019117.2		LINC00960	BHLHE40-AS1	SLC34A3
	USP34	AC009495.4	CAGE1	CKMT2-AS1	SLC12A9	SLC6A9	AGXT	RP11-366L5.1	TMEM43	DPY19L1	HOXD3	AC083949.1	AC020571.3	LGI2	GPBAR1	RP3-325F22.5		UGT2B4	CCND3	FAM160A1	WNT10A	MUM1L1	DHX15	SAMD9L	ILF2	AC017060.1		CLDND1	MKRN2	TOR4A
	B3GNT2	AC010127.3	RP3-510L9.1	RGMB	RP11-22N19.2	DMAP1	RP11-380O24.1	NCKAP1	ZNF385D	STX1A	HOXD4	EML4	ALS2	RP11-123O22.1	EIF4E2	HEBP2		AMTN	METTL24	RP11-73G16.2	GMPPA	MAP7D3	RFC1	GNB2	JTB	AC005013.5		FILIP1L	HDAC11-AS1	NSMF
	EHBP1	SCN1A	RP11-560J1.2	AC008522.1	TSPAN33	ERI3	THUMPD3	AC007319.1	ZCWPW2	CLDN4	HAGLROS	SRBD1	CDK15	PGM2	HDAC4	RP11-350J20.12		STBD1	RP11-73O6.3	SRD5A1	RHBDD1	SLITRK4	UBE2K	CTB-30L5.1	TPM3	CCDC129		LNP1	CCDC174	ANO9
	PNO1	AC007405.4	LTB	TSLP	MGAM	RNF220	LINC00691	CALCRL	LINC00693	TAC1	LINC01116	TTC7A	FASTKD2	KCTD8	ITPR1-AS1	XX-C2158C12.2		SEC31A	AKAP7	CTD-2353F22.1	ITM2C	SLITRK2	PDS5A	RP5-884M6.1	PYGO2	PGAM2		BBX	OXNAD1	POLR2L
	FBXO48	AC007405.6	XXbac-BPG154L12.5	RP11-526F3.1	CLEC5A	BEST4	CNOT10	C2orf88	RBMS3	ASNS	LINC01117	STON1-GTF2A1L	METTL21A	DCUN1D4	MTMR14	TMEM184A		GRID2	TBPL1	NNT	LINC00471	HAUS7	CLOCK	SSMEM1	DAP3	ZNF117		PVRL3-AS1	SLC4A7	RP11-35J10.5
	TIA1	RP11-387A1.5	HLA-DOB	ALDH7A1	TRBVB	TCTEX1D4	ACVR2B	INPP1	CRTAP	SMURF1	PDE1A	PSME4	PTH2R	RASL11B	ATG7	AC007009.1		UNC5C	AIRN	MIER3	GIGYF2	F8A2	NMU	C7orf55-LUC7L2	CCT3	LINC01372		ADCY5	CCR4	TP53I11
	PCYOX1	HAGLR	RPS18	HINT1	CLCN1	LINC01144	KRBOX1	HECW2	EIF1B	MUC3A	FAM171B	CCDC88A	ASIC4	LNX1	IQSEC1	AGR2		RP11-710C12.1	CHST12	GAPT	CAPN10-AS1	MICU3	MTHFD2L	KEL	GPATCH4	AC005009.2		MYLK	WDR48	MS4A18
	NOTO	HOXD1	RPS10	REEP2	AOC1	MUTYH	SETD2	FAM126B	RP4-613B23.1	CFTR	ZSWIM2	UGP2	WDFY1	TMEM165	SLC6A6	AC019117.1		ENPEP	JAZF1-AS1	MEF2C	AC026202.3	STAR	TIGD2	OR2A1-AS1	ISG20L2	FAM185A		ZNF148	CCR8	FAM89B
	PCGF1	TTN	TFEB	PCDHAC2	CSF2RA	MMACHC	DHX30	RP11-686O6.2	HIGD1A	AASS	TFPI	MOB1A	GPR35	ARL9	EAF1	AC007255.8		USP53	AOAH	STARD4-AS1	EDEM1	SNAI2	PLA2G12A	RHEB	PRCC	IMMP2L		PXYLP1	ZNF619	TMEM134
	EVA1A	RP11-171I2.1	COL19A1	PCDHGA6	CXorf21	CCDC17	RP13-131K19.1	BMPR2	RP11-70C1.3	POT1-AS1	ANKAR	LBX2-AS1	SEP2	EPHA5	CMTM7	AC011294.3		RP11-125O18.1	GPR141	TIFAB	GHRLOS	CYP7B1	ELOVL6	EN2	IFI16	TMEM168		ZBTB38	ZNF852	KRTAP5-7
	RETSAT	CCDC141	RP11-250B2.5	GNPDA1	GK	IPP	NDUFAF3	CYP20A1	FAM198A	PRSS2	SDPR	DOK1	AC114730.7	EPHA5-AS1	TMPPE	LINC00174		PALLD	NME8	MYOT	SEC13	C8orf46	PRDM5	ASB11	ARHGAP30	MET		AGTR1	CXCR6	GRM5-AS1
	TMEM150A	ZNF385B	RNGTT	GABRA1	GPR82	TSPAN1	RNF123	ADAM23	CCDC51	PRSS1	C2orf66	M1AP	TRNT1	NPFFR2	MYD88	AUTS2		AC108142.1	TRGC1	RELL2	NGLY1	MSC-AS1	SPATA5	SMS	FCRLB	GPR37		MBNL1-AS1	CELSR3	RP11-677M14.2
	C2orf68	TRAK2	BACH2	CTC-340A15.2	KCNE5	DMBX1	RBM15B	KLF7	IP6K2	TRPV6	NRP2	TGOLN2	CRBN	ADAMTS3	SLC22A13	RP11-126L15.4		CYP4V2	TRGV9	NR3C1	STT3B	ZFHX4	AADAT	ALAS2	DUSP12	TAS2R5		KCNAB1	QRICH1	DDX25
	ATOH8	STRADB	RP3-512E2.2	FOXI1	IL13RA1	TEX38	PHF7	TMEM169	IL17RD	OR2A7	GPR1	CAPG	AC018816.3	EPGN	CCR1	FAM3C		NKD2	TRGV5	CTC-248O19.1	OSBPL10-AS1	GEM	TLR3	CXorf65	UHMK1	EPHA1		PPM1L	CTD-2330K9.3	LINC01395
	POLR1A	RP11-801F7.1	QRSL1	LINC01187	GAB3	CYP4B1	FLNB-AS1	RNF25	ACOX2	ZNF777	LANCL1	VAMP8	BHLHE40	FRAS1	KLHL18	PTPRZ1		RP11-374A4.1	AC073115.6	ADAM19	CCR9	MATN2	PP7080	SOWAHD	HSD17B7	CTAGE4		MFN1	GRM2	AP002856.4
	AC008268.1	ACADL	RP1-111B22.3	CPLX2	RP11-421P23.2	CYP4A11	ABHD6	SLC23A3	ARL6IP5	ACTR3C	AC010136.2	MRPL35	SETD5	RP11-696N14.1	PFKFB4	PTN		ADAMTS12	SAMD9	FBXW11	RP11-708J19.1	CTHRC1	CEP72	MCTS1	NUF2	CTAGE8		C3orf70	RP5-1157M23.2	PROSER2
	STARD7	LANCL1-AS1	CDC40	LINC01574	EGR3	CYP4X1	C3orf67	FAM124B	GXYLT2	AGAP3	TMBIM1	RNF149	ATP2B2	OSTC	C3orf62	ATP6V0A4		NADK2	ZNF394	PHYKPL	GMPPB	COL14A1	PAPD7	RP3-473B4.3	TADA1	PTCHD1		DGKG	FAM208A	SVIL
	KANSL3	AC093382.1	LINC01013	RP11-1277A3.3	TNFRSF10B	RP5-1024N4.4	THOC7	HTR2B	LINC00506	MNX1-AS2	BCS1L	CREG2	XPC	CFI	USP4	TMEM213		CTD-2325A15.5	FAM200A	RP11-532F6.3	MANF	FBXO32	RAD1	FAM50A	RP11-277B15.3	LANCL3		MASP1	ARHGEF3	CCNY
	CNNM4	CRYBA2	RP11-445F6.2	RP11-1252I4.2	DUSP4	SPATA6	PRICKLE2-AS3	RBM44	EPHA3	RP11-706O15.1	SLC16A14	AC108868.5	ANKRD28	RP11-73K9.3	GNAI2	NHS		FGF10	PVRIG	RP3-406P24.3	RP11-894J14.5	MYC	DNAJC21	F8A3	TIPRL	AL022578.1		LPP	SCAANT1	PPA1
	CNNM3	CTD-2308L22.1	ZC3H12D	GNB2L1	ADRB3	AGBL4	SHQ1	ANO7	EPHA6	TMEM27	NPPC	LINC00116	EPM2AIP1	TMEM155	STAB1	SYTL5		FGF10-AS1	TSC22D4	RIOK1	ACTR8	WISP1	NUP155	CLDN23	C1orf112	ZNF630		ADRA2C	SLC25A26	NPFFR1
	FAHD2B	ARMC9	RP11-52J3.3	TUBB2B	IDO2	RP11-191G24.1	TOMM70A	SSUH2	CTD-2021J15.1	MAGED4B	AC073254.1	IL1A	RP11-70C1.1	SPRY1	TKT	MAGED1		RP11-53O19.1	EPO	RP11-421M1.8	ARF4	PTPRD	NNT-AS1	REEP4	METTL18	XAGE2		RP11-22A3.2	RP11-159G9.5	PLA2G12B
	UNC50	DGKD	JAZF1	FAM50B	GPAT4	RAB3B	RP11-221J22.2	HRH1	TFG	RP3-323P24.3	STK25	RP11-65I12.1	ZNF445	LRAT	RP11-154H23.4	ITIH6		GTF2H2	SRPK2	HIVEP1	GPR15	BNC2	CTD-2314G24.2	RP11-94H18.1	PRRC2C	RP13-216E22.4		RP11-484O2.1	SENP7	SEC24C
	RP11-332H14.1	MLPH	RP9	HULC	CHRNA6	RP5-1024G6.5	ABHD10	SYN2	ABI3BP	AMER1	AC114730.2	MARCO	ZKSCAN7	TRIM61	PROK2	MAGED2		CTD-2269F5.1	BPGM	PHACTR1	NXPE3	RUSC2	POLR3G	RP11-11N9.4	CENPL	KIAA2022		TBC1D1	CBLB	ADK
	UXS1	PRLH	ZNF107	TFAP2A	HGSNAT	LRP8	C3orf30	GRIP2	CCDC80	RP6-201G10.2	SUMF1	RP11-77A13.1	LRRC2	CPE	LINC00877	GJB1		PCSK1	CNOT4	RP11-367G6.3	TMEM39A	POLR1E	STARD4	KB-1836B5.4	RP11-160H22.5	RP11-91J19.3		IGFBP7-AS1	TRAT1	KAT6B
	SLC5A7	LINC01107	ZNF92	RP1-30M3.6	ST18	RP4-784A16.2	COX17	FGD5	BOC	TMEM31	LMCD1-AS1	CCDC115	FAM212A	MFAP3L	RP11-398A8.5	POF1B		CDO1	TRBC1	U91328.21	EAF2	ECM2	LINC01184	MRPL15	CACYBP	RP11-297N6.4		ADGRL3	CD96	RP11-589B3.6
	EDAR	BOK	TRIM73	SCGN	RP11-37B2.1	GLIS1	NDUFB4	NR2C2	FSTL1	NRK	CAMK1	PLEKHB2	UBA7	HAND2	ZBTB11	AMOT		PRR16	TRBJ1-5	HIST1H4A	SEC61A1	PTPDC1	ISOC1	CYP7A1	MRPS14	RP11-351I21.11		ART3	C3orf17	ZDHHC16
	SOWAHC	CMTM8	PHTF2	HCG17	RIPK2	DIO1	MUC13	SH3BP5-AS1	ITGB5	CLDN2	CRELD1	HNMT	RBM6	TENM3	ZPLD1	DEFB4A		PRDM6	TRBJ2-2P	HIST1H4B	RPN1	TMEFF1	RP11-89G4.1	GGH	TPR	FGF17		SEP11	SIDT1-AS1	OBFC1
	RP11-803D5.4	RP11-10C24.3	ABCB4	RPP21	RP3-388N13.5	HSPB11	ROPN1B	SH3BP5	TPRA1	FRMPD3	SLC6A11	FMNL2	CHDH	UFSP2	ATG3	RP11-10A14.4		MEGF10	TRBC2	HIST1H2BB	COPG1	ANGPTL2	SEP8	COPS5	UCHL5	CHRNA2		LINC01088	BFSP2-AS1	SEC23IP
	INSIG2	AC018359.1	GTPBP10	PRRC2A	CDH17	LDLRAD1	H1FOO	GORASP1	PODXL2	VSIG1	VGLL4	CD302	SELK	FAT1	ARHGAP31-AS1	RP11-10A14.5		PCDHA10	ZNF786	HIST1H3C	H1FX-AS1	GARNL3	UQCRQ	TCEB1	TROVE2	RP11-675F6.3		NAP1L5	GPR171	WNK1
	EPB41L5	AC123023.1	CDK14	RPL10A	PTDSS1	TMEM59	TIPARP-AS1	CSRNP1	ACKR4	CAPN6	RP11-169K17.3	GCA	RP11-157F20.3	CMBL	CASR	RP11-400K9.4		PCDHB9	ZNF425	HIST1H1C	UBA5	DNM1	BRD8	RP11-1149M10.2	ASPM	FAM150A		PDLIM5	MBNL1	COPS7A
	FAM168B	RP11-259K5.2	AC002076.10	ETV7	PABPC1	SSBP3	RP11-12K11.2	MYRIP	CLSTN2	SMARCA1	BTD	AC009948.5	CADPS	ANKRD33B	DIRC2	EYA1		PCDHGA2	RP11-728K20.3	HIST1H2BC	BFSP2	IER5L	KIF20A	CA1	KIF14	PLAG1		SYNPO2	LINC00880	LMO3
	GPR39	GOLGA4	STAG3	PRICKLE4.1	RRM2B	ACOT11	RP11-368I23.2	VIPR1	PCOLCE2	ZDHHC9	RAB5A	AC064834.3	LMOD3	CCDC152	RP11-67L2.2	RDH10		PCDHGA5	NUB1	HIST1H2AC	CDV3	PRRX2	LINC01024	KB-1460A1.3	KIF21B	CA13		PDE5A	RP11-3P17.4	RP11-295I5.3
	NCKAP5	C3orf35	ORAI2	DLK2	TRPS1	MROH7	TBL1XR1	VIPR1-AS1	IGSF10	GPC4	KAT2B	SATB2	MITF	EMB	CHST13	RP11-434I12.3		PCDHGA12	RAB9A	HIST1H1E	SRPRB	PTGES	PCDHA1	ENY2	TIMM17A	PRNCR1		TRPC3	TERC	ATF7
	CCNT2	SLC25A38	C7orf60	MUT	CCDC26	MROH7-TTC4	RP11-778D9.12	SEC22C	RP11-379F4.7	VGLL1	UBE2E1	C2orf80	FOXP1	CTD-2031P19.5	RP11-153F10.2	RP11-22C11.2		KCTD16	LINC01204	HIST1H4D	COPB2	RP11-334J6.7	PANK3	MRPL13	PTPN7	CASC11		MFSD8	TTC14	COPZ1
	GALNT13	ZDHHC3	WNT16	FAM83B	RP11-56F10.3	TTC22	DVL3	NKTR	SLITRK3	PLXNB3	LRRC3B	IDH1	GBE1	CMYA5	ABTB1	FER1L6		CTC-255N20.1	PORCN	HIST1H2BF	XRN1	GPSM1	BOD1	MROH6	RABIF	RP11-398H6.1		RNF150	WDR53	RP11-110A12.2
	GALNT5	EXOSC7	RP11-511P7.5	FAM135A	ENHO	RP11-67L3.4	RPL39L	SNRK	LINC01322	MFHAS1	AC116035.1	LINC00607	TBC1D23	CTC-458G6.2	DNAJC13	CASC8		CAMK2A	GPKOW	HIST1H2BG	SLC33A1	PTGDS	HNRNPAB	CBWD1	TMEM183A	MLLT3		INPP4B	ZFYVE28	RAB5B
	UBR3	CACNA2D2	RP11-148K1.12	EEF1A1	ZFAND5	TMEM61	HRASLS	RP11-188P20.3	RP11-114M1.2	SH2D4A	TGFBR2	DIRC3	CD200R1	AC106786.1	HPS3	PSCA		ARSI	DGKK	HIST1H2AE	SSR3	PNPLA7	MAPK9	ACO1	SNRPE	EQTN		EDNRA	ZBTB49	ERBB3
	LINC01124	CISH	SLC9A7	RIPPLY2	GNAQ	USP24	RP11-513G11.4	ZNF660	THPO	RP11-875O11.3	ITGA9	SLC11A1	ADPRH	ADAMTS19-AS1	SERP1	LYPD2		GRIA1	SLC25A53	HIST1H1D	SAMD7	IGF2	MCUR1	DCAF12	RBBP5	PTAR1		ARHGAP10	JAKMIP1	RPL41
	SESTD1	RAD54L2	RP11-348F1.3	RP3-382I10.7	NR4A3	RP11-90C4.2	TM4SF19-AS1	ZNF502	EPHB3	TNFRSF10C	ACKR2	CYP27A1	POPDC2	ADAMTS19	SIAH2	LYNX1		FGFR4	RNF113A	HIST1H4F	RP11-379K17.4	CDKN1C	ALDH5A1	NUDT2	NUCKS1	DAPK1		GUCY1A3	DCAF16	CNPY2
	SSFA2	RRP9	RP13-188A5.1	PM20D2	RP11-410K21.2	C1orf168	MFI2-AS1	CLEC3B	APOD	PKIA-AS1	ANO10	RP11-459I19.1	RUVBL1-AS1	EGR1	RP11-166N6.2	CTD-3065J16.9		LINC01600	CXorf40B	HIST1H4H	FNDC3B	PARVA	PRSS16	RP11-381O7.3	IKBKE	RP11-535M15.1		GUCY1B3	LINC01259	HSD17B6
	ORMDL1	ABHD14B	P2RY10	ANKRD6	SLC25A25	C8A	MRFAP1	TDGF1	HGFAC	RP11-68L18.1	TMEM158	MOGAT1	GATA2	PCDHGB1	P2RY13	GPT		BLOC1S5.1	TKTL1	HIST1H2BJ	RP11-255C15.3	RP11-47J17.3	TCF19	C9orf40	INTS7	RP11-92C4.3		LINC01099	RP11-395I6.2	NAB2
	AC006460.2	SUCLG2	ZCCHC18	EPHA7	RAPGEF1	C8B	RP11-539L10.3	TMIE	HTRA3	RP11-1C8.6	TEX264	AGFG1	LINC01565	FGF1	RAP2B	BAG1		RNF182	G6PD	HIST1H2BK	ALG3	PAMR1	XXbac-BPG116M5.17	CTSV	DTL	FKTN		PDLIM3	CNOT6L	MARCH9
	MYO1B	SUCLG2-AS1	RPL39	SOBP	AP006621.6	OMA1	TAPT1-AS1	MAP4	CPZ	EMC2	ERC2	SLC19A3	ASTE1	DPYSL3	PARL	GDA		PRL	MYOM2	HIST1H2BL	DNAJB11	FJX1	ITPR3	HEMGN	NSL1	TNFSF15		SORBS2	RP11-127B20.3	FRS2
	TYW5	RYBP	PNMA3	RP1-124C6.1	CTD-2516F10.4	C1orf87	RP11-362J17.1	SEMA3F-AS1	RP11-665G4.1	SLC30A8	MAGI1	CCL20	CEP63	CTB-140J7.2	RP11-211G3.2	GOLM1		APOBEC2	RP11-375N15.2	HIST1H2AI	ST6GAL1	RTN4RL2	C6orf106	NIPSNAP3A	CENPF	NR6A1		RP11-43F13.3	HELQ	METAP2
	CFLAR	ST3GAL6-AS1	BLK	SLC35D3	HPS5	RP11-430G17.3	SEPSECS-AS1	SEMA3F	FAM114A1	RP11-94A24.1	FRMD4B	LRRFIP1	KY	ATP10B	XXYLT1	SLC35D2		GUCA1A	ZMAT4	HIST1H3H	LINC00887	VWCE	ZNF76	RP11-247A12.7	NVL	TSC1		MYO10	DNAJB14	DEPDC4
	NBEAL1	ZBTB11-AS1	RP11-148O21.4	LINC01277	RP11-142C4.6	EFCAB7	SMIM20	U73166.2	RP11-360F5.1	RP11-96B2.1	RP11-20B7.1	NEU4	CPA3	GABRB2	ACAP2	FOXE1		SLC25A27	RP11-589C21.5	HIST1H4J	RP11-440L14.1	RAB3IL1	FANCE	LINC01150	LBR	SURF6		CDH6	DDIT4L	SLC17A8
	FZD5	RP11-255E6.6	PPP3CC	RP11-235G24.1	MS4A4E	UBE2U	STIM2	NAT6	UGDH	RP11-89K10.1	CGGBP1	PPARG	HLTF	CCNG1	TNK2	GALNT12		HMGCLL1	TOX	HIST1H2AK	STX18-AS1	SNX32	GLO1	HBD	SRP9	STKLD1		RANBP3L	TBCK	PAH
	MAP2	RP11-9N20.3	CHMP7	DACT2	DNAJC4	DNAJC6	RBM47	HYAL1	UCHL1	PTP4A3	LINC00636	CHCHD4	TSC22D2	CTC-308K20.2	TNK2-AS1	ALDOB		BMP5	MYBL1	HIST1H2AL	CD38	EFEMP2	POLH	CTD-2516F10.2	LIN9	LCN12		CTD-2653M23.3	LEF1	TRAFD1
	RP11-548H3.1	NUDT16	ADAM28	AC147651.1	ACY3	TCTEX1D1	NIPAL1	HYAL2	GNPDA2	FAM83H	SLC35A5	DPH3	DHX36	FAM153B	PCYT1A	PTPN3		BAG2	RP11-758M4.4	HIST1H1B	LCORL	B4GAT1	PKHD1	CYB5R2	PARP1	RP11-304M2.5		EGFLAM	RP11-63B13.1	CLIP1-AS1
	IHH	ACPP	RP11-624C23.1	CYP2W1	PICALM	INSL5	LRRC66	DUSP7	SGCB	EPPK1	RP11-572M11.4	UBE2E2	TIPARP	F12	PAK2	SLC31A1		RAB23	RP11-48B3.5	HIST1H2AM	SRP72	GAL	ICK	AKIP1	SNAP47	AP006621.8		C5orf51	IL2	CCDC92
	NYAP2	RP11-375I20.6	SMIM18	RP11-1275H24.3	RP11-317J19.1	WDR78	USP46	SEMA3G	AFP	SCX	KALRN	AZI2	RP11-379K17.12	FAM153A	SH3BP2	BSPRY		XXbac-BPG55C20.7	LINC00861	HIST1H2BO	ENAM	MYEOV	BEND3	SBF2-AS1	JMJD4	TRIM6		C5orf28	IL21	FBRSL1
	RP11-314B1.2	PCCB	ANK1	GRID2IP	IL18	C1orf141	CEP135	KCTD6	NKX6-1	SLC39A4	SLC41A3	GLB1	SKIL	FAM153C	SH3TC1	RP11-281A20.1		RP3-525N10.2	TMEM71	PPP1R10	JCHAIN	SERPINH1	HDAC2	HTATIP2	TRIM11	TRIM5		ITGA1	RP11-223C24.1	POLR1D
	COL4A4	C3orf33	RP11-589C21.6	VWDE	TEX12	WLS	UGT2B15	FAM107A	ADH5	RP11-390F4.3	EFCC1	STAC	RP11-469J4.3	SQSTM1	BOD1L1	LCN2		ADGRB3	LINGO2	C6orf25	COX18	DLG2	MAP7	COMMD9	RNF187	HPX		PELO	RP11-284M14.1	WBP4
	COL4A3	RP11-305K5.1	RP11-110G21.1	SP8	JAML	HHLA3	UTP3	PTPRG	ADH1A	RP11-408A13.4	CNBP	RP11-520A21.1	TNIK	GFPT2	MED28	ASS1		PGM3	RP11-613M10.9	HLA-DOA	USO1	PDGFD	ACAT2	TIMM10	NUP133	RP11-152H18.3		FST	RP11-18H21.1	KBTBD7
	ALPP	VEPH1	RP11-1023P17.2	AC003090.1	RP11-118K6.3	LRRIQ3	ALB	CRYBG3	ADH1B	ZDHHC21	RAB6B	CTNNB1	ZMAT3	RP3-512B11.3	EREG	CRACR2B		SRSF12	TMEM2	PACSIN1	TIFA	GRIA4	FTSJ2	RTN3	C1orf131	RP11-359E10.1		RNF180	CTC-461F20.1	TPT1
	AC068134.8	RP11-379F4.6	LINC01301	SUGCT	GDI2	FPGT	RP11-629B11.5	ARHGAP31	BDH2	CDKN2B	SLC35G2	ZBTB47	FXR1	ELOVL2	CXCL9	MUC5AC		FOXO3	OSTF1	KCNK17	SEC24D	NNMT	EIF3B	SAC3D1	GNPAT	SLC1A2		MAP1B	CTD-2023M8.1	SPRY2
	ALPPL2	C3orf80	CHD7	AC005537.2	CELF2	FPGT-TNNI3K	RP11-567N4.2	TIMMDC1	RP11-703G6.1	DMRTA1	MRAS	ABHD5	KLHL6	IER3	CXCL10	MUC5B		RP1-142L7.8	RP11-154D17.1	TREML2	LARP1B	CLMP	TNRC18	FOLR3	SPRTN	RP5-901A4.1		CKMT2	IL7R	RP11-40E6.2
	AC068134.6	LRRC31	AC022182.1	GCK	RP11-186N15.3	TNNI3K	CCDC158	PLA1A	CYP2U1	RP11-112J3.16	SPSB4	TCAIM	TMEM44	CFB	CXCL11	RP11-23F23.2		COL10A1	RP11-575L7.8	PTCRA	GAB1	ADAMTS15	CDCA7L	GDPD4	GGPS1	NUMA1		HAPLN1	NIPBL	SLC7A8
	RAB17	GPR160	PDE7A	CAMK2B	CAMK1D	ERICH3	RP13-514E23.2	SEMA5B	ANK2	RORB	SLC9A9	CDCP1	LSG1	C4A	THAP9-AS1	LINC00958		RNF217	LINC00484	CNPY3	FBXW7	IGSF9B	MPP6	CCDC90B	EXO1	CTD-2547H18.1		EDIL3	ANXA2R	RP11-320M16.2
	AC096574.5	RP11-185E8.1	OTUD6B	DDC	LINC00202-2	ERICH3-AS1	GAR1	HEG1	FGF2	TRPM6	PLSCR4	CCRL2	SENP5	C4B	THAP9	NUCB2		TMEM200A	FGD3	RP1-302G2.5	DKFZP434I0714	RP11-414H17.5	GGCT	TMEM126A	ADSS	B3GNT6		GRAMD3	MRPS30	KLHDC2
	AC124861.1	ZNF639	KB-1615E4.3	EGFR	MAP3K8	LHX8	NUDT6	GATA2-AS1	RP11-130C6.1	RASEF	TM4SF18	ZNF589	AC128709.4	PPT2	HPSE	SAA4		CTGF	XPA	RUNX2	RP11-768B22.2	ITIH5	ANLN	CEP295	HNRNPU	BACE1-AS		LINC01183	PARP8	GSTZ1
	C2orf54	USP13	EIF3E	NUPR2	RP11-472N13.3	ACADM	PLK4	RP11-434H6.7	PCDH18	BAAT	RP11-292E2.1	SLC26A6	ZNF141	XXbac-BPG154L12.4	WDFY3	SAA2-SAA4		MOXD1	AKNA	RP1-244F24.1	SPCS3	CXCL12	PURB	MMP8	ZNF672	UPK2		C5orf24	SLC38A9	MOAP1
	BOK-AS1	DNAJC19	CCAT1	CROT	RASSF4	RP4-564M11.2	ANAPC10	PLXND1	SETD7	ZNF462	PTX3	GPX1	TBC1D14	ADGRF4	KLHL8	SAA2		TARID	FAM78A	TNFRSF21	RP11-290F5.1	C10orf10	ADCY1	FDX1	ACP1	PDZD3		DNAJC18	RP11-266N13.2	PPP1R13B
	RP11-341N2.1	MCCC1	PVT1	CLDN12	ARHGAP22	PIGK	OTUD4	TRH	SFRP2	KIF12	MYNN	DOCK3	ZNF518B	PTCHD4	UBE2D3	SAA1		TCF21	RP11-229P13.19	CD2AP	RP11-326I11.3	DKK1	BCL7B	SLC37A4	TSSC1	LARP4B		AC005609.16	PPWD1	BTBD6
	CNTN6	LAMP3	RP11-165F24.3	HEPACAM2	RP11-388P9.2	RPF1	C4orf51	C3orf36	RP11-290O12.2	COL27A1	PLD1	C3orf38	CLNK	BEND6	AC004069.2	ELF5		RP3-325F22.3	C9orf142	ELOVL5	RP11-326I11.4	ARID5B	RFC2	CRTAM	AC142528.1	RP11-482E14.1		PCDHA3	SGTB	AVEN
	IL17RE	CLCN2	KDM4C	GNGT1	JMJD1C	LPAR3	FAM218A	SLCO2A1	CTSO	ORM2	AP2M1	ATP6V1A	RP11-61G19.1	TPBG	TET2	EHF		RP3-332B22.1	RP11-326C3.7	RP11-398K22.12	CASP3	TET1	CASD1	OR8G5	RNASEH1	RP11-397C18.2		PCDHA5	PIK3R1	CAPN3
	WNT7A	TMEM41A	RPS6	RP11-506M12.1	PLAU	WDR63	RP11-335L23.5	NCK1	NPY1R	C5	XXYLT1-AS2	QTRTD1	RHOH	PNRC1	NOCT	CREB3L1		RP11-63E9.1	IFITM1	RP11-63L7.5	TERT	ZCCHC24	PEG10	AKR1C2	AC092580.3	SKIDA1		PCDHB2	CTD-2503O16.4	CTD-2008A1.3
	OXSM	ETV5	CD72	ACTL6B	ANKRD22	RP11-131L23.1	LRP2BP	MRPS22	NPY5R	RP11-65J3.14	PPP1R2	RP11-768G7.2	TEC	GRIK2	RP11-362F19.1	MDK		RMND1	RP11-326C3.11	PNISR	UBE2QL1	ANKRD2	GS1-293C5.1	AKR1C3	ITGB1BP1	PARD3-AS1		PCDHB3	AC113404.1	RP11-499F3.2
	PLCD1	RP11-567G11.1	PAX5	TRIP6	HTR7	DDAH1	CCDC110	NMNAT3	RP11-635L1.3	RP11-334J6.6	AC091633.3	CSTA	KIT	RP1-142L7.5	RP11-362F19.3	GLYATL2		RP11-230C9.4	SIGIRR	WASF1	SUB1	ENTPD7	ARPC1A	RP5-1031D4.2	CPSF3	ZNF248		PCDHB10	F2RL2	RP11-382A20.5
	ACAA1	P3H2	RP11-297B17.3	RP11-390E23.6	ENTPD1	ODF2L	EXOC3	TM4SF1	SCRG1	DDX31	LRCH3	FAM162A	STAP1	TSPYL1	IL15	DTX4		RP11-13P5.2	LSP1	TBC1D32	LINC00461	GFRA1	CPSF4	ATP5C1	IAH1	RP11-123B3.2		PCDHB11	MBLAC2	GOLGA6L4
	RP4-555D20.2	P3H2-AS1	EBLN3	AC000124.1	NFKB2	RP4-651E10.4	MRPL36	WWTR1	CCDC127	VAV2	CYTL1	OSBPL11	YTHDC1	TRDN	TLR2	TCN1		FNDC1	ASCL2	STX7	CTC-467M3.1	P3H3	GS1-259H13.2	PHYH	RP11-214N9.1	PRKG1-AS1		PCDHB15	LNPEP	RP11-437B10.1
	LIMD1	ATP13A4-AS1	ZCCHC7	DGKI	DUSP5	GBP3	NDUFS6	P2RY1	ADAMTS16	AGPAT2	STK32B	RAB7A	RP11-692D12.1	TPD52L1	FAM198B	SSH3		RP3-470B24.5	C11orf21	AHI1	LYSMD3	KLHL42	ST7	RP13-16H11.2	YWHAQ	FAM35A		AC005618.6	RIOK2	FAM234A
	CCR3	RP11-528A4.2	FBXO10	AC090498.1	CACUL1	GBP6	CTD-2256P15.2	GFM1	LINC01021	RP11-216L13.17	HS3ST1	TMCC1-AS1	G3BP2	TRMT11	RP11-597D13.9	ALDH3B2		KIF25	TSPAN32	RNASET2	ELL2	LINC00941	STRIP2	CDK1	TAF1B	NT5C2		PCDHGA1	CAMK4	C16orf13
	ALS2CL	RP13-616I3.1	RP11-561O23.8	ARHGEF35	RGS10	LRRC8B	ROPN1L-AS1	B3GALNT1	C1QTNF3	NELFB	RP13-494C23.1	A4GNT	NUP54	SGK1	KLHL2	STARD10		RP11-417E7.2	OSBPL5	AMZ1	CTD-2337A12.1	HOXC4	CHCHD3	SLC29A3	RRM2	RP11-57H14.2		PCDHGA8	CTC-505O3.3	FBXL16
	CCDC12	CTBP1-AS2	SECISBP2	CNTNAP2	INPP5F	ZNF326	LINC01513	NMD3	CTD-2078B5.2	PHLDA2	OCIAD1	DBR1	CCNI	ALDH8A1	DDX60L	KCNE3		RP1-137D17.1	ATG13	CARD11	ST8SIA4	RDH5	C7orf49	VDAC2	C2orf48	ACADSB		PCDHGA10	CDC42SE2	RP11-485G7.5
	NBEAL2	LETM1	SYK	PAXIP1-AS1	UTF1	EVI5	DROSHA	TNFSF10	GHR	OR5P3	KDR	ARMC8	CCNG2	PDE7B	SAP30	CAPN5		MEOX2	MADD	AC073333.1	MAN2A1	LRP1	NUP205	IFIT3	NOL10	INPP5A		RNF14	ACSL6	RP11-626G11.1
	PTPN23	SORCS2	TAL2	RP11-309M23.1	TIGAR	RP5-1033H22.2	CDC20B	RP11-408H1.3	PLPP1	ST5	IGFBP7	PIK3CB	BMP2K	RP11-439L18.2	TRAPPC11	SYTL2		MEOX2-AS1	RP11-17G12.3	HDAC9	SLC25A46	LRIG3	TRIM24	RBP4	GEN1	RP11-320N7.2		SPINK13	IL4	CTD-2574D22.7
	SCAP	TAPT1	PSMD5-AS1	ARSH	ACRBP	GCLM	MCIDAS	PIK3CA	TRIM23	WEE1	SCARB2	RNF7	PAQR3	RAET1E	RP11-701P16.2	PRSS23		HOXA3	SDHAF2	TRA2A	PRRC1	HMGA2	CTAGE15	PDE6C	RP11-79O8.1	TAS2R43		IL17B	CTD-2410N18.3	YPEL3
	LAMB2	QDPR	RPL35	NR0B1	CLEC4A	ABCD3	CCNO	HTR3C	PTCD2	C11orf95	SNCA	ATP1B3	PRDM8	SOD2	PRLR	RAB38		HOXA-AS2	RARRES3	SCRN1	CCNI2	NAV3	XRCC2	BLOC1S2	LDAH	LRP6		CARMN	RP11-381K20.2	RP11-2C24.9
	TCTA	FAM184B	LCN10	RP11-305F18.1	CLEC9A	TMEM56-RWDD3	RP11-506H20.1	AC046143.3	CTD-2227C6.2	NEAT1	MMRN1	RNF13	RASGEF1B	PDE10A	FYB	RP11-356J5.12		INMT	AP003774.1	SEPT7-AS1	SAR1B	ACSS3	PAXIP1	PKD2L1	C2orf44	SLCO1A2		RP11-394O4.5	PPP2R2B	AC026471.6
	DAG1	SOD3	LCN8	EDA2R	RP11-421F16.3	RP11-57H12.3	CTD-2023N9.1	FYTTD1	EPB41L4A-AS1	AP000769.1	TSPAN5	EIF2A	HERC3	SMOC2	SNX18	HTR3A		AC011290.4	AP001462.6	EEPD1	SEC24A	RP11-136L23.2	SCML1	CALHM3	CENPO	RP11-59N23.3		PDGFRB	IRGM	C16orf58
	MON1A	CCDC149	NLRP6	AR	STK38L	SNX7	CTD-2023N9.2	ZNF732	ZRSR1	SPTBN2	RP11-1299A16.3	SELT	HPGDS	AC093627.7	IL31RA	TMPRSS13		WBSCR17	NAALADL1	DBNL	TXNDC15	HPD	EIF1AX	PRDX3	EPT1	RP11-923I11.8		SMIM3	SAP30L-AS1	RSPRY1
	SEMA3B	SLC34A2	CEND1	RPS4X	VDR	PLPPR5	CTD-2023N9.3	PCGF3	AC010226.4	CLCF1	EIF4E	LINC00881	MAML3	C1GALT1	MAP3K1	TMPRSS4		GNAI1	SIPA1	NCF1	SIL1	RIMBP2	POLA1	CCDC77	CENPA	PMEL		GPX3	HAVCR1	RP11-61A14.4
	PCBP4	KLB	RPLP2	JPX	LMBR1L	RP11-413P11.1	CTD-2116N20.1	CPLX1	AP3S1	CTTN	FLJ20021	MFSD1	SLC10A7	AC005550.3	AC008937.2	PVRL1		HGF	CTSW	DTX2	MZB1	SACS	XK	RAD51AP1	SLC5A6	LLPH-AS1		SPARC	ITK	BCO1
	TNNC1	SLC10A4	RPL27A	MAGEE1	RP11-977B10.2	RP5-884G6.2	CTD-2033C11.1	RP13-1016M1.2	LVRN	MMP7	C4orf32	KPNA4	TMEM154	ITGB8	ZSWIM6	AP000679.2		FZD1	PACS1	NPTX2	ANKHD1	LINC01050	JADE3	RP11-234B24.2	PPM1G	PTPRR		EBF1	RGS14	PHF23
	PSMD6-AS2	ZAR1	RP11-540A21.2	DACH2	NCKAP5L	SLC35A3	CDK7	MXD4	LOX	MMP1	NDST3	NCEH1	RAPGEF2	HOXA2	NLN	RP11-680F20.6		RP11-115N4.1	TBC1D10C	ZNF789	PCDHGB3	GPC6	CDK16	TMEM52B	GPN1	RP11-175P13.2		KCNMB1	TRIM52	ALOXE3
	ALCAM	USP46-AS1	MTRNR2L8	BEX5	GPR84	RTCA-AS1	TAF9	TNIP2	PPIC	ARHGEF12	ELF2	GNB4	CLCN3	CREB5	ERBB2IP	ST14		DLX5	PTPRCAP	COL26A1	HTR4	ADPRHL1	EBP	MRPS35	SPDYA	ANKRD13A		DRD1	EXOC2	ZSWIM7
	RP11-446H18.5	HOPX	RPS13	ARMCX5	SRGAP1	CDC14A	SMN1	ADD1	CXCL14	PATE2	RAB33B	NDUFB5	HPGD	HECW1	NAIP	AKR1C1		CYP3A5	NADSYN1	KMT2E-AS1	NIPAL4	EFS	CCDC120	TUBA1C	MEMO1	RP11-686G8.5		PDLIM7	RP3-406P24.4	AC084809.2
	CD47	RP11-468N14.13	ARL14EP	BEX1	RP11-756G20.1	EXTL2	ARHGEF28	MSX1	SMAD5-AS1	NET1	MGST2	DCUN1D1	RP11-440I14.2	IGFBP1	COL4A3BP	CALML5		CYP3A7	UCP3	PIK3CG	RP11-524N5.1	NFATC4	DLG3	BLOC1S1	STRN	CIT		FOXF2	RP11-330A16.1	RPL23
	MYH15	ODAM	RP11-691N7.6	BEX4	CLLU1OS	RP4-549L20.3	POC5	CRMP1	SPOCK1	RP11-563J2.3	SMAD1	B3GNT5	ENPP6	STEAP4	S100Z	MSMB		GAL3ST4	KBTBD3	IFRD1	LINC01484	PRKD1	CENPI	SARNP	HNRNPLL	RP11-173P15.10		CASC15	RP11-146I2.1	ORMDL3
	PVRL3	PARM1	MS4A1	TCEAL5	RP11-511B23.2	AMY2B	BHMT	AFAP1	PCDHA2	BAMBI	SMAD1-AS1	VPS8	SLC6A3	STEAP1	ZFYVE16	CISD1		LAMB1	ATM	MDFIC	LINC01485	NPAS3	TIMM8A	MIP	GALM	SPPL3		U91328.19	RP1-151F17.1	WIPF2
	ZBED2	CDKL2	EEF1G	RP13-349O20.2	MYBPC1	AMY2A	CTD-2015H6.3	LDB2	PCDHB4	RP11-20J15.3	DCHS2	TPRG1-AS1	C5orf22	STEAP2	ANKRD34B	SLC16A9		LRRN3	RP11-629G13.1	LINC-PINT	CPEB4	LINC00519	TMSB15A	STAC3	MSH2	GOLGA3		BTN2A1	CDKAL1	RP11-527L4.6
	PLCXD2	RP11-127B20.2	GNG3	IRS4	SYCP3	AMY1A	SRP19	LAP3	PCDHB6	C10orf142	GLRB	MB21D2	RAB3C	TFPI2	TMEM167A	DNAJC12		WNT2	NCAM1	PLXNA4	UIMC1	NID2	TMSB15B	SLC35E3	FANCL	RP11-50D16.4		PGBD1	HIST1H3A	ACBD4
	C3orf52	PTPN13	SF1	RP6-24A23.3	RASAL1	AMY1B	CTD-2281M20.1	KLF3	PCDHB16	RHOBTB1	TLL1	TFRC	ELOVL7	CLDN15	VCAN	UNC5B-AS1		SMO	SORL1	ZC3HAV1	LMAN2	RP6-65G23.5	RP11-722G7.1	TMEM19	CCT4	LMO7DN		GABBR1	RP1-221C16.8	HEXIM1
	RP11-231E6.1	RP11-571L19.8	VPS51	HMGB3	KDM2B	AMY1C	CTD-2544H17.2	KLHL5	PCDHB14	RP11-153K11.3	RP11-10K16.1	ZDHHC19	CTC-537E7.3	RP11-132A1.4	CTC-428H11.2	CYP2C18		WDR91	ETS1	RP11-634H22.1	TMED9	PAPLN	MORC4	GAS2L3	MEIS1-AS2	RBM26		IP6K3	BTN3A1	RP11-166P13.4
	GSK3B	PPA2	FAU	GABRA3	FRY-AS1	RP11-483I13.5	CEP120	ATP10D	PCDHGB2	HKDC1	RP11-798M19.6	MFSD7	CTC-340D7.1	FLNC	RP11-213H15.1	ALDH18A1		C7orf73	FLI1	LINC00996	CANX	BDKRB2	HCFC1	VPS29	C1D	ATP11A-AS1		TEAD3	ZSCAN26	ATP5H
	PARP14	USP38	TSGA10IP	RPL10	N4BP2L1	WDR47	RP11-508M8.1	FRYL	PCDHGA9	TSPAN15	GPM6A	IDUA	SLC30A5	CPA4	LUCAT1	PYROXD2		ZYX	PIP4K2A	IL3RA	IRF4	HHIPL1	EMD	PPP1CC	RP11-474G23.3	RP11-219E7.1		FKBP5	PPP1R11	NPTX1
	RP11-666A20.4	HHIP-AS1	RP11-800A3.3	CTD-2336O2.3	EPSTI1	RP5-1065J22.8	RP11-114J13.1	OCIAD1-AS1	NDFIP1	RP11-344N10.2	RP11-130F10.1	RP11-1398P2.1	BDP1	CPA1	RP11-213H15.4	ADRA2A		TCAF1	RP11-85G18.6	TLR7	GMDS	MEG3	GS1-24F4.2	ERP29	SNRNP27	RP11-66N24.6		GLP1R	HCG18	RP11-455O6.8
	ZXDC	HHIP	RP11-452H21.1	CTD-2336O2.1	ERICH6B	C1orf194	RP11-517I3.1	ERVMER34-1	SGCD	USP54	DCTD	C4orf48	ANKRA2	MEST	ARRDC3	RP11-211N11.5		RARRES2	PRF1	OFD1	RP3-380B8.4	MKRN3	RP11-875O11.2	DNAJC15	PCBP1	ADAM20		DAAM2	LINC00243	FSCN2
	PLXNA1	RP11-164P12.3	TAF1D	NPM2	LPAR6	RP4-773N10.4	CTC-575N7.1	EXOC1	RP11-175K6.1	GOLGA7B	STOX2	LRPAP1	LINC01336	RP11-2E11.6	MCTP1	OAT		CRYGN	DDIT4	SCML2	SSR1	SCG5	PNMA2	CKAP2	SNRPG	MAP3K9		RP11-61I13.3	LTA	FOXK2
	RP11-88I21.2	FHDC1	BIRC3	NEFL	DLEU7-AS1	RP5-1074L1.4	LYRM7	SULT1B1	C1QTNF2	COL17A1	PRIMPOL	MAN2B2	ANKRD31	ZC3HAV1L	LINC01554	NKX1-2		AC005481.5	FUT11	PHEX	TXNDC5	GPR176	PBK	LINC00346	LINC01143	HEATR4		MOCS1	GPSM3	PRELID3A
	MGLL	FGA	AP000892.4	GNRH1	LINC00379	DRAM2	ZCCHC10	SULT1E1	ARL10	HABP2	CFAP97	LINC00504	POLK	EPHB6	CHD1	FLJ37035		MXRA5	POLR3A	MIR222HG	RP1-223E5.4	TYRO3	PRKDC	HAUS4	MPHOSPH10	GOLGA8S		RCAN2	ZBTB9	RP11-650P15.1
	TMCC1	FGG	CXCR5	RP11-770E5.1	RAP2A	PIFO	TCF7	SLC10A6	DBN1	RP11-95I16.4	RP11-301L8.2	TMEM33	CCNH	ARHGEF5	TICAM2	UROS		TLR8-AS1	CDHR1	RP5-1158E12.3	HIST1H2BI	FGF7	MCM4	CEBPE	TPRKB	TRPM1		RP11-795J1.1	PXT1	RP11-845C23.3
	AMOTL2	FNIP2	RPS25	TTPA	RPGRIP1	OVGP1	CTC-276P9.4	AFF1	HCG20	B4GALNT3	KLKB1	GABRA4	TMEM161B-AS1	GHET1	FBN2	BCCIP		GPM6B	LINC00866	PLP2	BTN1A1	IGDCC4	LACTB2	PCK2	DGUOK	RP11-3D4.2		SENP6	STK38	PET117
	NCK1-AS1	TMEM192	ADARB2-AS1	CRH	OXA1L	WDR77	C5orf66-AS1	SPARCL1	ATP6V1G2	PLEKHG6	RP11-138B4.1	PF4	RFESD	TMEM176B	FNIP1	RP11-432J24.2		FIGF	RP11-127L20.3	CLCN5	HIST1H3J	LCTL	LRRCC1	NEDD8	TTC31	NANOGP8		HTR1B	RP1-153P14.8	ZNF133
	CLDN18	MSMO1	USP6NL	RRS1-AS1	GPR33	PHTF1	RP11-325L7.1	FAM13A-AS1	DDAH2	STYK1	LINC01060	PPBP	SPATA9	TMEM176A	AC116366.6	BCL2L14		CNKSR2	LINC01163	TSPYL2	XXbac-BPG252P9.9	SPESP1	NDUFAF6	RABGGTA	HTRA2	DPH6		CNR1	TBCC	FOXA2
	ESYT3	RP11-188P17.2	RP11-291L22.4	RPL7	RP11-596C23.2	HIPK1-AS1	AC034243.1	EMCN	TNXB	YBX3	CTC-471C19.1	CXCL5	CTD-2154I11.2	VIPR2	RP11-215P8.3	MANSC1		MBTPS2	LINC00959	OGT	VARS	LARP6	POLR2K	PSMA6	SUCLG1	CTD-2311M21.3		FHL5	GLTSCR1L	RP1-63M2.7
	RBP2	SLC25A4	RP11-343J3.2	GDAP1	RTN1	HIPK1	EIF4EBP3	INTS12	PRRT1	DUSP16	MED10	CXCL3	LINC01340	FRMPD4	CTB-35F21.3	RP11-114G22.1		NUDT11	ADAM8	CXCR3	SLC39A7	C15orf59	RP11-760H22.2	MIS18BP1	USP39	GOLGA6L10		BVES	SUPT3H	CHMP4B
	COMMD2	SNX25	LINC01374	PKIA	HIF1A-AS1	TRIM33	NDUFA2	DKK2	PI16	RND1	CTD-2044J15.1	LINC01094	CTD-2007H13.3	TIMP1	HBEGF	RP11-469H8.6		MAGEH1	KLRB1	CYSLTR1	TAPBP	LOXL1-AS1	RP11-539E17.5	TIMM9	IMMT	CHD2		BVES-AS1	IL17A	WFDC5
	ARHGEF26	RP11-714G18.1	TNKS2-AS1	STMN2	SUSD6	DENND2C	LARS	METTL14	LRFN2	DNAJC22	ANKH	RP11-767N15.1	PPIP5K2	RP11-1148L6.9	APBB3	AQP5		HEPH	KLRF1	ZBTB33	CPNE5	LOXL1	PCAT1	RP11-62H20.1	LINC00152	LINC01579		OSTM1	LINC00680	YTHDF1
	IQCJ-SCHIP1	F11	RP11-690P14.4	RALYL	RP6-91H8.3	RP4-666F24.3	SH3TC2	FAT4	PRPH2	KRT80	CTD-2263F21.1	PYURF	C5orf30	FGD1	CD14	AQP6		OPHN1	CLEC2B	FIRRE	DNAH8	KIF7	THEM6	KCNK13	RPIA	UNKL		FAM26E	PHF3	PPDPF
	YEATS2	LPCAT1	KCNIP2	ATP6V0D2	SIPA1L1	SPAG17	LARP1	PGRMC2	MRPL2	SLC39A5	CARD6	LAMTOR3	FER	TRO	ARHGAP26	GALNT6		PJA1	KLRD1	ARHGAP4	TRAM2	RGMA	SCRIB	CTD-3035D6.2	CIAO1	RP11-715J22.2		FAM162B	MTO1	CDC34
	ATP13A4	CTD-2245E15.3	RP4-816N1.6	CALB1	VASH1	AC241377.2	NEURL1B	RP11-789C2.1	SLC29A1	IL23A	PAIP1	MANBA	PJA2	ZMYM3	CSF1R	PPP1R1A		TEX11	KLRK1	CLN8	IBTK	RHBDF1	GPAA1	ITPK1	ITPRIPL1	PRSS27		SLC35F1	RP11-393I2.4	BTBD2
	OPA1	CTD-2012J19.3	CLECL1	SNX31	ITPK1-AS1	RP11-343N15.2	RPL26L1	RP11-9G1.3	SLC35B2	RP11-1143G9.5	CTC-236F12.4	AP1AR	TNFAIP8	TCEAL2	SLC36A1	MUCL1		PGAM4	KLRC3	MTMR9	UBE2J1	CHTF18	MROH1	CINP	NCAPH	CTA-363E6.5		PLN	AIM1	AP3D1
	NCBP2	C5orf38	PRR4	TATDN1	ASB2	AC241585.2	RP11-281O15.4	PCDH10	ELOVL4	PAWR	SETD9	ANXA5	MARCH3	TCEAL6	DOCK2	TSPAN8		SRPX2	RP11-277P12.6	RP11-350N15.5	MANEA-AS1	RP11-20I23.8	TONSL	ATP10A	MITD1	SLC5A2		RP11-138M12.1	SCML4	TIMM13
	NCBP2-AS2	MTRR	TAS2R13	RP11-273G15.2	GPR132	PIAS3	CBY3	PABPC4L	RP11-250B2.3	TMTC2	DIMT1	RP11-102N12.3	AFF4	GPRASP1	CTB-114C7.4	SLC5A8		GRIA3	KLRC2	POLB	MANEA	NPIPA5	RECQL4	RP11-932O9.10	MRPL30	RP11-401P9.5		FBXO30	FYN	SLC25A41
	AC128709.3	FASTKD3	TAS2R46	RPL8	CHRFAM7A	RP11-315I20.3	CTC-338M12.5	NR3C2	UFL1	FGD6	IPO11	PDGFC	JADE2	WBP5	STK10	ARL1		GPC3	KLRC1	OPRK1	CCNC	C16orf45	CTD-2517M22.17	EMC7	TXNDC9	CTD-2600O9.1		AC102953.4	CEP85L	CRB3
	AC128709.2	MIR4458HG	ATF7IP	DMRT3	GOLGA8O	PEX11B	CTC-338M12.6	DCLK2	GPR63	RP11-256L6.3	LRRC70	RP11-367N14.2	CAMLG	COL4A6	HRH2	HCAR1		FHL1	ASB8	NSMAF	PRDM1	ACSM3	AF186192.1	EPB42	PDCL3	RP11-96D1.11		CYTH3	THEMIS	CTD-2396E7.11
	PIGG	DAP	GUCY2C	DMRT2	GOLGA8N	RP11-315I20.1	FOXC1	MAB21L2	REV3L	SLC41A2	SERF1B	ACSL1	FAM13B	COL4A5	HIGD2A	CDK2AP1		MAMLD1	DAZAP2	CA8	SEC63	ERI2	AK3	LYSMD2	MRPS9	ESRP2		DGKB	RP11-103C16.2	ZNF358
	CTBP1	PDZD2	LRMP	ELAVL2	RP11-624L4.2	RP11-458D21.1	RP1-140K8.5	RXFP1	SMPDL3A	ACAD10	TNPO1	MIR3945HG	GFRA3	ZCCHC12	HK3	AACS		ZFP92	BIN2	ZBTB10	NUS1	SEZ6L2	RP11-62F24.2	RSL24D1	AC012360.4	AC009120.11		HOTAIRM1	RP11-356I2.4	RPS28
	FAM53A	GOLPH3	RP11-283G6.5	AQP3	EIF2AK4	CH17-353B19.1	SLC35B3	DDX60	RNF146	ULK1	BHMT2	LINC01093	HSPA9	IGSF1	RAB24	RP13-977J11.8		FAM66B	KRT86	UBR5-AS1	TIAM2	RP11-212I21.4	CNTLN	CCPG1	BUB1	AC137932.6		HOXA-AS3	LATS1	ZNF823
	HTT	RAI14	AMN1	CYP4F26P	BLOC1S6	RP11-337C18.8	RP11-314C16.1	RP11-87F15.2	LAMA2	LATS2-AS1	JMY	TRIO	TAF7	FGF13-AS1	PRELID1	ATP12A		RP11-468H14.2	KRT72	UTP23	ELFN1-AS1	MT2A	FOCAD-AS1	CCNB2	MIR4435-2HG	CHD3		HOXA6	IPCEF1	WDR83OS
	MSANTD1	SEPP1	RP11-428G5.5	RP11-112J3.15	RP11-798K3.3	BCL9	RP11-360O19.4	VEGFC	EPB41L2	LINC00571	THBS4	SLC1A3	PRELID2	GATA4	ADAMTS2	ATP7B		NAT2	KRT2	AC023590.1	KDELR2	MT1A	UBAP2	RPS27L	AC017002.1	TVP23C		INMT-FAM188B	RP3-403L10.3	C19orf53
	DOK7	NIM1K	RP11-493L12.5	RP11-459O16.8	RP11-16K12.1	ACP6	TMEM14B	CTD-3080P12.3	UST	KLF5	CTC-458I2.2	DAB2	JAKMIP2	MTMR7	AC138035.2	SOX21		AC037459.4	GDF11	ENPP2	CTD-2227E11.1	MT1X	SIGMAR1	FAM96A	POLR1B	TTC19		BMPER	TAGAP	WIZ
	TMEM128	CTD-2636A23.2	FAM186B	RP11-109D9.4	RP11-154B12.3	RP11-495P10.3	RANBP9	ICE1	ESR1	MBNL2	ATG10	HEXB	DCTN4	PHYHIP	SERPINB1	SOX21-AS1		LOXL2	ARHGAP9	RP11-44N11.2	PLEKHA8	B3GNT9	RP11-195F19.5	CPLX3	CKAP2L	RP11-227G15.11		RP11-379H18.1	AGPAT4	ZNF682
	EVC	HMGCS1	EIF4B	NXNL2	LRRK1	AC245100.1	RP11-686D16.1	CTD-2154B17.4	SNX9	SLC10A2	NR2F1-AS1	LHFPL2	ZNF300	LETM2	RREB1	CLDN10		ADRA1A	RP11-81H14.2	ZFAT	GARS	RP11-615I2.2	TOMM5	RP11-593F23.1	ACTR3	SOCS7		AC018647.3	MAD1L1	UPK1A
	WFS1	PDE4D	NXPH4	RP5-1050E16.2	CCDC154	PDE4DIP	RP3-471C18.2	FBXL7	T	ZNF219	NR2F1	ARSB	CTB-12O2.1	ADAM9	TMEM170B	ING1		RP11-16P20.3	RAP1B	PARP10	LINC00525	SMTNL2	CKS2	CHRNA5	AC093901.1	GSDMB		NACAD	RBAK-RBAKDN	CEACAM5
	CPEB2	RP11-83M16.5	RP11-571M6.15	BARX1	RP11-435I10.4	HIST2H4A	HIST1H3E	CDH10	RP11-503C24.2	CTD-2213F21.2	EFNA5	RASA1	LCP2	RGS20	JARID2	GRTP1		DUSP26	LINC01481	APTX	SEC61G	INCA1	MFSD14B	FAH	NIFK-AS1	CTB-39G8.2		RP11-114G11.5	RNF216	GYS1
	ARAP2	MRPS36	ATP2B1	C9orf3	PYDC1	HIST2H2BE	RP11-457M11.5	NPR3	LINC00574	RP11-407N17.3	YTHDC2	GLRX	LINC01366	FAM110B	JARID2-AS1	AL161668.5		LINC01605	CNOT2	B4GALT1	VOPP1	RP11-420A6.2	FANCC	MESDC2	NIFK	WNT3		SBDS	SP4	PRRG2
	APBB2	MCCC2	RP11-796E2.4	RPL12	C16orf87	RP11-196G18.24	LINC00240	LIFR	AC093627.8	SAMD4A	SEMA6A	REEP5	DUSP1	SULF1	RNF144B	RP11-412H8.2		LINC00968	RPL6	NFX1	ZP3	NLGN2	ZNF367	RP11-382A20.4	TSN	NPEPPS		HIP1	C7orf31	EMC10
	LIMCH1	CTD-2376I4.1	RP11-693J15.5	TRUB2	SNX20	HIST2H4B	RP1-86C11.7	OSMR-AS1	AC092171.2	TMEM30B	CTD-3179P9.1	CTC-428G20.6	MSX2	ZNF704	TRIM38	PAX9		CTD-2339F6.1	PXN	PTENP1-AS	BHLHA15	ATP1B2	ANKS6	HBM	BIN1	RP11-6N17.6		PDK4	HERPUD2	ZNF784
	ATP8A1	FCHO2	RP11-511B23.1	PHYHD1	GNAO1	RPRD2	ZNF165	PLCXD3	AC006482.1	RAB15	SRFBP1	COMMD10	MAML1	KB-173C10.2	DDX39B	PLEKHH1		RP11-21C4.1	RP11-347I19.7	ALG2	SH2B2	CCDC144A	HSDL2	RP11-490O6.2	IWS1	DLX3		ATP5J2-PTCD1	TRGV10	CTD-2619J13.13
	GABRB1	HMGCR	C12orf42	LINC01503	CCL22	TARS2	XXbac-BCX196D17.5	ARL15	STEAP1B	PLEK2	SNCAIP	RP11-166A12.1	LTC4S	RIMS2	LST1	LINC01269		BHLHE22	RP11-463O12.3	SEC61B	RP11-325F22.2	ANKRD13B	CDK5RAP2	ARL6IP1	IMP4	APPBP2		COPS6	TRGV2	AC006386.1
	RCHY1	CTD-2235C13.3	KIAA1033	NCS1	CCL17	FALEC	DHX16	ESM1	DFNA5	SERPINA4	SMAD5	SNX2	TBC1D9B	DPYS	AIF1	RP5-1021I20.4		MSC	RP11-428O18.6	UGCG	RINT1	RP11-848P1.4	MEGF9	PLK1	MZT2A	SNHG25		PRKAR2B	RP11-467D6.1	DGCR5
	ANXA3	SLCO4C1	HVCN1	CEL	CTB-134F13.1	GOLPH3L	CCHCR1	C5orf67	FKBP14	AHNAK2	KLHL3	VDAC1	CTC-563A5.2	ZFPM2	HSPA1L	ENTPD5		KCNB2	COMMD6	SUSD1	DNAJB9	ASIC2	DPM2	PRSS36	R3HDM1	RP11-583F2.2		CBLL1	STK17A	MORC2
	PRKG2	FEM1C	RP13-941N14.1	RPL7A	RP11-61F12.1	PRUNE	BAG6	CTD-2037L6.2	SFRP4	RP11-32B5.7	PROB1	H2AFY	SYCP2L	TNFRSF11B	MAPK14	RP11-944C7.1		CA3	GGACT	TRAF1	SND1	CCL2	ZDHHC12	AHSP	MCM6	RP11-353N14.2		CPED1	AC004854.4	POLR2F
	SCD5	DTWD2	TPTE2	MRPS2	RP11-863P13.3	GABPB2	ZBTB12	ADAMTS6	AEBP1	RP11-680F8.1	ECSCR.1	TGFBI	ERVFRD-1	LY6E	FGD2	CATSPERB		FSBP	RASA3	MIR181A2HG	SND1-IT1	PPP1R1B	NUP188	NETO2	GTDC1	RP13-766D20.2		MKLN1	IKZF1	ZC3H7B
	NUDT9	HSD17B4	RPL21	LINC01451	SNAI3	ZNF687	C2-AS1	SERF1A	ZNF727	RASGRP1	CXXC5	SPINK6	DTNBP1	VLDLR-AS1	ZFAND3	SERPINA11		KCNS2	TRDC	HSPA5	CREB3L2	C1QL1	CRAT	CKLF	MMADHC	RP11-497H17.1		CALD1	RP11-479O9.4	MAPK8IP2
	ADH4	CTD-2280E9.1	LINC01058	EDF1	CTNS	RIIAD1	CUTA	RP11-136K7.2	TPST1	BMF	PCDHB7	CD74	GMPR	VLDLR	TREML4	AMN		ANGPT1	TINF2	ST6GALNAC4	PDIA4	SP2-AS1	UCK1	PMFBP1	PRPF40A	GAREM1		CHRM2	DMTF1	AP000254.8
	SLC39A8	MGC32805	SUCLA2-AS1	DPH7	C17orf107	RP11-98D18.15	UQCC2	ZNF366	MLXIPL	SPTBN5	PCDHB12	GM2A	ATXN1	PUM3	RP3-475N16.1	ASPG		RSPO2	GZMB	SARDH	AKAP17A	COL1A1	OLFM1	CMC2	ARL6IP6	KIAA1328		RP5-1070G24.2	ABCB1	AP001432.14
	TET2-AS1	C5orf63	RP11-90M2.5	B4GALNT4	CLEC10A	LINGO4	NUDT3	UTP15	ELN	FRMD5	PCDHB13	ATOX1	MBOAT1	TUSC1	RP1-261G23.7	RP11-532F12.5		CSMD3	RP11-561B11.2	CCDC183	RP13-297E16.4	NACA2	LCN15	MAP1LC3B	PSMD14	RP11-671P2.1		EGFL6	ZSCAN25	LINC01423
	NPNT	CSF2	MYCBP2	HRAS	KDM6B	RP1-178F15.4	TCP11	SV2C	CCL26	RP11-519G16.5	KIAA0141	THG1L	LINC01012	CA9	FKBP1C	RHOV		HAS2-AS1	RPL36AL	CCDC183-AS1	PRDX4	CTD-3035K23.6	RABL6	RNF135	STK39	RP11-669I1.1		ACE2	TRIM4
	CASP6	FSTL4	POU4F1	RP11-1391J7.1	RP11-849F2.4	INTS3	CLPSL2	CRHBP	TMEM120A	MYEF2	PCDH12	CTB-178M22.2	XXbac-BPG13B8.10	NPR2	MB21D1	CKMT1B		RP11-1082L8.4	GNG2	LCNL1	RP13-126P21.2	RP11-323N12.5	RNF208	AOC2	SPC25	RP4-681N20.5		PTCHD1-AS	TFR2
	RP11-679C8.2	SPRY4	GPR18	TOLLIP-AS1	PIK3R5	NUP210L	SLC26A8	RASGRF2	SEMA3C	C2CD4A	YIPF5	ATP6V0E1	PRR3	TMEM8B	CYB5R4	SORD		RP11-629O1.2	PTGDR	GRIN1	SLC38A5	PYCR1	ZMYND19	SLC4A1	PPIG	LINC00654		TMEM47	POLR2J3
	NDNF	SPRY4-IT1	ANKRD10	AC015691.13	NT5M	C1orf189	PRICKLE4	ERAP1	ADAM22	AC100830.5	SPINK7	DOK3	NEU1	LINC00950	FAM26F	GATM		LRRC24	PTGER2	TMEM210	PIM2	GATA6	PHRF1	HEXIM2	METTL5	NINL		DYNLT3	ZNF800
	KIAA1109	AC005592.2	TRAV1-1	ASCL3	UNC119	UBE2Q1	MEA1	WDR36	COL1A2	SMAD3	CTC-529P8.1	DDX41	PHF1	ALDH1B1	VNN1	C15orf48		RP11-207C16.4	RP11-665C16.6	FAM157B	MAGT1	TAF4B	DEAF1	MYL4	MYO3B	PABPC1L		RGN	RP11-138A9.2
	ANKRD50	AC005592.1	TRDV3	CALCB	SEZ6	KCNN3	ZNF318	EPB41L4A	CYP3A43	ARIH1	ABLIM3	B4GALT7	KCTD20	TJP2	VNN2	SCG3		TYRP1	DHRS7	IRF7	ZNF275	PCED1A	AP006621.5	TEX14	HAT1	RP4-530I15.6		RP11-258C19.7	TRBV3-1
	RP11-420A23.1	SPINK14	RP11-80A15.1	CALCA	RP13-753N3.3	RP11-307C12.12	GCM1	EPB41L4A-AS2	CNPY4	SH3GL3	AFAP1L1	RNF130	RAB44	TRPM3	RP11-240M16.1	GCNT3		SLC24A2	PRKCH	CDHR5	SSR4	ADAM33	KCNQ1	RP11-178C3.2	CDCA7	CDH4		KLF8	TRBV4-1
	SCOC	RP11-373N22.3	COCH	GAS2	EVI2A	DPM3	MLIP	MCC	PCOLCE	ZSCAN2	PCYOX1L	MGAT1	TRERF1	SLC28A3	HECA	STRA6		RP11-575I8.1	CTD-2555O16.2	SCT	RAB39B	REM1	KCNQ1OT1	CTD-2319I12.2	SP3	RP11-11M20.4		APOOL	TRBV5-1
	TBC1D9	FBXO38	RP11-111A21.1	MPPED2	UTP6	RP11-263K19.4	COL9A1	KCNN2	LRRC17	RHBDL1	MYOZ3	LINC00847	RP3-337H4.9	GAS1	STX11	RP11-307C19.2		RP11-384P7.7	ZBTB1	DRD4	RP11-252C15.1	ASIP	ART5	C17orf64	OLA1	RBBP8NL		TCEAL3	TRBV4-2
	ZNF330	RNF145	RPS29	SYT13	EIF1	MTX1	COX7A2	SEMA6A-AS1	DOCK4-AS1	CLDN6	CTC-345K18.2	PAK1IP1	HSP90AB1	GAS1RR	IGF2R	TMED3		CCL19	TMEM229B	CD81-AS1	POLR3D	SNX21	OR52N2	KPNA2	ATP5G3	AC005329.7		TCEAL1	TRBV6-2
	SMARCA5-AS1	CTB-11I22.1	CTD-2509G16.5	GYLTL1B	FAM215A	CLK2	PHIP	RP11-434D11.4	ANKRD7	GLIS2	FAM114A2	ADTRP	SMAP1	GADD45G	CAHM	ABHD17C		RMRP	ISM2	TRIM22	ENTPD4	PLTP	MRPL17	HN1	HNRNPA3	REEP6		LRCH2	TRBV7-2
	FREM3	CTB-11I22.2	CTD-2325P2.3	CAPN1	PPY	ASH1L-AS1	RP1-232L24.3	AC004775.5	PRRT4	RP11-77H9.6	MFAP3	TPMT	FAM46A	ROR2	C6orf120	HOMER2		MAMDC2	GPR65	SVIP	NUGGC	PTGIS	SCUBE2	SLC25A19	UBE2E3	PCP2		SMIM10	TRBV7-3
	RP13-578N3.3	PWWP2A	RP11-895M11.3	RBM4	CTD-2534I21.8	RHBG	POU3F2	SHROOM1	FAM71F1	CTA-276F8.1	AC008697.1	TDP2	ZNF292	RAD23B	ADAP1	MESP1		ASPN	LINC01146	CSTF3-AS1	RP11-380I10.4	TSHZ2	IPO7	C17orf99	ZC3H15	ICAM5		FAM127C	TRBV9
	GYPE	CCNJL	RP11-164H13.1	RHOD	CTD-2020K17.1	HDGF	PDSS2	LRRTM2	CALU	TMC7	IL12B	C6orf62	USP45	SVEP1	ZFAND2A	WASIR2		PTCH1	RP11-294C11.5	RP4-607I7.1	PNOC	GATA5	MICALCL	TUBB6	ASNSD1	CTD-3105H18.18		FGF13	TRBV10-1
	MMAA	CREBRF	TRAF3	RP11-7I15.4	MAP3K14	LRRC71	RP1-287H17.1	AC005754.8	KLF14	RP11-57A19.2	KIAA1191	RP3-369A17.4	KIAA1919	PAPPA	LFNG	NTHL1		RP11-180I4.2	APBA2	LPXN	PLPP5	STMN3	PRRG4	PSMG2	OSGEPL1-AS1	PALM3		AFF2	TRBV11-1
	TMEM184C	FAF2	RP11-731F5.2	MMP3	HEATR6	C1orf204	MYB	PCDHB8	RP11-38M8.1	TBX6	SNCB	TRIM27	TRAF3IP2	PAPPA-AS1	TTYH3	ZG16B		PALM2	RP11-546B15.1	CYB561A3	SLCO5A1	CBARP	QSER1	TTC39C	PMS1	KIAA1683		BGN	TRBV6-5
	GATB	CTB-129O4.1	IGHD	AP000936.4	RP11-147L13.2	VSIG8	BCLAF1	PCDHGA4	AKR1B15	ABCC12	UNC5A	CLIC1	RP3-486I3.7	CRB2	AP5Z1	PRSS22		PALM2-AKAP2	B2M	WDR74	RP11-159H10.3	CTB-50L17.16	NUP160	TIMM21	NEMP2	JUND		PNCK	TRBV7-4
	SH3RF1	CTC-573N18.1	IGHM	MPZL2	AC027601.1	CFAP45	RP11-356I2.1	PCDHGB4	SLC37A3	MMP15	N4BP3	HLA-DRA	GOPC	FPGS	CTB-161C1.1	KREMEN2		MUSK	GABPB1	PPP1R14B	TRAM1	CTC-518P12.6	SLC43A3	GNRH2	AC093388.3	ZNF486		FLNA	TRBV5-4
	RP11-287F9.2	RP1-90J20.8	IGHV1-58	KCNJ1	RP13-516M14.4	DCAF8	RAET1E-AS1	PCDHGB5	PRKAG2-AS1	HSF4	COL23A1	HLA-DRB5	L3MBTL3	RP11-339B21.13	ZNF316	PAQR4		ZNF883	HEXA-AS1	RP11-783K16.5	RP11-92K15.3	ANGPTL4	ZFP91	PANK2	STAT1	CTD-2626G11.2		GDI1	TRBV6-6
	WWC2-AS2	RP3-500L14.2	IGHV3-64	GLB1L3	NDUFV2-AS1	RP11-574F21.2	ARID1B	PCDHGB6	XG	CDH3	RASGEF1C	HLA-DRB1	ENPP3	LINC01219	IGF2BP3	SHISA9		ZFP37	CTD-3154N5.1	RPS6KA4	TPD52	S1PR2	FAM111B	SNRPB2	CCDC150	SLC7A10		MCPH1	TRBV5-5
	WWC2	RP11-359N11.1	IGHV3-73	RP11-464C19.3	RP11-53B2.3	TSTD1	RP5-933K21.3	ARAP3	RAI2	HAS3	FLT4	HLA-DQA1	RP11-557H15.4	TRIM34	CPVL	PDXDC1		RGS3	IL16	AP003774.4	E2F5	KANK2	FADS2	RP5-1096J16.1	MOB4	HPN-AS1		FAM66D	TRBV7-6
	HELT	LINC01108	IGHV5-78	CALML3	RP11-739L10.1	KLHDC9	MRPL18	PCDH1	ADGRG2	TUBB3	SERPINB9P1	HLA-DQB1	TNFAIP3	RIC3	ZNRF2	CRYM		TNC	PRC1-AS1	TIGD3	RP11-10N23.4	CERS1	FADS1	OSER1	MARS2	CTB-102L5.4		LONRF1	TRBV5-6
	ZFP42	MYLIP	RP11-111A22.1	KIAA1217	PSTPIP2	NIT1	PRR18	GRPEL2	CHST7	DBNDD1	RP11-428J1.4	HLA-DQB1-AS1	GVQW2	SOX6	PPP1R17	SCNN1G		TTLL11	HBA2	SLC25A45	INTS8	CILP2	UQCC3	UBE2C	SGOL2	CTC-490E21.12		LZTS1	TRBV7-9
	BRD9	KIF13A	GATM-AS1	ZNF32	ALPK2	UFC1	FGFR1OP	ARHGEF37	SPACA5	RP1-59D14.5	PPP1R3G	HLA-DMB	REPS1	NELL1	AVL9	SCNN1B		C9orf106	HBA1	MALAT1	TP53INP1	SBSN	MACROD1	CTC-265F19.3	BZW1	TMEM145		HR	TRBV13
	CLPTM1L	GPLD1	RP11-430B1.2	PHYHIPL	RP11-1151B14.4	RP11-297K8.2	PHF10	PPARGC1B	PRAF2	TRPV1	NRN1	HLA-DMA	PLAGL1	KCNA4	AMPH	ERN2		ADAMTS13	HBQ1	FCHSD2	MTDH	LINC01535	VEGFB	PLIN3	PPIL3	PPP1R37		SORBS3	TRBV12-3
	IRX2	HIST1H1T	PIGB	LRRTM3	CDH20	USP21	RP1-266L20.2	PDE6A	WDR45	PELP1	SNRNP48	HLA-DPA1	RP11-545I5.3	RCN1	RABGEF1	CHP2		ADAMTSL2	CAPN15	P2RY6	UBR5	CTD-2528L19.6	MRPL49	ZNF788	NIF3L1	RSPH6A		RBPMS	TRBV12-4
	IRX1	SFTA2	LINC00926	H2AFY2	RP4-530I15.9	PPOX	XX-C2158C6.3	NMUR2	SPIN2A	RASD1	NBAT1	HLA-DPB1	RAB32	WT1	SPDYE5	GPT2		DBH-AS1	SNHG9	RELT	KB-1980E6.3	PSG4	SLC29A2	KLF1	ORC2	IRF2BP1		BRF2	TRBV12-5
	SEMA5A	DPCR1	RORA-AS1	RPS24	AC005220.3	SDHC	AC091729.9	FAXDC2	NLGN3	EVPLL	HFE	PPARD	STXBP5-AS1	WT1-AS	FGL2	TOX3		COL5A1	MMP25-AS1	UCP2	RP11-1084E5.1	NKPD1	NUDT8	SYCE2	SUMO1	ARHGAP35		RP11-513D5.2	TRBV14
	CTNND2	MUC22	RPL4	CH25H	C20orf197	CFAP126	INTS1	CNOT8	SLC16A2	EFCAB5	ZNF322	PNPLA1	STXBP5	EIF3M	LAMTOR4	CPNE2		DKFZP434A062	ZNF200	XRRA1	DERL1	INAFM1	AP000439.2	MRPL34	NOP58	AC010524.2		TACC1	TRBV15
	AC016549.1	APOM	RP11-158M2.2	SLC16A12	RGS19	CCDC190	PSMG3	GEMIN5	ZDHHC15	SPACA3	C6orf15	TREM2	PPIL4	DEPDC7	C7orf43	HSD11B2		RP11-754B17.1	ZSCAN32	UVRAG	SLC52A2	MEIS3	KRTAP5-8	LSM4	RPE	KCNC3		RAB2A	TRBV18
	FAM105A	C6orf47	SEMA4B	CYP26A1	GADD45B	TMCO1	WIPI2	CTC-455F18.1	FGF16	TBC1D3L	RGL2	TREM1	RGS17	TNKS1BP1	SAP25	CHST4		PGAP2	CDIP1	PCF11	RIC1	CTC-453G23.8	POLD3	ZNF93	BARD1	CTD-2537I9.16		ADHFE1	TRBV19
	FAM134B	LY6G6C	SYNGR3	LOXL4	EBI3	RP11-466F5.8	PMS2	FGF18	LPAR4	C17orf96	LHFPL5	PLA2G7	SCAF8	SERPING1	LRCH4	MARVELD3		CTD-2371O3.2	LITAF	HYOU1	GLDC	CLEC11A	AMOTL1	CEBPG	ATIC	ZNF552		PREX2	TRBV20-1
	C5orf17	C2	CASKIN1	INA	KDM4B	MPC2	AIMP2	STC2	PABPC5	CTB-58E17.9	YIPF3	SLC17A5	TFB1M	ROM1	NAMPT	NECAB2		DKK3	RP11-21M24.2	RP11-110I1.13	RP11-390F4.6	GP6	RP11-839D17.3	GPI	XRCC5	KB-226F1.2		PI15	TRBV21-1
	LMBRD2	XXbac-BPG157A10.21	RP11-876N24.2	GSTO2	ZNF846	DCAF6	USP42	CLTB	NAP1L3	B4GALNT2	C6orf141	LINC01526	SYTL3	ATL3	PNPLA8	CTD-2015G9.2		SPON1	CTD-3203P2.1	GRAMD1B	VCP	PTPRH	ZW10	HAMP	ARPC2	SEC14L6		PAG1	TRBV23-1
	WDR70	C6orf1	RABEP2	VWA2	CTC-239J10.1	NME7	ZNF853	ZNF354B	FAM133A	ACSF2	KIAA1586	RP11-379B8.1	KIF25-AS1	RP11-697H9.2	IMPDH1	SGSM2		PTPN5	SBK1	RP11-712L6.5	GLIDR	KREMEN1	KMT2A	RYR1	CTDSP1	TUG1		C8orf88	TRBV24-1
	DHX29	RP3-340B19.3	CD19	TCERG1L	CTC-548K16.1	CCDC181	RP11-265E18.1	ZNF354C	RP11-524D16__A.3	ABCC3	RP11-554D15.1	AKIRIN2	LINC01624	FOSL1	RP11-212P7.2	GGT6		LUZP2	ITGAL	KIRREL3	CBWD5	EMID1	BCL9L	CEACAM8	RQCD1	H1F0		RP11-10N23.5	TRBV25-1
	RP11-434D9.1	MAPK13	RP11-231C14.7	BNIP3	DNAJB1	SCYL3	MRPS17	BTNL8	SYTL4	TOM1L1	SH3BGRL2	NDUFAF4	SCIN	TMEM151A	RP11-306G20.1	VMO1		ANO3	PRR14	SEPHS1	CBWD3	CDC42EP1	HMBS	CKM	NHEJ1	BAIAP2L2		KB-1448A5.1	TRBV27
	OCLN	BRPF3	AC009133.21	RP11-432J24.3	CTD-3149D2.4	KIFAP3	CCT6A	BTNL3	ARMCX1	RNF43	SNAP91	SNX3	AHR	RIN1	AC058791.1	MFSD6L		FIBIN	ITGAD	STAM-AS1	FXN	CSDC2	RNF26	PGLYRP1	ZFAND2B	CTA-989H11.1		SDC2	TRBV29-1
	ZBED3	LINC01276	PYCARD-AS1	CALY	KCNN1	MROH9	CHCHD2	BTNL9	ARMCX3-AS1	RP11-180P8.3	NT5E	CD164	TWISTNB	AP003419.11	RP11-138A9.1	NTN1		BBOX1-AS1	ADGRG1	ARL5B	IARS	RP3-402G11.25	TBCEL	DHDH	TUBA4A	LL22NC03-75H12.2		STK3	TRBJ1-2
	HOMER1	PGC	RP11-413H22.2	CYP2E1	AC068499.10	RP1-127D3.4	TBL2	DUSP22	ARMCX2	FAM20A	CGA	FIG4	NFE2L3	CARNS1	MTPN	RP11-85B7.2		RP11-613D13.8	SLC7A6OS	RP11-324I22.4	RP11-492E3.2	MIR99AHG	TECTA	TMSB4Y	MRPL44	RP3-522J7.6		NCALD	TRBJ2-2
	SERINC5	TAF8	RP11-481J2.2	LRTM2	AD000671.6	FMO4	RUNDC3B	SERPINB6	TCEAL7	SOX9	RARS2	DDO	CHN2	MRGPRF-AS1	TBXAS1	ADORA2B		P2RX3	RP11-303E16.7	RET	EHMT1	ADAMTS1	EI24	ATP6V1E1	SP140L	CTA-384D8.36		RP11-395G23.3	TRBJ2-3
	TMEM161B	GNMT	RLTPR	CCND2-AS1	YIF1B	SLC9C2	CYP51A1-AS1	BMP6	PLP1	SSTR2	RP11-127B16.1	SLC16A10	SPDYE1	ME3	KDM7A	SREBF1		YIF1A	KLHDC4	WDFY4	ZNF215	LINC01426	LINC00704	XXbac-B135H6.15	GPR55	CH507-42P11.8		ZHX1	TRBJ2-4
	TTC37	C6orf223	DUS2	NTF3	KCNK6	ANKRD45	ASB4	NEDD9	RAB9B	TRIM47	RP11-436D23.1	RP13-143G15.4	LINC00957	CTD-2005H7.1	GSTK1	LGALS9C		RP11-655M14.12	BANP	RP11-442H21.2	PPFIBP2	PCBP3	DHTKD1	ADRBK2	PSMD1	CH507-338C24.1		NDRG1	TRBJ2-5
	ARSK	TRAM2-AS1	ZNF821	FAM66C	IFNL1	RP11-195C7.1	SHFM1	EDN1	CHRDL1	EVPL	FBXL4	MAP3K5	POLM	NXPE4	AC093673.5	LGALS9B		RP11-626H12.1	RNF166	STAMBPL1	FKBP2	COL6A1	PRTFDC1	YWHAH	NCL	BACH1-IT2		PTK2	TRBJ2-7
	RHOBTB3	GSTA4	AC004158.3	SPX	CYP2S1	RP11-428K3.1	PILRB	GFOD1	PAK3	AC144831.3	LAMA4	CITED2	NPC1L1	BACE1	ZNF746	CCDC144NL-AS1		ANO1	ZNF276	IFIT2	SYVN1	AP001469.9	MYO3A	RP1-90G24.10	PTMA	AP000295.10		GPR20	TRBV30
	PAM	FBXO9	RP11-252A24.3	TM7SF3	CEACAM4	AXDND1	PPP1R35	SLC17A3	SLC25A43	LINC00668	MARCKS	RP5-899B16.1	VWC2	TMEM136	PRKAG2	SLC13A2		WNT11	RAP1GAP2	LINC00865	CMB9-22P13.1		RP11-462L8.1	PVALB	PDE6D	RUNX1		CTD-3064M3.7	FAM131B
	APC	PTP4A1	RPL13	SYT10	CLASRP	TDRD5	MUC12	BTN3A3	TMEM255A	MTCL1	TRAPPC3L	RP3-460G2.2	ZNF736	MIR100HG	DNAJB6	CPD		RP11-91P24.5	CHRNB1	BLNK	C11orf80		SYT15	IL10RB-AS1	HJURP	AP000688.29		MAF1	EPHA1-AS1
	DMXL1	EYS	P2RX5-TAX1BP3	CNTN1	IGLON5	RP11-540K16.1	ZNHIT1	HCG11	C1GALT1C1	RP11-419J16.1	RWDD1	RP1-45I4.2	ZNF680	ROBO3	SLC25A6	CTD-2349P21.5		FAT3	VAMP2	PIK3AP1	RPS6KB2		PTPN20	AP000569.9	SCLY	SH3BGR		ZNF34	TCAF2
	SNX24	BCKDHB	P2RX5	TMPRSS12	LGALS2	SMG7	DUS4L	ZSCAN9	XPNPEP2	RP11-595B24.2	MAN1A1	RP3-466P17.1	ERV3-1	RP11-680F20.9	LINC00106	ZPBP2		VSTM5	BORCS6	RP11-85A1.3	C11orf24		SLC25A16	SUMO3	ILKAP	SIK1		PGM5P3-AS1	AC144652.1
	CHSY3	RP11-250B2.6	SCIMP	RP11-923I11.3	SLC16A8	APOBEC4	LAMB4	NKAPL	RP11-308B5.2	RP11-627G18.4	GJA1	SFT2D1	GS1-124K5.3	CDON	TBL1X	RAPGEFL1		MAML2	RP11-849F2.7	RP11-179B2.2	SPCS2		SAR1A	FTCD	NDUFA10			CDC37L1	RBM33
	UBE2B	POPDC3	RABEP1	RP11-845M18.7	MAFF	TRMT1L	AC003088.1	HLA-E	FAM127A	SMAD7	SERINC1	FAM20C	KCTD7	RP11-673E11.2	MSL3	KRT19		PGR	STX8	RP11-416N2.4	RAB30		LRRC20		MYEOV2			LURAP1L	P2RY8
	ETF1	AMD1	NUP88	KRT5	ATF4	C1orf27	LINC01392	FLOT1	ADGRG4	RP11-248M19.1	RNF217-AS1	AC147651.4	TYW1	PITRM1-AS1	TLR8	SOST		RP11-864G5.3	PIGS	CCDC186	SLC35F2		MRPS16		RNPEPL1			SNAPC3	TCEANC
	CTNNA1	ROS1	RPL26	RP11-834C11.5	MKL1	LINC01031	HYAL4	HLA-C	LINC00632	BMP2	SLC18B1	GNA12	TYW1B	RP11-554I8.2	AP1S2	EPN3		MMP13	AC069363.1	TDRD1	POU2AF1		PPIF		ATG4B			DNAJB5	TRAPPC2
	PFDN1	RP1-179P9.3	ADPRM	GLS2	NAGA	ZBTB41	CEP41	HLA-B	CDR1	LINC00261	HIVEP2	RAC1	RP11-313P13.5	LINC00706	PHKA2	TOB1		ARHGAP20	CCL3	FAM196A	RP11-334E6.10		RP11-57C13.3		ING5			CCDC107	CA5B
	HARS2	FAM184A	RP11-131K5.1	NACA	CTA-126B4.7	CRB1	COPG2	EHMT2	CDR1-AS	CST1	UTRN	AC005082.12	LAT2	LINC00707	ACOT9	ST6GALNAC1		FXYD6-FXYD2	CCL4	C12orf57	STT3A		PANK1		RAD18			TPM2	ZRSR2
	PCDHA12	HINT3	TVP23C-CDRT4	TAC3	CTA-384D8.34	RP11-134G8.5	RP11-2E11.9	PPT2-EGFL8	PRRG3	RP4-568C11.4	GRM1	GPNMB	RHBDD2	PROSER2-AS1	SAT1	RP13-766D20.4		RP11-770J1.3	AC131056.3	CLEC4C	SRPRA		RP11-76P2.4		OGG1			TLN1	ZFX
	ADRB2	ECHDC1	CTC-457L16.2	METTL1	IFNGR2	RP11-307B6.3	C7orf55	EGFL8	SLC10A3	ABALON	GINM1	SNX10	YWHAG	CACNB2	KLHL15	ZNF750		RP11-110I1.14	CCL3L3	KLRF2	FOXRED1		SLC25A28		TADA3			TLE1	LINC01281
	NDST1	RP3-406A7.7	RP11-381P6.1	AVIL	AP001056.1	RP11-465N4.5	MRPS33	AGPAT1	FUNDC2	MAP1LC3A	RP1-12G14.9	RP4-777O23.1	KRIT1	LINC00839	CYBB	RP11-474N24.6		GRIK4	CCL4L2	ETV6	DCPS		PPRC1		ARPC4			C9orf153	KDM6A
	SYNPO	RP11-439L18.1	RPL23A	SLC6A15	ITGB2-AS1	CYB5R1	REPIN1	NOTCH4	PDGFRL	MMP24	RAET1L	TRGV6	KMT2E	ANXA8L1	MID1IP1-AS1	DSG3		PKNOX2	CTB-58E17.1	LOH12CR2	RP11-744N12.3		SFXN2		RPUSD3			UNQ6494	TBC1D25
	KCNIP1	RP1-45I4.3	CDK5R1	IKBIP	S100B	SLC41A1	ZNF775	XXbac-BPG246D15.9	EBF2	WFDC3	PLEKHG1	VPS41	COG5	ANXA8	RP2	LINC01539		FEZ1	RP11-358B23.1	RP11-707G18.1	FBXO18		SLK		BRK1			RP11-435O5.5	FOXP3
	RANBP17	LTV1	RPL19	ASCL1		EIF2D	ATG9B	TAP2	CLU	LINC01270	AKAP12	AC004988.1	NRCAM	OGDHL	SYN1	SERPINB13		ST3GAL4-AS1	FAM134C	ITPR2	DNAJC1		DCLRE1A		NUP210			ERCC6L2	GNL3L
	ERGIC1	SAMD5	CCR7	ASCL4		IRF6	PPP2R3B	MRPS18A	SCARA5	ATP9A	MYCT1	INHBA	THAP5	BICC1	CFP	SERPINB4		ADAMTS8	GPATCH8	RP11-1060J15.4	RP11-573G6.10		RAB11FIP2		LSM3			LINC00092	PAGE5
	CTB-43E15.1	RP11-307P5.1	RPL27	ALKBH2		DIEXF	PNPLA4	CAPN11	FGFR1	PMEPA1	CNKSR3	BLVRA	CTTNBP2	CTNNA3	WAS	SERPINB3		RP11-433J20.1	TBX21	ERGIC2	RP11-135A24.4		EIF3A		METTL6			TMEM38B	RP6-159A1.3
	FAM193B	ARMT1	RP11-138C9.1	GLTP		SERTAD4-AS1	RP11-692P14.1	ADGRF5	SFRP1	BIRC7	TMEM242	TBRG4	AC009784.3	RP11-344N10.5	GRIPAP1	SERPINB11		RP1-251M9.2	OSBPL7	OVOS2	MARCH8		MCMBP		SGOL1			RABGAP1	IL2RG
	CLK4	TULP4	CD79B	SRRM4		SERTAD4	SMPX	RP3-331H24.5	RP11-360L9.8	FLJ16779	ZDHHC14	TNS3	SVOPL	SYNPO2L	TFE3	SERPINB7		ITGA8	ABI3	RP11-396F22.1	BTAF1		NSMCE4A		EOMES			RP11-167N5.5	ACRC
	RP1-40E16.12	RPS6KA2	SCN4A	RP11-87C12.2		HHAT	RBM10	LINC00472	PLAT	RP4-697K14.15	PARK2	HUS1	KIAA1549	DUPD1	RP6-159A1.4	SERPINB10		MALRD1	LIMD2	CCNT1	IDE		ECHS1		MLH1			LAMC3	CHIC1
	PXDC1	AC093627.10	RPL38	RP11-486O12.2		RP11-354K1.2	HDAC6	CD109	PENK	SHC2	LINC01558	C7orf69	ATP6V0E2-AS1	TMEM254-AS1	RP5-1091N2.9	SDCBP2		MSRB2	DDX5	MON2	TLL2		SYCE1		RPSA			NTNG2	ATRX
	GCNT2	C7orf26	PRCD	RP11-575F12.2		RP11-122M14.1	TIMM17B	HACE1	XKR9	TCF3	RP3-431P23.5	UPP1	KCNH2	FAS	BRWD3	SLC4A11		RP11-285G1.2	RGS9	CPSF6	GBF1		FOXM1		SS18L2			KCNT1	GPR174
	RP1-151F17.2	NDUFA4	ANKRD12	GJB6		SPATA45	BMP15	C6orf3	MMP16	AC005256.1	AC226118.1	LIMK1	ABCB8	TBC1D12	NKRF	RP5-1056H1.2		GDF10	RP11-401F2.3	ZDHHC17	SFXN4		CHD4		KIF15			EXD3	TRMT2B
	RP1-167F1.2	ETV1	RP11-706P11.2	RNF17		FLVCR1-AS1	RP11-33H15.1	LINC01268	RP11-586K2.1	TLE2	PRKAR1B	CLIP2	GALNT11	RP11-483F11.7	ELF4	PAX1		VSTM4	PITPNC1	POC1B-GALNT4	PAOX		GNB3		CCR5			BRSK2	TSC22D3
	MRS2	MALSU1	RP11-35G9.3	GPR12		SMYD2	GPR173	RP11-544L8__B.4	TMEM55A	ANKRD24	GPR146	CCL24	KMT2C	AS3MT	ENOX2	BPIFA1		RP11-96B5.3	RP11-147L13.15	C12orf45	RP11-108K14.8		RP11-266K4.9		ELP6			OR51E1	AMMECR1
	LRRC16A	CRHR2	BCL2	LECT1		USH2A	KDM5C	ENPP1	CTD-2006H14.2	STAP2	RP11-449P15.1	SSC4D	RP4-639J15.3	SORCS1	MIR503HG	ARHGAP40		RP11-556E13.1	LINC00469	SELPLG	ITFG2		DERA		ATRIP.1			PRKCDBP	ALG13
	RP1-153G14.4	EPDR1	NETO1	PCDH20		ESRRG	LAS1L	IFNGR1	GDF6	UBXN6	FSCN1	PTPN12	CRLF2	ATRNL1	ABCD1	FAM83D		PCDH15	CD300A	CUX2	CCND2		MED21		SLC25A20			ILK	TENM1
	ZSCAN31	STARD3NL	RP11-862L9.3	MIR4500HG		GPATCH2	PIN4	ADGRG6	CPQ	SLC25A23	ICA1	ARPC1B	PRKX	HSPA12A	CTD-3212A4.2	PI3		LINC00844	ARMC7	RP11-780K2.1	CD27		RP11-476D10.1		ARIH2OS			MRVI1	ZNF280C
	ZSCAN12	C7orf25	RP3-453C12.15	CLYBL		SPATA17	PHKA1	PHACTR2	OSR2	ICAM1	PHF14	PILRA	ARHGAP6	HTRA1	LINC00599	WFDC2		ATOH7	TSEN54	ZCCHC8	TAPBPL		ENDOU		ARIH2			RP13-631K18.5	LINC00629
	HLA-G	MRPL32	CD40	RP11-12G12.7		RP11-392O17.2	PHKA1-AS1	SASH1	RP11-574O7.1	ZSWIM4	THSD7A	PLOD3	CTPS2	ATN1	CTD-2547L16.1	SLC13A3		COL13A1	AANAT	CCDC62	RP11-180M15.4		KRT6A		APEH			C11orf58	FAM122C
	MICA	UBE2D4	RP1-148H17.1	RNASE7		IARS2	CPXCR1	RAET1G	HAS2	EPHX3	TMEM106B	DLD	RP13-314C10.5	C1RL	SLC18A1	SLC2A10		MINPP1	PDE6G	SLC15A4	GPRC5D		METTL7B		CYB561D2			EXT2	CD40LG
	AGER	NUDCD3	BCAS4	NYNRIN		HHIPL2	PSMD10	ULBP2	LY6K	NR2F6	ARL4A	GPR85	IL1RAPL1	PRH1-PRR4	GFRA2	EYA2		HECTD2	CSNK1D	RP11-21K12.3	HIST4H4		CDK2		TWF2			PRDM11	PNMA5
	PBX2	OGDH	KCNG1	ARHGAP5-AS1		TAF1A-AS1	NKAP	ULBP1	MINCR	ANO8	AGMO	LINC00998	DDX3X	RP11-993B23.3	SLC25A37	B4GALT5		HOGA1	CD7	GLT1D1	C12orf77		CS		PPM1M			ARHGAP1	L1CAM
	LEMD2	CRCP	RP4-724E16.2	NKX2-8		BROX	DCAF12L1	VIP	RP11-264I13.2	GDF15	RAPGEF5	TFEC	GPR34	PDZRN4	ADAMDEC1	GNAS		HPSE2	RP11-769O8.1	ZNF10	RP11-283G6.3		RP11-977G19.11		WDR82			SLC39A13	RP11-148O21.2
	ANKS1A	TMEM248	RPS21	TTC6		CNIH3	PRR32	RP11-302L19.3	PTPRD-AS1	CRLF1	FAM126A	ATP6V1F	MAOB	MAP3K12	PTK2B	AC005262.2		SH3PXD2A	LINC00470	PSPC1	DENND5B		SPRYD4		GLYCTK			CPSF7	NEFM
	C6orf89	TRIM50	RP11-93B14.6	RP11-129M6.1		ENAH	RP11-85L21.4	GPER1	RP11-536O18.1	TMEM59L	CCDC126	IRF5	AF196970.3	METTL21B	ZNF703	FUT6		PLPP4	MYL12A	ZMYM2	DENND5B-AS1		NEMP1		PBRM1			PYGM	RP11-486M23.1
	MTCH1	POM121C	CTD-3184A7.4	KTN1-AS1		EPHX1	LINC00633	ELFN1	RP11-120J1.1	GPATCH1	NPY	AKR1B1	GATA1	RP1-78O14.1	RP11-360L9.7	FUT3		RAD52	CTD-3096M3.1	LINC00327	BICD1		CDK4		DENND6A			NPAS4	SARAF
	MDGA1	PCLO	RP4-583P15.10	RP11-902B17.1		RP11-285F7.2	RP13-210D15.4	FOXK1	ADAMTSL1	LRP3	HOXA1	PARP12	KANTR	PTPRQ	RP11-231D20.2	CTD-3128G10.6		C1RL-AS1	RP11-973H7.1	FLT3	PUS7L		RP11-571M6.17		PDHB			ACTN3	LEPROTL1
	BYSL	KIAA1324L	R3HDM4	SYT16		TMEM63A	ATP2B3	SOSTDC1	LINC01239	GRAMD1A	HOXA7	ADCK2	WNK3	KERA	SPIDR	ZNF177		RP11-266K4.14	RNF125	PAN3-AS1	RP11-474P2.4		C12orf29		PSMD6			AP003419.16	RP11-51J9.5
	ABCC10	TMEM243	RPS15	GPX2		PYCR2	RP11-66N11.8	AC002480.3	CNTFR	SYNE4	HOXA10	NDUFB2	RRAGB	RP11-486A14.2	LYN	YIPF2		RP13-735L24.1	RP11-53I6.4	KIAA0226L	LINC00935		TMPO-AS1		UBA3			MRGPRF	FUT10
	TJAP1	CYP51A1	RPL36	ARG2		RP11-396C23.4	SRPK3	AC002480.4	IL11RA	CNFN	TRIL	RP5-894A10.2	ARHGEF9	RP11-210L7.3	RP11-280G9.1	TMEM205		SMCO3	SLC14A2	RP11-245D16.4	FKBP11		TXNRD1		PPP4R2			RP11-800A3.7	POMK
	MAD2L1BP	PPP1R9A	CD70	NGB		RP11-275I14.4	TMEM187	AC073072.5	RECK	CEACAM1	NOD1	TPK1	NAP1L6	RP11-818F20.5	YTHDF3	CYP4F3		LINC01489	SNHG22	UCHL3	SPATS2		GPN3		PCNP			ARHGEF17	CTD-2532N20.1
	VEGFA	PON3	CTB-133G6.1	RP11-862G15.1		PSEN2	C8orf48	IL6	PCSK5	KCNN4	FZD9	NOM1	FTX	TMEM263	RP11-16E18.3	CYP4F12		BCAT1	MEX3C	UBAC2	ITGB7		RP11-131L12.2		KIAA1524			ARHGAP42	VCPIP1
	MRPL14	AC004012.1	FCER2	CHGA		RP11-245P10.4	PCM1	AC004540.4	C9orf170	CBLC	GATSL2	AC011899.9	RLIM	CRY1	FLJ42969	B3GNT3		RP11-96H19.1	MBP	GPR183	RP11-123K3.9		MLEC		GTPBP8			TRPC6	C8orf44-SGK3
	TMEM63B	BRI3	CTC-250I14.3	RP11-982M15.6		TRIM17	TTI2	AC004540.5	S1PR3	KLC3	WBSCR16	RP11-452C13.1	UPRT	RP11-837J7.4	KB-1507C5.4	SPINT2		SLC38A4	PTPRA	TM9SF2	MARS		RP11-173P15.9		NAA50			GUCY1A2	LACTB2-AS1
	CLIC5	RP11-514P8.7	CACNA1A	RP11-44N21.1		HIST3H2A	ADAM32	AC004947.2	OGN	CD3EAP	HSPB1	RP11-733O18.1	ATP7A	MAP1LC3B2	FAM91A1	CYP2F1		RP11-370I10.11	CST7	ARHGEF7	IFNG-AS1		KNTC1		LRRC58			SLN	RPL30
	KLHL31	ARMC10	CLEC17A	RP11-624L4.1		HIST3H2BB	MTFR1	SKAP2	OMD	BBC3	AC004862.6	FAM9B	DIAPH2-AS1	HSPB8	MTSS1	CEACAM7		SP7	APMAP	RPPH1	RP11-81H14.1		KMT5A		RABL3			ALG9	RNF19A
	RP13-476E20.1	LINC01004	RPL18A	PHGR1		RHOU	SLC10A5	HOXA4	FBP2	CTB-60B18.10	CD36	HCCS	BTK	CCDC64	RP11-473O4.4	CXCL17		HOXC9	RP11-243J16.7	KLHL33	RP11-611O2.1		BRI3BP		POLQ			CRYAB	RP11-44N11.3
	LRRC1	PUS7	UBA52	RP11-321G12.1		ABCB10	C8orf59	HOXA5	COL15A1	MYH14	SEMA3A	TMSB4X	ARMCX3	DNAH10OS	PHF20L1	CD177		RP11-366L20.2	COMMD7	RNASE6	RP11-588H23.3		RP11-989F5.3		CCDC58			ZBTB16	ZHX2
	DST	LSMEM1	ZNF506	RPLP1		RP5-858B6.3	COX6C	AQP1	LPAR1	MYBPC2	SEMA3D	GS1-600G8.5	ACSL4	FAM101A	SLA	ZNF428		TRHDE	RP3-477O4.14	HNRNPC	HSP90B1		POLE		PARP9			TAGLN	TG
	KHDRBS2	ST7-AS1	CD22	RCN2		MAP10	FBXO43	GHRHR	PSMD5	MMP11	RBM48	MOSPD2	WDR44	UBC	RP11-489O18.1	FOXA3		RP11-54A9.1	CNBD2	CTSG	CKAP4		PXMP2		SEC22A			PCSK7	ST3GAL1
	DDX43	ST7-AS2	OVOL3	HYKK		RP5-827C21.4	KB-1410C5.3	PDE1C	GSN	KB-1125A3.11	VPS50	ATP6AP2	XIAP	TMEM132B	RP11-809O17.1	LMTK3		BBS10	SLA2	RP11-104E19.1	FICD		C1QTNF9B-AS1		UMPS			AP002954.3	GML
	COL12A1	ASZ1	RPS16	RPS17		LGALS8-AS1	TBC1D31	KBTBD2	RP11-477J21.6	MIF-AS1	GNG11	MED14OS	RAB33A	RP4-809F18.2	RP11-10J21.4	SULT2B1		PPFIA2	SLC35C2	CTD-2213F21.3	RP11-689B22.2		CENPJ		MCM2			ABCG4	EEF1D
	TMEM30A	RNF148	DLL3	AP3B2		FMN2	KHDRBS3	FKBP9	CIZ1	CRYBB3	BET1	CCDC22	DDX26B	GALNT9	NAPRT	FAM83E		KITLG	ELMO2	EGLN3	FBXW8		NUP58		EEFSEC			MCAM	ZNF707
	RP11-415D17.3	ASB15	CD79A	AC068831.3		RP11-278H7.4	AGO2	RP11-89N17.1	SWI5	CTA-373H7.7	DYNC1I1	IQSEC2	ARHGEF6	ANKLE2	DGAT1	FUT2		RP11-693J15.6	RP4-800J21.3	RP11-293M10.2	ABCB9		B3GLCT		RP11-723O4.2			ADARB2	ZNF250
	PRSS35	WASL	POU2F2	TARSL2		C1orf100	SLURP1	RALA	CERCAM	TMPRSS6	SLC25A13	VSIG4	RP11-1114A5.4	PABPC3	DOCK8	CDC42EP5		ALDH1L2	RBM38	KCNK10	THRIL		BRCA2		ACAD9			LINC00702	RLN1
	SNX14	FSCN3	ZNF285	RPS2		RP11-518L10.5	RHPN1-AS1	RAMP3	RP11-247A12.8	PLXNB2	RP4-604G5.1	AWAT2	IDS	RASL11A	JAK2	EPS8L1		TMEM119	RP4-563E14.1	TCL1A	RP11-523H24.3		RFC3		ISY1			RP11-336A10.2	PRSS3
	RP11-321N4.5	AHCYL2	GLTSCR2	NPW		C1orf101	PYCRL	IGFBP3	HMCN2	CH507-42P11.5	MEPCE	IGBP1	CXorf40A	GPALPP1	C9orf72	RP11-424G14.1		TPCN1	GZMM	CYP46A1	SLC7A1		NUDT15		TOPBP1			ST8SIA6-AS1	SIT1
	SLC35A1	AC016831.7	CTC-453G23.5	LA16c-325D7.2		EFCAB2	EXOSC4	PKD1L1	ABL1	PCP4	C7orf61	COX7B	U52111.14	HTR2A	DNAJA1	AC000068.9		TMED2	RNF126	PLD4	ALG5		INTS6		MSL2			ITGB1	SEMA4D
	RP3-467N11.1	BRAF	RPL18	NMRAL1		RP11-62I21.1	CPSF1	GRB10	PLPP7	LINC00205	NYAP1	SH3BGRL	IL9R	RP11-195L15.2	UBE2R2	XXbac-B444P24.14		GJB2	PRSS57	MTA1	UFM1		DIAPH3		STAG1			MAPK8	RP11-305L7.1
	ZBTB24	RP11-445N20.3	CD37	RBFOX1		TFB2M	LRRC14	EGFR-AS1	RP11-473E2.4	MT-ND1	AGFG2	GLA	WASIR1	SLITRK5	FAM214B	TMEM211		SGCG	CTB-31O20.2	AL122127.25	LINC01055		TEX30		RASA2			PRKG1	RP11-305L7.3
	RP3-403A15.5	SLC4A2	RPL13A	RP11-345J4.3		AHCTF1	AF186192.6	CALN1	C9orf172	MT-ATP8	NFE4	ARMCX6	GS1-57L11.1	IPO5	RP11-331F9.4	XBP1		LINC01048	ABHD17A	RP11-403B2.7	FNDC3A		LINC00460		TFDP2			FAM13C	AUH
	KIAA0408	SMARCD3	RPS11	AC002310.12		SH3BP5L	DMRT1	PON2	ENTPD2	MT-CO3	SLC26A5	DOCK11	DEFA3	TEX29	LINC01506	LIMK2		RP11-172E9.2	C19orf35	NIPA1	SETDB2		TUBGCP3		U2SURP			KIF1BP	SUSD3
	SOGA3	INSIG1	KLK1	TP53TG3D		AC093326.3	SMARCA2	TECPR1	MAN1B1	AC007325.4	CTB-107G13.1	LONRF3	SGK223	RP11-203M5.2	AGTPBP1	SLC5A1		TNFSF11	LINGO3	IVD	DNAJC3		CHAMP1		GYG1			AIFM2	RP11-498P14.5
	NHSL1	AC009403.2	ZNF581	AKTIP		AC116609.1	TMEM261	GJC3	RP11-885N19.6		RELN	LAMP2	RP11-115J16.1	TMEM253	ZCCHC6	BIK		TPT1-AS1	AES	GNB5	AE000662.92		PARP2		GMPS			CHST3	TRMO
	ADAT2	MNX1	ZNF776	CAPNS2		AC144450.2	CCDC171	GPC2	TSPAN4		SYPL1	UTP14A	MSRA	SALL2	C9orf47	WI2-85898F10.1		CAB39L	MATK	MYO1E	CH17-302M23.1		PNP		RSRC1			MYOZ1	TEX10
	TAB2	MNX1-AS1	ZNF814	TEPP		TRAPPC12	SPINK4	EPHB4	CHID1		HBP1	MMGT1	RP11-981G7.6	TGM1	RP11-305L7.7	RP3-402G11.27		NALCN	TMIGD2	FAM81A	SCFD1		METTL17		SMC4			CAMK2G	TNFSF8
	IYD	PLCXD1	RPS5	GOT2		MIR7515HG	KIF24	VGF	OR56B1		BCAP29	SLC9A6	EXTL3	CBLN3	NFIL3	B3GALT5-AS1		ITGBL1	FSD1	AC007950.2	SRP54		CDH24		EIF5A2			VCL	ZBTB6
	SYNE1-AS1	GTPBP6	AC000068.10	RP11-615I2.1		NRIR	RP11-296L22.8	RASA4B	SMPD1		SLC26A4-AS1	VMA21	EXTL3-AS1	SLC25A21-AS1	BICD2	IGSF5		AL589743.1	DUS3L	SEMA7A	RP11-545M17.1		PPP1R3E		ECT2			GRID1	FAM73B
	QKI	LINC00685	IGLV8-61	GAN		RP11-95D17.1	STOML2	RASA4	OLFML1		SLC26A4	BCAP31	KIF13B	LINC00648	CARD19	TFF1		RP11-102G14.1	CTD-3214H19.6	SCAMP5	MGAT2		BCL2L2		ACTL6A			LDB3	ASB6
	MPC1	ARSE	CH17-264L24.1	C16orf74		C2orf50	CREB3	DOCK4	ADM		CCDC136	IDH3G	RP11-489E7.4	TRIM9	NINJ1			RP11-841O20.2	ZNF699	CIB2	VCPKMT		PABPN1		MRPL47			PTEN	C9orf78
	PDGFA	WWC3	IGLV1-40	RP5-1142A6.8		AC008278.2	GBA2	CAPZA2	BDNF-AS		TMEM140	RENBP	MBOAT4	FRMD6-AS1	RP11-2B6.2			BMP4	C19orf66	IDH3A	CTD-2302E22.4		RP11-454K7.1		ATP11B			ACTA2-AS1	USP20
	RP11-449P15.2	PIGA	IGLV5-37	RP11-676J12.7		DDX1	FAM221B	CADPS2	ABTB2		RP11-134L10.1	IRAK1	PLEKHA2	CNIH1	RP11-307E17.8			CTD-2302E22.2	PPAN	TMC3-AS1	ESR2		SAV1		PSMD2			ACTA2	FNBP1
	MAFK	TXLNG	IGLV4-3	PITPNA-AS1		RDH14	SHB	POT1	FAM180B		DENND2A	ATP6AP1	HOOK3	KCNH5	GRIN3A			LTBP2	EIF3G	MIR9-3HG	FUT8		GPR137C		TBCCD1			PPP1R3C	DBH
	RADIL	MAP3K15	IGLJ3	DPH1		AC019055.1	IGFBPL1	GRM8	FOLH1		ZNF467	MPP1	RP11-91I20.4	FNTB	RP11-217B7.3			MLH3	ICAM3	VIMP	DPF3		GNPNAT1		RP11-573D15.8			PLCE1	CTC-343N3.1
	PAPOLB	MID1IP1	VPREB3	C17orf100		WDR35	FAM95B1	RP11-180C16.1	SLC43A1		ZNF862	TMLHE	AC022182.3	ZFP36L1	RP11-202G18.1			TGFB3	S1PR5	SNRPA1	LIN52		WDHD1		RFC4			PLCE1-AS1	RRP8
	FBXL18	RP11-320G24.1	ADORA2A	DVL2		AC079145.4	BX255923.3	PODXL	YPEL4		LINC01003	VAMP7	CASC9	FOS	DENND1A			EXOC3L4	ATG4D	SNRNP25	CEP128		RDH11		RTP4			SORBS1	ZNF143
	FAM220A	RP1-154K9.2	MIATNB	FLJ35934		PUM2	FOXD4L5	HIPK2	TMX2-CTNND1		PAXIP1-AS2	DEFB1	RP11-48B3.3	RP11-497E19.1	NUP214			RP11-260M19.2	HSH2D	KCTD5	TSHR		PLEKHD1		TM4SF19-TCTEX1D2			GRK5	ARNTL
	DAGLB	MAOA	AC000035.3	ALDH3A2		HS1BP3	SMC5-AS1	TMEM178B	AP000442.4		LMBR1	NEIL2	RBM12B	FLRT2	SETX			MAGEL2	ZNF253	RP11-77H9.8	GTF2A1		GLRX5		RNF168			RP11-59C5.3	PDE3B
	UMAD1	ZNF674-AS1	Z83844.1	ALDH3A1		AC016768.1	SMC5	RP4-545C24.1	LRRN4CL		CD99	CTSB	PLEKHF2	RP11-594C13.1	RXRA			DPH6-AS1	ZNF257	CIITA	SEL1L		SNHG24		ZNF718			RP11-598F7.6	SERGEF
	TSPAN13	ARAF	TNFRSF13C	NOS2		AC012506.4	RFK	GIMAP8	RCOR2		RP11-268G12.1	MSR1	KB-431C1.5	BDKRB1	FCN1			LCMT2	PLEKHF1	RP11-486I11.2	EML5		XRCC3		ZNF721			ERC1	PRMT3
	AC003075.4	ELK1	TBC1D22A	PIGW		AC011239.1	CEP78	GIMAP7	KCNK4		CASK	RP11-13N12.1	NOV	MEG8	NACC2			RP11-154J22.1	C19orf12	RP11-166B2.8	SYNE3		LINC00637		SLBP			CACNA1C	RP11-17A1.3
	CTB-113D17.1	PQBP1	AP000704.5	STAC2		SF3B6	GKAP1	GIMAP4	TEX40		NDP	RP11-156K13.3	RP11-369K17.1	SNHG23	CARD9			RP11-325L12.6	AC002398.13	COQ7	RP11-1070N10.3		CTD-2223O18.1		RP11-572O17.1			NRIP2	DNAJC24
	YKT6	PRICKLE3	AIRE	AC087491.2		PFN4	RMI1	GIMAP6	NRXN2		CXorf36	ASAH1	RNF139	C15orf41	C9orf139			RP11-96C21.2	HCST	CRYM-AS1	RP11-1070N10.5		SIVA1		TACC3			KCNA5	NAT10
	SUMF2	CXorf67	AC233755.2	TNS4		AC008073.9	RP11-276H19.2	GIMAP1	SCYL1		KRBOX4	RP11-1080G15.1	PLGRKT	MEIS2	LINC01001			CRABP1	ALKBH6	EEF2K	CTD-2017C7.1		AKT1		HAUS3			PIANP	FNBP4
	RP13-580B18.4	XAGE3		KRT40		DNAJC27	RP11-435O5.4	GIMAP5	LTBP3		NUDT10	LPL	PDCD1LG2	CHAC1	RP11-326C3.13			ADAMTS17	LINC01534	NPIPB5	IGHA2		GOLGA8M		RNF4			AC091814.3	CD6
	VKORC1L1	CITED1		KRT15		DNAJC27-AS1	OR13C3	NOS3	CD248		GSPT2	ATP6V1B2	FREM1	ITPKA	SLC22A18AS			HBZ	ZNF829	GGA2	IGHE		RP11-932O9.8		NOP14			APOLD1	CD5
	VPS37D	HDAC8		KRT16		ASXL2	HDHD3	ARSF	CTSF		MAGED4	DOK2	TTC39B	DTWD1	RHOG			NME4	ZNF585A	RP11-22P6.2	RP11-731F5.1		BUB1B		LYAR			RERG	RP11-660L16.2
	GTF2IRD1	DMRTC1		KRT17		DRC1	STRBP	GPR143	CCS		LINC01420	NUDT18	DENND4C	BCL2L10	OR52K2			LA16c-358B7.3	CAPN12	NFATC2IP	IGHG4		PAK6		C4orf50			EPS8	RP11-849H4.2
	UPK3B	TCEAL8		JUP		AC013472.4	RP11-230L22.4	SHROOM2	AP000487.5		SPIN2B	UBXN8	RP11-70L8.4	ALDH1A2	RP11-351I24.1			RP11-626G11.3	RINL	MYLPF	IGHG2		KNSTRN		RP11-586D19.1			RERGL	RPS3
	POMZP3	BEX2		PLEKHH3		MAPRE3	PSMB7	ASB9	TSKU		ZXDB	EIF4EBP1	TMEM215	CA12	FAR1			ACSM2B	CTC-246B18.10	FBRS	IGHGP		DUOX2		AC093323.3			PDE3A	KCTD21-AS1
	GSAP	TBC1D8B		PTGES3L		AGBL5	SH3GLB2	PIR	RP11-21L23.3		ZXDA	BAG4	CCL27	RP11-1006G14.2	PHF21A			AC004381.7	AC005614.3	CHD9	AL928768.3		CEP152		MRFAP1L1			SLCO1C1	RP11-727A23.10
	APTR	TMEM164		MPP2		AC074117.10	PPP2R4	BMX	AAMDC		SNX12	HTRA4	C9orf131	NEO1	CTD-2589M5.5			C16orf52	AC006129.2	SLC12A3	IGHA1		RP11-56B16.5		GRPEL1			KCNJ8	RP11-856F16.2
	SEMA3E	LINC00890		CTB-175E5.7		EIF2B4	C9orf50	PPEF1	NOX4		NAP1L2	RP11-567J20.3	TRMT10B	CYP11A1	MYBPC3			HS3ST2	ATP1A3	HERPUD1	IGHG1		ARPP19		WDR1			RP11-359J14.2	ALKBH8
	MTERF1	PLS3-AS1		RUNDC3A-AS1		ZNF513	FIBCD1	PRRG1	NAALAD2		HDX	RP11-246K15.1	RP11-459O16.9	CTD-2026K11.6	RP11-750H9.5			CDH11	CTC-378H22.2	ADGRG5	IGHG3		PYGO1		NCAPG			RP11-444D3.1	RNF214
	ANKIB1	DANT1		PHOSPHO1		KRTCAP3	POMT1	SRPX	ANGPTL5		CHM	RP11-44D19.1	ANXA1	TBC1D2B	PTPRJ			RP11-95H3.1	TRAPPC6A	RP11-403P17.5	IGHJ6		RFX7		RP11-109E24.2			ANO6	CD3E
	SGCE	AGTR2		NGFR		IFT172	SURF1	OTC	RP11-89C3.4		KLHL4	UBXN2B	TLE4	RP11-210M15.2	MPEG1			LINC00922	SPHK2	RP11-403P17.4	IGHJ5		HACD3		COMMD8			SLC38A2	CD3D
	LMTK2	SLC6A14		LUC7L3		ZNF512	SURF2	TSPAN7	HSPB2		GPRASP2	SDCBP	UBQLN1	ARNT2	AP001257.1			RP11-513N24.1	NKG7	CTD-2012K14.6	IGHJ4		ZWILCH		FIP1L1			TMEM106C	CD3G
	GIGYF1	SLC25A5		WFIKKN2		CCDC121	LL09NC01-139C3.1	BCOR	SCN2B		BHLHB9	DNAJC5B	NOL8	CEMIP	MS4A6A			FHOD1	LIM2	SLC7A6	IGHJ3		IQCH-AS1		PPAT			PFKM	DDX6
	ACHE	OCRL		KCNH6		SUPT7L	PPP1R26-AS1	LINC01545	PHLDB1		MID2	SGK3	ZNF484	BNC1	MS4A6E			AC010547.9	C19orf84	PRMT7	IGHJ2		CLN6		PAICS			RP11-370I10.6	RP11-730K11.1
	RP11-395B7.2	NSDHL		WIPI1		SLC4A1AP	CAMSAP1	ZNF41	THY1		LHFPL1	UBE2W	ZNF510	RP11-20G13.3	PGA3			AC140912.1	CTD-2616J11.2	SMPD3	KIAA0125		RPP25		POLR2B			TNS2	TBRG1
	CUX1	RP11-635O16.2		LINC01152		TRMT61B	SEC16A	KCND1	RP11-664I21.6		MOSPD1	TMEM70	TSTD2	RP11-20G13.2	PGA5			RP11-53L24.1	ZNF480	PHLPP2	IGHV6-1		COMMD4		SDAD1			ITGA7	RPUSD4
	ALKBH4	FAM58A		CTD-2514K5.4		FAM179A	LRRC26	SYP	ST3GAL4		ZNF449	LY96	STX17	CERS3-AS1	RP11-286N22.8			GCSH	ZNF600	AP1G1	IGHV1-2		SCAPER		MRPL1			MYL6	B3GAT1
	NAPEPLD	AF131215.8		NT5C		AC016907.3	NOXA1	SHROOM4	RP11-469N6.1		ATP11C	RP11-363E6.3	ZNF189	RP11-66B24.2	NXF1			FOXL1	ZNF468	RP11-264L1.4	IGHV1-3		RP11-382A20.3		HNRNPD			NDUFA4L2	LINC00200
	ZNF277	FDFT1		TEN1-CDK3		LCLAT1	PANO1	HUWE1	ANKRD16		LDOC1	FABP4	NIPSNAP3B	ALDH1A3	RP11-727F15.9			RP11-74E22.8	CTD-2587H19.3	IRF8	IGHV4-4		AGBL1		HNRNPDL			DCTN2	IL2RA
	TES	DLC1		ZACN		SRD5A2	MRPL23	SPIN3	GATA3-AS1		TMEM185A	DECR1	SLC44A1	RP11-66B24.4	CCDC88B			ASPA	LAIR2	SLC7A5	CH17-262H11.1		ARPIN		ENOPH1			ARHGEF25	PRKCQ
	AC002066.1	MTUS1		TMEM105		DPY30	RP13-726E6.2	SPIN4	CCDC3		DNASE1L1	UQCRB	AKAP2	RGS11	AP003774.6			MYH10	KIR3DX1	CBFA2T3	IGHV2-5		RCCD1		LIN54			SLC26A10	RP11-554I8.1
	CAV2	FGL1		RP11-1055B8.3		RP11-563N4.1	CCKBR	STARD8	ZEB1-AS1		CTAG2	MTERF3	ZNF618	PDIA2	ATG2A			HS3ST3A1	KIR3DL3	P2RX1	IGHV3-7		PRC1		COPS4			B4GALNT1	TAF3
	CAV1	LGI3		FAM195B		LINC01320	TRIM66	EFNB1	ARHGAP12		ZNF596	ZNF706	RP11-67K19.3	DECR2	CDC42EP2			AC022816.2	KIR2DL3	SPNS3	CH17-224D4.1		SLCO3A1		MRPS18C			RP11-767I20.1	GATA3
	TSPAN12	SFTPC		CABYR		EIF2AK2	RP11-152H18.4	EDA	ZNF37A		FAM87A	ATP6V1C1	PTGS1	MSLN	EHBP1L1			PEMT	KIR2DL1	MIR497HG	CH17-224D4.2		TMEM8A		RAP1GDS1			MSRB3	EPC1
	AC005276.1	BMP1		ASXL3		CEBPZOS	ZBED5	NHSL2	AL022344.7		FBXO25	DCSTAMP	RP11-542K23.7	MEIOB	RP11-867G23.12			LINC01563	KIR2DL4	TMEM107	IGHV3-11		JMJD8		METAP1			MYRFL	CCDC7
	KLRG2	PEBP4		SLC39A6		AC016995.3	LDHC	ITM2A	RP11-152N13.5		ERICH1	SNTB1	RP11-121A14.2	RP11-420N3.2	ADRBK1			KCNJ12	KIR3DL1	PFAS	IGHV3-13		TELO2		CENPE			PHLDA1	RP11-342D11.3
	TMEM139	RHOBTB2		ST8SIA3		AC011247.3	SPTY2D1-AS1	PCDH11X	ZNF503		ERICH1-AS1	C8orf76	PBX3	GRIN2A	TCIRG1			CORO6	KIR3DL2	HS3ST3B1	IGHV3-15		NOXO1		CCDC109B			CSRP2	RP11-162G10.5
	ZNF282	NKX3-1		GRP		DHX57	CSRP3	NXF3	PLAC9		DLGAP2	KIAA0196	RP11-205K6.1	TVP23A	RP11-802E16.3			CCL11	NCR1	ATPAF2	IGHV3-16		PGP		ZGRF1			PPP1R12A	TIMM23B
	ZNF783	BNIP3L		SERPINB5		MORN2	CCDC34	ATG4A	GLUD1		KBTBD11-OT1	EFR3A	LMX1B	CTA-363E6.6	TPCN2			CCL13	ZNF154	RP11-160E2.6	IGHV1-17		ECI1		MAD2L1			LIN7A	HERC4
	SHH	RBPMS-AS1		CDH7		ARHGEF33	CCDC73	LINC01285	IFIT1		RP11-439C15.4	COL22A1	GFI1B	RBBP6	RP11-807H22.7			P3H4	ZNF671	PROCA1	IGHV1-18		C16orf59		EXOSC9			HCFC2	SUPV3L1
	ASMTL-AS1	RP11-350N15.3		RP11-41O4.1		CDKL4	CSTF3	CUL4B	LGI1		KBTBD11	JRK	SLC2A6	QPRT	FOLR2			FKBP10	AC006547.8	NEK8	IGHV3-19		TBC1D24		CCNA2			ISCU	RP11-137H2.4
	ARSD-AS1	RP11-359E19.2		RP11-567M16.6		MAP4K3	CAPRIN1	GLUD2	CUTC		RP11-439C15.5	TOP1MT	C8G	ASPHD1	CLPB			TUBG2	LINC00896	TRAF4	IGHV3-20		LA16c-380H5.6		NAA15			TBX5	CCSER2
	STS	C8orf4		EBF4		TMEM178A	PSMC3	APLN	CUEDC2		ANGPT2	PLEC	NDOR1	GDPD3	ARAP1			ETV4	PPIL2	MYO18A	IGHV3-21		LA16c-380H5.3		ABCE1			TBX5-AS1	ENTPD1-AS1
	ANOS1	CEBPD		OXT		AC010883.5	MTCH2	BCORL1	CALHM2		AGPAT5	GRINA	BET1L	RP11-455F5.6	ATG16L2			ITGB3	YPEL1	ABHD15	IGHV3-22		RMI2		MND1			MSI1	RPEL1
	CLDN34	RP11-140I16.3		CHGB		THADA	TMX2	MTM1	RP11-225H22.4		CTD-2135J3.3	SPATC1	IFITM10	RP11-413H22.3	GAB2			CTD-2026D20.2	MAPK1	RP11-227G15.12	IGHV3-23		FOPNL		PLRG1			CABP1	PDCD4-AS1
	REPS2	SDR16C5		FERMT1		C1GALT1C1L	OSBP	AVPR2	ADD3		CSGALNACT1	SMPD5	AC068580.7	MT1F	RP11-452H21.4			COPZ2	MORC2-AS1	ARL5C	IGHV1-24		RP11-457I16.2		C4orf46			RP11-173P15.3	PDCD4
	CDKL5	IMPAD1		PAK7		DYNC2LI1	TMEM216	F8	RP11-313D6.3		DMTN	COMMD5	NUP98	RP11-368L12.1	SLC36A4			HOXB-AS3	LL22NC03-32F9.1	ZNF385C	IGHV2-26		ITPRIPL2		ETFDH			FZD10	IKZF5
	RS1	ASPH		INSM1		SIX3	GANAB	SPRY3	CPXM2		SLC39A14	PLIN2	TIMM10B	BEAN1	FUT4			HOXB6	IL2RB	TMEM106A	IGHV4-28		ZKSCAN2		TMA16			ADGRD1	C10orf91
	MED14	C8orf34-AS1		CBFA2T2		PIGF	SLC22A10	ARHGEF10	EBF3		C8orf58	RP11-513M16.8	NRIP3	CALB2	CASP5			COX11	RAC2	NMT1	IGHV3-30		MAZ		C4orf27			TRPC4	CRACR2A
	LINC00891	FABP5		ACTL10		RP11-15I20.1	SSSCA1	PPP1R3B	JAKMIP3		RP11-875O11.1	MOB3B	SWAP70	HP	CASP1			MMD	CTA-228A9.4	ARHGAP27	IGHV4-31		BRD7		HMGB2			TSC22D1	RP11-664D1.1
	XIST	ZFAND1		RP5-1125A11.7		AC093732.1	PCNXL3	SOX7	DPYSL4		STC1	DNAJB5-AS1	CTR9	HPR	CARD16			SEPT4-AS1	SUN2	HOXB-AS1	IGHV3-33		RP11-44F14.2		CEP44			ESD	NOP2
	DIAPH2	CA3-AS1		AHCY		CALM2	RP11-1167A19.2	XKR6	C1S		DOCK5	TESK1	RP11-179A10.1	SYCE1L	RAB39A			RP11-264B14.1	RP3-496C20.1	RP5-1171I10.5	IGHV4-34		IRX5		NEIL3			SUCLA2	RP11-273B20.1
	PCDH19	CA2		CYP24A1		AC073283.4	CCDC87	VPS37A	C1R		SCARA3	GLIPR2	USP47	VAT1L	PAFAH1B2			MRC2	PRR5	RP11-758H9.2	IGHV4-39		IRX6		CDKN2AIP			FBXL3	CLSTN3
	NGFRAP1	WWP1		TFAP2C		BCYRN1	RP11-658F2.8	RP11-369E15.3	AICDA		DCTN6	CCIN	CYP2R1	VPS9D1-AS1	IL10RA			SDK2	TTC38	ERN1	IGHV3-43		PDP2		RWDD4			AC001226.7	RP11-118B22.4
	LL0XNC01-250H12.3	TMEM64		EEF1A2		FBXO11	SYT12	PIWIL2	MFAP5		WRN	GRHPR	METTL15	RP11-849F2.5	CBL			NOTUM	CTA-29F11.1	MILR1	IGHV1-45		PDF		IRF2			UGGT2	CLEC2D
	RNF128	NECAB1		MYT1		RP11-191L17.1	PITPNM1	TNFRSF10D	MGP		ADGRA2	FRMPD1	PAX6	LINC00675	SLC37A2			RP13-650J16.1	MLC1	MAP2K6	IGHV1-46		RP11-432I5.2		CENPU			RP11-403A3.3	RP11-75L1.1
	TRPC5	HRSP12		THEG		PPP1R21	CDK2AP2	TNFRSF10A	RP11-405A12.2		DDHD2	LINC01410	TCP11L1	RP11-963H4.3	IDI2-AS1			DLGAP1	PPP6R2	H3F3B	IGHV3-48		RFWD3		FRG1			COL4A1	RP11-290C10.1
	PLS3	EBAG9		CIRBP		NRXN1	MTL5	RP11-1149O23.4	ABCC9		TM2D2	GCNT1	CD44	AC005224.2	PFKFB3			RP11-958F21.1	SMIM11B	RP11-737O24.2	IGHV3-49		RP11-680G10.1		SDHA			COL4A2	CDKN1B
	DANT2	SYBU		AMH		RP11-477N3.1	MRPL48	HMBOX1	RASSF8-AS1		GOLGA7	CTSL	TRAF6	VTN	OTUD1			KC6	AF131217.1	PTPN2	IGHV5-51		CTD-2542L18.1		NSUN2			CARKD	RP11-134N1.2
	RHOXF1-AS1	RAD21-AS1		C19orf45		C2orf73	COA4	TEX15	SSPN		FNTA	XXyac-YM21GA2.3	HSD17B12	TP53I13	WAC-AS1			RPL17	DSCR9	LDLRAD4	IGHV3-53		ANKRD11		CCT5			F10	RP11-268P4.4
	THOC2	AARD		ICAM4		CLHC1	LIPT2	PURG	PTHLH		RP11-1134I14.8	XXyac-YM21GA2.7	CD82	TMEM98	WAC			CTD-2171N6.1	TRAPPC10	RP11-53I6.3	IGHV4-55		FANCA		TARS			GAS6-AS2	FGFR1OP2
	FAM127B	MAL2		ILF3-AS1		AC012358.7	RP11-111M22.3	RNF122	PRICKLE1		RP11-567J20.2	FBP1	AMBRA1	ARHGAP23	ZNF438			CCBE1	KRTAP12-3	RNF138	IGHV4-59		DEF8		SKP2			NDRG2	CCDC91
	FMR1	DEPTOR		CTD-3105H18.16		MTIF2	FAM181B	IDO1	RP11-352M15.2		SBSPON	TRIM14	LRP4	C17orf98	RP11-351D16.3			CTD-2541J13.2	ITGB2	MAPRE2	IGHV4-61		FAM57A		TTC33			LRP10	RP11-996F15.5
	GABRE	WDYHV1		PRDX2		AC012358.8	RAB30-AS1	RP11-470M17.2	WNT10B		ZFHX4-AS1	TGFBR1	RP11-872D17.4	GRB7	CSGALNACT2			RP11-674P19.2	DIP2A	DCC	IGHV3-66		RP11-676J12.9		OXCT1			CMTM5	OVCH1-AS1
	ZNF185	SQLE		RTBDN		CFAP36	CCDC67	KAT6A	FAIM2		IL7	ERP44	PRG2	HSD17B1	FAM21C			RP11-25L3.3	PRMT2	TCF4	IGHV1-69		CRK		FBXO4			BRMS1L	KIAA1551
	PLXNA3	TRIB1		CYP4F11		PPP4R3B	GPR83	IKBKB	LIMA1		SNX16	MURC	CNTF	ARL4D	IPMK			RSPO4		MALT1	IGHV2-70		PRPF8		ZNF131			SEC23A	C12orf40
	FAM3A	POU5F1B		YJEFN3		LINC01185	RP11-732A21.3	C8orf22	RP11-983P16.4		OTUD6B-AS1	TXN	PATL1	HOXB8	SIRT1			TMC2		PMAIP1	CH17-212P11.4		CLUH		MOCS2			C14orf28	TMEM117
	CLIC2	ADCY8		ZNF429		PEX13	KDELC2	PCMTD1	IGFBP6		RP11-100L22.1	DNAJC25-GNG10	STX3	CEP112	DDX21			RP1-122P22.2		TMX3	IGHV1-69-2		MYBBP1A		GZMK			ATL1	SLC38A1
	RP5-855D21.1	CTD-2501M5.1		RP11-678G14.3		KIAA1841	TIMM8B	NPBWR1	RARG		PDP1	GNG10	MS4A3	LGALS3BP	SRGN			KIZ		RP11-17M16.2	IGHV2-70.1		KIF1C		DEPDC1B			PSMC6	PCED1B
	FAM85B	RP11-238K6.1		LINC01233		C2orf74	PTS	SOX17	HOXC6		NIPAL2	FAM225B	MS4A2	RP11-353N14.4	CDH23			CST2		C18orf65	IGHV3-72		PITPNM3		KIF2A			FERMT2	RP11-370I10.12
	FAM167A	CTD-3064M3.4		CTD-2291D10.4		AHSA2	CLDN25	HEY1	HOXC-AS1		ANKRD46	FAM225A	PTGDR2	RP11-1055B8.9	C10orf54			LBP		LAMP5	IGHV3-74		TXNDC17		CWC27			PELI2	WNT1
	AC145124.2	OPLAH		CTC-526N19.1		RP11-355B11.2	C11orf71	RP11-26J3.1	HOXC8		SLC25A32	SLC31A2	CTD-2531D15.4	TSPAN10	RP11-574K11.5			EMILIN3		CDK5RAP1	RP11-294C11.4		SLC35G6		CENPK			ACTR10	ATF1
	RP11-419I17.1	KANK1		SCGB1B2P		FAM161A	TMPRSS4-AS1	RUNX1T1	HOXC5		PKHD1L1	FKBP15	AHNAK	DLGAP1-AS4	SAMD8			MMP9		ITCH	HERC2		TP53		TRAPPC13			HSPA2	KRT73-AS1
	ZDHHC2	RP11-195F19.9		CTD-2293H3.2		AC093159.1	RP11-770J1.5	DPY19L4	RP11-834C11.6		ASAP1	TLR4	LGALS12	L3MBTL4	WAPL			SALL4		DSN1	RP11-16E12.2		CNTROB		CENPH			PLEKHG3	KRT73
	RP11-1105O14.1	ZBTB5		CTD-2554C21.2		TMEM17	TREH	KLF10	RP11-834C11.4		TSTA3	NEK6	TMEM262	RP11-91I8.3	LIPN			CASS4		SLC32A1	RP11-275I4.2		RP11-599B13.3		MRPS27			SPTB	SOAT2
	PDLIM2	RP11-475I24.3		LGALS7		AC092155.4	CCDC15	KB-1732A1.1	GLI1		SHARPIN	MAPKAP1	DPF2	ARHGAP28	FRAT1			APCDD1L		PPP1R16B	RP11-325N19.3		PER1		TMEM171			CHURC1	PCBP2
	DPYSL2	RP11-262H14.3		LGALS7B		WDPCP	ACRV1	BAALC-AS2	OS9		VPS28	ZBTB34	CATSPER1	PIEZO2	FRAT2			CHRNA4		SULF2	C15orf57		MPRIP		IQGAP2			ACTN1	RP11-793H13.11
	TRIM35	PIP5K1B		BCAM		VPS54	HYLS1	BAALC	SLC16A7		UHRF2	SLC2A8	CTD-2007L18.5	RP11-535A5.1	RRP12			RTEL1		LINC00494	FAM214A		SHMT1		F2R			GALNT16	DGKA
	NRG1	SHC3		SLC1A5		AC007365.1	TP53AIP1	NUDCD1	RP11-629N8.3		LINC01235	PTRH1	RP11-169D4.2	OSBPL1A	LDB1			IZUMO4		AC005775.2	UNC13C		TMEM11		AGGF1			RGS6	RPS26
	RAB11FIP1	LINC01508		PLEKHA4		AC007365.3	LINC00167	SAMD12	RP11-221N13.3		KLHL9	C9orf16	RP11-809N8.4	CDH2	SUFU			OLFM2		HCN2	FOXB1		AC087294.2		DHFR			DIO3OS	KIF5A
	RNF170	PLPPR1		NTF4		RP11-418H16.1	RP11-121M22.1	SAMD12-AS1	RP1-34H18.1		GALT	NTMT1	ACER3	DSC3	RP11-47A8.5			PODNL1		GNG7	USP3-AS1		TMEM97		SLF1			TDRD9	AGAP2
	ATP6V1H	TMEM245		RPS9		MEIS1-AS3	RP11-713P17.5	COLEC10	ALX1		CCL21	TOR1B	PAK1	DSC2	WBP1L			PTGER1		GNA15	PPIB		POLDIP2		DCP2			C14orf180	LEMD3
	XKR4	C9orf152		ZNF667-AS1		WDR92	RP11-713P17.3	FAM84B	RP11-13A1.3		PHF24	QRFP	CLNS1A	DSG2	FAM45A			COMP		AC005264.2	ISL2		AC010761.8		ATG12			ACTC1	HELB
	CPA6	KIAA1958		ZNF550		AC015969.3	THYN1	ARC	LUM		MSMP	GBGT1	AQP11	DTNA	PTPRE			TSHZ3		SHD	KIAA1024		DHRS13		LMNB1			STARD9	RP11-56G10.2
	JPH1	SNX30		CTD-2619J13.17		GFPT1	RP11-445P17.3	GPIHBP1	DCN		HRCT1	UAP1L1	RSF1	ZSCAN30	VENTX			ZNF302		CHAF1A	STARD5		SUZ12		TH2LCRR			CTD-2330J20.2	RP11-587P21.2
	CPNE3	SLC46A2		AC016629.3		NFU1	UCN3	CD274	RP11-121E16.1		CNTNAP3	DPP7	CHORDC1	RP11-244M2.1	CACNA2D4			AC002398.12		ARRDC5	CTD-2240J17.2		RHBDL3		PPP2CA			TPM1	BTG1
	OSGIN2	AMBP		CECR5		ANXA4	CALML3-AS1	KIAA2026	EEA1		PGM5P2	RNH1	MED17	SYT4	CD4			CTD-3064H18.4		PTPRS	ISG20		MYO19		CDKN2AIPNL			FBXL22	PMCH
	NBN	ORM1		NIPSNAP1		GMCL1	RP11-445K13.2	IL33	CHPT1		PGM5-AS1	TALDO1	ANKRD49	ZBTB7C	SLC2A14			LTBP4		TNFSF9	AC068831.16		ACACA		DDX46			RBPMS2	BTBD11
	KIAA1429	ATP6V1G1		SEC14L2		ASPRV1	BEND7	NFIB	RP11-554E23.2		RP11-4L24.3	RP11-295K3.1	BIRC2	CTIF	LINC00937			GRIK5		ZNF426	DNAJA3		MLLT6		PCBD2			RASL12	DHX37
	ESRP1	C9orf91		GCAT		AC016700.5	ACBD7	ACER2	CCDC53		CNTNAP3B	CTSD	DRD2	CTD-2008L17.1	CLEC4D			LYPD3		CDKN2D	ALG1		CDC6		HNRNPA0			RP11-315D16.4	LINC00944
	KB-1507C5.3	FBXW2		EIF3L		C2orf42	RP11-573G6.9	TEK	GLT8D2		FP325317.1	TNNI2	LINC00900	RP11-456O19.2	CLEC4E			DACT3		ZNF490	PMM2		TUBG1		CDC23			NPTN	RP13-977J11.2
	FZD6	ZBTB43		NPTXR		AC022201.5	LINC00202-1	DDX58	PLBD2		LINC01189	CD81	VWA5A	SERPINB2	RP11-561P12.5			KLK4		IER2	TXNDC11		NAGS		CDC25C			CSPG4	ZNF26
	LRP12	STXBP1		RPL3		TGFA	KIF5B	TOPORS	RP11-711D18.2		ANKRD20A1	TPP1	DIP2C	CBLN2	RP11-20D14.3			CTD-2616J11.11		CTC-548K16.5	RP11-166B2.1		C17orf53		MATR3			ADAMTSL3	LINC00540
	EXT1	AK1		PHF21B		ATP6V1B1-AS1	BMS1	FAM219A	TMEM132C		PGM5	DENND5A	RP11-809C18.3	CPXM1	CLEC12A			ZNF415		EPS15L1	TNFRSF17		SLC25A39		MATR3.1			RP11-182J1.5	LINC00544
	AC083843.1	PTGES2		ATXN10		PAIP2B	C10orf25	LINC00961	RP13-554M15.8		PGM5-AS1.1	CTD-2003C8.2	IDI2	SMOX	CLEC12B			LENG9		CTD-3222D19.12	MIR193BHG		DCAKD		UBE2D2			NTRK3	LINC00548
	DENND3	CACFD1		RBM11		ZNF638	EIF5AL1	RP11-327L3.3	P2RX2		APBA1	RP11-231N3.1	KLF6	CRLS1	CLEC7A			IL11		BISPR	NPIPA3		ATP5G1		CTC-329D1.2			ACAN	VWA8
	ZNF696	SDCCAG3		AP000251.3		SPR	GOT1	RNF38	IL17D		C9orf85	TMEM86A	RP3-323N1.2	PLCB1	PLBD1-AS1			AC006116.21		FAM129C	NOMO3		EME1		SRA1			MFGE8	COG3
	ZNF623	NALT1		LINC00160		SMYD5	ABCC2	ANKRD20A2	FGF9		RP11-575L7.4	APIP	UPF2	SNAP25	PDE6H			ZNF471		ZNF431	NPIPA7		SPAG9		SLC35A4			RP11-326A19.4	PHF11
	NRBP2	SNHG7		CBR1		ALMS1	WNT8B	BMS1P14	LINC00545		SPTLC1	LDLRAD3	NMT2	ZNF337-AS1	RP11-467L13.7			PEG3		IGFLR1	NOMO2		DYNLL2		WDR55			RP11-697E2.12	KLF12
	KIFC2	TMEM141		AP001412.1		DGUOK-AS1	MRPL43	RP11-475I24.8	MEDAG		C9orf129	SPI1	RP11-124N14.3	RP13-401N8.1	FGD4			CECR5-AS1		U2AF1L4	EIF3C		TRIM37		HARS			CRTC3	LINC00402
	MFSD3	C9orf173		KCNJ6		C2orf81	PDZD7	ANKRD20A4	RXFP2		HABP4	PTPMT1	STAM	TM9SF4	ZNF641			GSTT2B		NFKBID	ATXN2L		BRIP1		DIAPH1			UNC45A	ERCC5
	ZNF7	TOLLIP		FAM3B		WDR54	USMG5	RP11-15E1.5	DCLK1		MFSD14C	MS4A4A	RP11-354E11.2	GGT7	DIP2B			SPECC1L		PLEKHG2	RP11-231C14.4		RP11-160O5.1		HDAC3			LINC00924	PCID2
	WASH1	AP006285.2		AP001628.7		WBP1	PDCD11	ANKRD20A3	SPG20		TMOD1	MS4A7	YME1L1	PROCR	CELA1			LINC01422		RAB4B-EGLN2	C16orf54		TK1		HMHB1			RP11-236L14.2	TRAV1-2
	SLC1A1	TMEM41B		MT-CO1		MOGS	RP11-95I16.6	KLF9	LHFP		INVS	MS4A14	CREM	NNAT	SP1			RP1-78B3.1		RELB	AC009133.17		SLC25A10		TCERG1			PGPEP1L	TRAV2
	PLPP6	RNF141		MT-ATP6		MRPL53	RP11-12J10.4	TMC1	FOXO1		TMEM246	ZP1	LINC01264	KCNK15	NFE2			C1QTNF6		ZNF296	AC009133.15		RP11-498C9.15		TCOF1			LMF1-AS1	TRAV3
	RANBP6	PDHX		AC145212.4		DQX1	METTL10	NTRK2	KBTBD6		PDCL	SLC15A3	ZFAND4	MATN4	ZNF385A			KDELR3		PPP1R15A	TMEM208		ALYREF		RBM22			CACNA1H	TRAV4
	SH3GL2	C11orf96				GCFC2	STK32C	IPPK	KDELC1		OLFML2A	BEST1	NCOA4	ZNF334	STAT2			MPPED1		TULP2	AARS		ANAPC11		TNIP1			SRL	TRAV5
	MTAP	DKFZp779M0652				RP11-342K6.1	NKX6-2	RP11-2B6.3	RNASE4		RP11-344B5.2	FTH1	AGAP14P	ZFAS1	BAZ2A			PRR34		IL4I1	PLCG2		STRA13		ANXA6			HMOX2	TRAV6
	LRRC19	SLC35C1				RP11-342K6.4	WNT5B	ZNF782	ANG		RP11-65J3.3	FERMT3	C10orf128	CEBPB	STAT6			RP11-717F1.2		SPIB	RP11-118F19.1		RAC3		G3BP1			MYH11	TRAV10
	LINC00032	CTD-2589M5.4				DNAH6	RP11-476M19.2	KLF4	RP11-903H12.5		TTF1	AP5B1	ERCC6-PGBD3	LINC01271	USP15			CH507-254M2.3		LILRA4	RP4-536B24.4		FN3KRP		MRPL22			AF001548.6	TRAV12-1
	UBAP1	TAF6L				KCMF1	U47924.31	CTNNAL1	SLC39A2		MED22	PELI3	P4HA1	FAM65C	RASSF3			NCAM2		LILRB4	DPEP1		TBCD		MED7			XYLT1	TRAV8-2
	UNC13B	STX5				ELMOD3	EMG1	FRRS1L	ABHD4		PDDC1	ZDHHC24	ECD	NFATC2	RP11-338E21.3			MRAP		NLRP7	AC108004.3		COLEC12		FNDC9			RP11-297C4.1	TRAV8-3
	DCAF10	HRASLS5				RP11-301O19.1	RP11-705C15.4	RP11-168K11.2	MMP14		PNPLA2	RCE1	ZSWIM8-AS1	DOK5	GNS			KCNE2		TTTY15	TRPV3		METTL4		UBLCP1			TGFB1I1	TRAV13-1
	SLC25A51	PLA2G16				KDM3A	WBP11	BRINP1	RP11-298I3.4		AP2A2	POLD4	NDST2	CBLN4	IRAK3			CBS		DDX3Y	UBE2G1		IMPA2		PTTG1			NKD1	TRAV12-2
	RP11-211N8.2	C11orf84				RNF103	C12orf60	STOM	SLC22A17		TIMM10B.1	CTC-1337H24.3	C10orf11	PCK1	RP11-1143G9.4			LINC00163		IGLJ2	DERL2		AFG3L2		NUDCD2			RP11-401P9.4	TRAV8-4
	BANCR	BAD				RMND5A	RP11-284H19.1	LHX6	NOVA1		SBF2	CORO1B	NUTM2B-AS1	ZNF512B	THAP2					HPS4	TNFRSF13B		SEH1L		HMMR			OGFOD1	TRAV14DV4
	FAM189A2	ESRRA				KRCC1	SLCO1B3	SH2D3C	SLC25A21		LYVE1	PPFIA1	RP11-182L21.6	DIRAS1	GLIPR1					RP5-1119A7.14	AC104024.1		MIB1		SPDL1			NOL3	TRAV9-2
	MAMDC2-AS1	TM7SF2				THNSL2	RP11-73M14.1	ENG	LINC00517		RP11-483L5.1	LAMTOR1	NUTM2A-AS1	ZNF556	RP11-362A1.1					GTPBP1	FAM106A		RBBP8		NPM1			KIAA0895L	TRAV8-6
	VPS13A	OVOL1				AC096579.13	RP11-713N11.4	RP11-228B15.4	LRFN5		RP11-1081L13.4	NEU3	LINC00863	CACTIN-AS1	RP11-823E8.3					RP5-821D11.7	CCR10		AC021224.1		BNIP1			ZFHX3	TRAV16
	FRMD3	RP11-867G23.8				TEKT4	ARNTL2	SPTAN1	RP11-218E20.3		RP11-266A24.1	SLCO2B1	ZFYVE27	TNFSF14	LINC00936					OGFRP1	CDK5RAP3		MOCOS		SFXN1			RP11-346C20.3	TRAV17
	SPIN1	CTD-3074O7.5				MRPS5	PKP2	PKN3	SLC35F4		FBXO3	TPBGL	CWF19L1	C3	PLXNC1					RNU12	SLC35B1		IER3IP1		THOC3			HCCAT5	TRAV18
	RP11-244N9.4	RP11-757G1.6				RP11-440D17.3	RPAP3	TBC1D13	DACT1		LMO2	ALG8	KCNIP2-AS1	JUNB	HAL					ARFGAP3	FAM117A		C18orf54		SIMC1			CDH13	TRAV19
	TBC1D2	DHCR7				RP11-440D17.4	RP11-89H19.2	LRRC8A	L3HYPDH		PRR5L	CTSC	RP11-348N5.9	CTC-425F1.4	APAF1					UPK3A	LRRC59		HMSD		NOP16			WFDC1	TRAV20
	GABBR2	DGAT2				FER1L5	DDX23	DOLK	DLST		ACP2	SMCO4	RP11-501J20.5	CTC-250I14.6	SPIC					FAM118A	ARSG		RP11-800A18.4		TSPAN17			KLHL36	TRAV21
	MSANTD3	PRKRIR				LMAN2L	TFCP2	AIF1L	PGF		NR1H3	FDXACB1	SLC18A2	CTB-55O6.13	CMKLR1					GTSE1-AS1	RP11-16C1.3		PQLC1		ZNF346			RP11-463O9.9	TRAV25
	MRPL50	KCTD14				RP11-353K11.1	SLC4A8	NOTCH1	DIO2		SCGB1D2	SIDT2	FAM24B	ILVBL	SH2B3					TRABD	SRP68		RBFA		NSD1			RP11-46C24.7	TRAV26-1
	ABCA1	RP11-7I15.3				ANKRD23	RP11-607P23.1	RP11-251M1.1	RP11-507K2.2		RP11-864I4.4	AP002954.4	ADAM12	LINC00665	RPH3A					AP000476.1	ENPP7		ADNP2		MXD3			TIMM22	TRAV27
	KIAA0368	NARS2				ANKRD39	KRT81	EGFL7	FBLN5		RP11-864I4.1	UBASH3B	FOXI2	AC092295.4	SLC8B1					MIR155HG	SLC38A10		SOX12		GRK6			ABR	TRAV29DV5
	RAB14	C11orf54				FAM178B	RP11-845M18.6	FAM69B	PRIMA1		MAP4K2	C11orf45	RP5-1096D14.3	ZNF529	P2RX7					C21orf62-AS1	P4HB		NRSN2		NHP2			MIR22HG	TRAV30
	DAB2IP	PANX1				ANKRD36	C12orf56	RP11-216L13.16	SERPINA5		PPP2R5B	RP11-445P17.8	RP5-1096D14.6	ZNF573	RILPL2					IFNAR2	SMCHD1		TRIB3		HNRNPH1			SLC2A4	TRAV34
	SCAI	YAP1				RP11-734K23.9	XPOT	LCN6	SERPINA3		ARL2	FRMD4A	RP3-454B23.1	ZFP36	RP11-955H22.1					BRWD1-AS2	RP11-757O6.1		MRPS26		RIPK1			HES7	TRAV35
	MVB12B	MSANTD4				ACTR1B	TBC1D30	NPDC1	SERPINA3.1		SNX15	OLAH	RP5-940J5.3	SPTBN4	MMP17					MX1	ABHD3		CENPB		PRPF4B			RP11-849F2.9	TRAV36DV7
	LRSAM1	ACAT1				LINC01125	MDM2	NRARP	RP11-404P21.8		LRP5	RSU1	LPAR5	NUMBL	CHFR					AP001610.5	PSMA8		RP5-967N21.11		BLOC1S5			LINC00670	TRAV38-1
	SLC27A4	C11orf1				TMEM131	CCT2	IFITM2	AL132709.8		CCND1	VIM	ENO2	TMEM91	ZDHHC20					SLC37A1	AC012123.1		BFSP1		EEF1E1			MYOCD	TRAV38-2DV8
	RP11-216B9.9	HSPB2-C11orf52				VWA3B	BEST3	IFITM3	MEG9		PDE2A	TMEM236	RP11-273B20.3	ZNF404	MTMR6					TRPM2	RP11-126O1.6		SNX5		TBC1D7			SARM1	TRAV40
	FUBP3	ZPR1				CNGA3	TPH2	RP11-326C3.12	DIO3		P4HA3	MRC1	SLC2A3	ZNF229	RP11-141M1.1						SEC11C		GINS1		RP11-500C11.3			RP11-848P1.5	TRAV41
	GTF3C4	APOA5				COA5	NAP1L1	MOB2	NDN		CHRDL2	SLC39A12	FOXJ2	BCL3	RP11-290D2.3						LMAN1		SNTA1		DEK			UNC45B	TRDV2
	PPP1R26	RP11-770J1.4				KIAA1211L	E2F7	TH	RP11-1000B6.3		GDPD5	PLXDC2	NECAP1	PPP1R13L	RB1						RRBP1		E2F1		E2F3			THRA	TRAC
	DNLZ	POU2F3				TSGA10	RP11-181C3.1	ZNF195	GREM1		MYO7A	ALOX5	RP11-259O18.5	IGFL2	RCBTB2						SEC23B		MYBL2		GMNN			HAP1	LRRC16B
	CLIC3	SC5D				NPAS2	ANKS1B	ART1	RP11-128A17.2		PRCP	UBE2D1	KLRG1	NPAS1	CYSLTR2						HM13		CSE1L		HIST1H1A			EZH1	TRAPPC6B
	MAN1B1-AS1	SIAE				TBC1D8	ACTR6	TRIM21	CHST14		CWC15	RP11-120C12.3	A2M-AS1	MAMSTR	RP11-156K23.3						SPAG4		TAF4		HIST1H3B			AOC3	RP11-596C23.6
	TPRN	NRGN				RP11-299H21.1	FOXN4	DCHS1	TGM5		SRSF8	RP11-436D10.3	CD69	KLK5	CDADC1						RPN2		CABLES2		HIST1H2AB			HDAC5	RP11-547D23.1
	TMEM203	PUS3				CNOT11	MYO1H	RP11-732A19.5	CTD-2651B20.3		ENDOD1	ADO	AC091814.2	KLK7	IRG1						TOP1		SLC2A4RG		HIST1H4C			CTC-296K1.4	AP5M1
	ARRDC1	FAM118B				MAP4K4	FAM216A	CTD-3224I3.3	FBN1		RP11-712B9.2	EGR2	RP11-174G6.1	KLK8	TNFSF13B						OSER1-AS1		AC009005.2		HIST1H2BE			GJC1	NAA30
	RP11-326C3.2	KCNJ5				TMEM182	HECTD4	GALNT18	RP11-227D13.1		SESN3	NRBF2	RP11-967K21.1	CTC-518B2.9	IRS2						NCOA3		MEX3D		RP1-34B20.21			HIGD1B	MAX
	ATHL1	IDI1				C2orf49	SRSF9	CSNK2A3	EID1		CASP4	TACR2	FAR2	HAS1	COL4A2-AS2						RP11-112L6.2		MBD3		HIST1H4E			HOXB2	PCNX
	PKP3	CELF2-AS2				C2orf40	PSMD9	PIK3C2A	COPS2		CWF19L2	PSAP	RP11-77I22.2	CTD-2105E13.6	RP11-365P13.5						ZBP1		LMNB2		HIST1H3F			HOXB5	CTD-2341M24.1
	PTDSS2	PTER				LINC01594	RP11-87C12.5	KCNJ11	TCF12		CUL5	DNAJB12	GXYLT1	ZNF667	TEP1						COL9A3		THOP1		HIST1H2BH			HOXB7	RP11-471B22.3
	LMNTD2	MLLT10				GCC2	SBNO1	ABCC8	TLN2		DDX10	C10orf55	IRAK4	RPS4Y1	RNASE3						SLC17A9		ZNF57		HIST1H3G			CALCOCO2	GPR68
	RP11-496I9.1	RP11-297A16.4				GCC2-AS1	RP13-942N8.1	ANO5	CILP		LAYN	KCNMA1	ARID2	NLGN4Y	RP11-84C10.2						SRMS		CTB-50L17.7		HMGN4			PDK2	GSC
	RASSF7	RP11-517P14.2				CCDC138	RP11-662M24.2	KIAA1549L	ITGA11		SDHD	ZMIZ1-AS1	SCAF11	SLC7A4	RNASE2						KISS1R		CTB-50L17.10		ABT1			SAMD14	CTD-2506J14.1
	MIR210HG	DRGX				SH3RF3	EP400NL	CD59	CD276		RP11-64D24.4	SH2D4B	FMNL3	ZNF70	RP11-468E2.4						ARID3A		CTB-50L17.14		HIST1H2AG			SGCA	LINC01550
	EPS8L2	ERCC6				NPHP1	RNF6	LRRC4C	STOML1		RBM7	LIPA	SLC11A2	MN1	LTB4R						JSRP1		LONP1		HIST1H4I			STXBP4	BCL11B
	TMEM80	RP11-491H19.1				RP13-1039J1.2	RP11-380N8.7	TSPAN18	ISLR		REXO2	FFAR4	ACVR1B	RFPL3S	SNX6						MYDGF		KHSRP		HIST1H2AH			RP11-60A24.3	AL109767.1
	SLC25A22	EIF4EBP2				ANAPC1	SUPT20H	CHST1	SNX33		FXYD2	CCNJ	NR4A1	RBFOX2	SOS2						CCL25		CTD-3193O13.11		ZNF184			SEP4	RP11-543C4.1
	CD151	PCBD1				ZC3H8	FREM2-AS1	APLNR	MEX3B		FXYD6	PI4K2A	RP11-1100L3.8	MOV10L1	PYGL						ZNF791		LRRC8E		HIST1H2AJ			RP11-136H19.1	EVL
	DUSP8	RP11-399K21.13				ZC3H6	TUSC8	CTNND1	RP11-522B15.3		TTC36	AVPI1	KRT1	LINC01549	RP11-218E20.5						CALR		CTD-2550O8.5		HIST1H2BM			TBX2-AS1	RP11-1029J19.5
	KRTAP5-AS1	SFTPA2				CHCHD5	LINC00330	TMEM109	ARHGDIG		TRAPPC4	MARVELD1	KRT79	CXADR	ERO1A						PGLYRP2		SPC24		HIST1H2BN			TBX2	LINC00239
	OR51I1	SFTPA1				AC079922.3	UTP14C	TMEM132A	NME3		OAF	R3HCC1L	AMHR2	EVA1C	GCH1						CTD-2231E14.8		PRKCSH		HIST1H3I			TBX4	PPP2R5C
	OVCH2	SFTPD				FAM138B	RP11-248G5.9	ASRGL1	VASN		SCN3B	HPS1	TESPA1	ITSN1	RP11-930O11.1						CIB3		CTC-499B15.5		HIST1H4L			RP1-193H18.3	WDR20
	OR5P2	LINC00857				RABL2A	PIBF1	EML3	TMEM159		OPCML	KAZALD1	ESYT1	PWP2	HIF1A						ANKLE1		RAD23A		ZKSCAN4			CDC42EP4	NSMCE3
	TMEM9B	RNLS				STEAP3	LINC00381	TMEM223	RP11-105C19.1		RP11-298E9.6	GSTO1	SMARCC2		PSEN1						ELL		NACC1		ZNRD1			TTYH2	ZNF770
	EIF4G2	UBTD1				STEAP3-AS1	STK24	TMEM179B	NUPR1		AKR1E2	TCF7L2	RP11-756H6.1		NUMB						COPE		SAMD1		TRIM26			NAT9	C15orf53
	MICAL2	SFRP5				C2orf76	UBAC2-AS1	SLC3A2	RP11-426C22.4		ASB13	LINC01166	DDIT3		LINC01220						SLC25A42		ADGRL1		GNL1			RP11-13K12.1	RPUSD2
	NAV2	CRTAC1				CFAP221	TPP2	CHRM1	PRRT2		OPTN	FUOM	PPM1H		JDP2						MEF2B		GIPC1		ABCF1			C1QTNF1-AS1	MGA
	NAV2-AS2	SCD				TMEM177	RP11-54H7.4	AP000438.2	CDIPT		RP11-295P9.12	IQSEC3	ZFC3H1		LINC01629						ATP13A1		AC004510.3		C6orf136			C1QTNF1	RP11-23P13.6
	LIN7C	FBXW4				TMEM185B	CARS2	PLCB3	ZNF771		PTCHD3	RP11-598F7.3	OSBPL8		TMED8						ZBTB32		BABAM1		PPP1R18			MYOM1	UBR1
	BDNF	ELOVL3				INHBB	UPF3A	BATF2	ORAI3		MPP7	RP11-598F7.4	DUSP6		SPTLC2						WDR87		NR2C2AP		MDC1			LINC00667	PATL2
	RP11-115J23.1	FBXL15				AC073257.2	CTD-2292M16.7	MAP3K11	VKORC1		ZNF22	SLC6A12	RP11-1105G2.4		C14orf159						LINC01480		ZNF90		TUBB			TWSG1	TRPM7
	CAT	MFSD13A				ERCC3	METTL3	RELA	ZNF423		ZNF488	DYRK4	GNPTAB		SLC24A4						CEACAM21		ZNF66		GTF2H4			ROCK1	RORA
	TTC17	TRIM8				RP11-395A13.2	PRMT5	CCDC85B	MMP2		REEP3	IFFO1	CHST11		RIN3						GEMIN7		ZNF85		XXbac-BPG299F13.17			GREB1L	CTD-2026K11.4
	ACCS	CYP17A1				AC079776.1	DHRS4L2	C11orf68	MT1G		LINC01515	PTPN6	WSCD2		DICER1						QPCTL		ZNF714		MICB			MIR133A1HG	EFTUD1
	PACSIN3	GPAM				CCDC74B	EMC9	CABP4	RP11-5A19.5		PALD1	CD163	TESC		RP11-1017G21.5						GRWD1		ZNF724P		TNF			ZNF532	LINS1
	ZDHHC5	ACSL5				POTEI	IPO4	IL18BP	PLEKHG4		UNC5B	C3AR1	TAOK3		TNFAIP2						PRKCG		LINC01224		GPANK1			RP11-879F14.2	RP11-161M6.3
	MS4A15	RP11-95I16.2				CCDC74A	HEATR5A	ARRB1	NOB1		FAM213A	CLEC6A	TMEM233		MTMR10						BRSK1		ZNF726		CSNK2B			RNF152	IL32
	SYT7	FGFR2				MAP3K19	RP11-187E13.1	RP11-672A2.5	RP11-432I5.8		SNCG	M6PR	LINC01089		THBS1						CTD-2583A14.9		LSR		MSH5			CDH19	ZNF174
	DAGLA	TACC2				SPOPL	RP11-356O9.1	RP11-672A2.4	C16orf47		RP11-149I23.3	OLR1	RSRC2		CTD-2033D15.3						KDM5D		ARHGAP33		LSM2			DSEL	NLRC3
	MYRF	BTBD16				AC096558.1	DNAAF2	LRRC32	GLG1		MARCH5	GABARAPL1	VPS37B		PLCB2						CECR7		LRFN3		FKBPL			DOK6	CTD-2576D5.4
	FADS3	DMBT1				ACVR2A	KIAA0586	KCTD21	RP11-679B19.1		HHEX	PLBD1	ATP6V0A2		INAFM2						AC000068.5		WDR62		PSMB8			ANGPT4	RPS15A
	EHD1	NINJ2				ORC4	C14orf39	USP35	LINC01229		CYP26C1	PTPRO	MPHOSPH8		CTD-2647E9.3						SDF2L1		C19orf54		PSMB9			TMEM74B	AC002331.1
	AP003068.23	LINC00940				EPC2	SNAPC1	AP000654.4	AC092718.1		SLC35G1	BHLHE41	ZMYM5		DMXL2						IGLVI-70		HNRNPUL1		TAP1			C20orf202	RP11-264B17.5
	KLC2	MLF2				RBM43	RP11-363J20.1	RP11-736K20.5	CRISPLD2		DNMBP	RP11-283G6.4	RP11-307N16.6		CTD-2650P22.1						IGLV4-69		ERF		WDR46			ADRA1D	NPIPB11
	RP11-755F10.3	SPSB2				STAM2	RP11-363J20.2	FZD4	RP11-514D23.3		SLF2	OVCH1	PARP4		RNF111						IGLV6-57		PAFAH1B3		DAXX			CDS2	RP11-455F5.5
	NDUFS8	U47924.32				AC079150.3	ERH	TMEM135	SERPINF1		RP11-525A16.4	IPO8	CDK8		USP3						IGLV10-54		RP11-15A1.2		KIFC1			JAG1	SRCAP
	CHKA	PEX5				AC093375.1	SLC39A9	RP11-819C21.1	HIC1		C10orf82	YARS2	SLC46A3		OAZ2						IGLV1-51		STRN4		BAK1			RP11-103J8.1	RP11-452L6.5
	PPP6R3	RP11-180M15.6				UPP2	COX16	RDX	SMG6		FAM204A	AMIGO2	USPL1		MAP2K1						IGLV9-49		ZNF114		HMGA1			TASP1	ZNF720
	KRTAP5-9	RP11-377D9.3				CCDC148	RP6-65G23.3	RP11-347E10.1	TAX1BP3		ATE1	RP11-386G11.5	MAB21L1		PPCDC						IGLV5-48		SYNGR4		SNRPC			SEL1L2	RBL2
	RP11-849H4.4	MGST1				BAZ2B	PNMA1	C1QTNF5	RP5-1050D4.2		ATE1-AS1	GPD1	ELF1		C15orf39						IGLV1-47		CCDC155		TAF11			COX4I2	RP11-459F6.3
	FOLR1	PIK3C2G				AC009506.1	ISCA2	ESAM	AC113189.5		CHST15	PFDN5	SERP2		MAN2C1						IGLV7-46		NUP62		SRPK1			FOXS1	CKLF-CMTM1
	INPPL1	RP11-59N23.1				LY75	SLIRP	MSANTD2	SOX15		DOCK1	RP11-680A11.5	WDFY2		PSTPIP1						IGLV5-45		POLD1		SRSF3			DUSP15	TERF2IP
	RAB6A	RP11-729I10.2				AC009299.2	RP11-33N16.2	ROBO4	GLP2R		ING4	PRR13	TDRD3		IREB2						IGLV1-44		SYT3		PPIL1			AAR2	RP11-542M13.3
	KLHL35	RP11-582E3.6				AC009299.3	FOXN3-AS1	SENCR	RCVRN		PTMS	NCKAP1L	ABCC4		AP3S2						IGLV1-41		C19orf48		RNF8			MYL9	SNAI3-AS1
	RP11-91P24.7	AC079630.2				KCNH7	EFCAB11	JAM3	GAS7		CD163L1	PDE1B	MYO16		IQGAP1						IGLV1-36		ETFB		CMTR1			SOGA1	CPNE7
	ZC3H12C	AC079630.4				AC013463.2	TRIP11	RP11-536K7.3	PMP22		GDF3	RP11-644F5.10	ARHGEF40		FES						IGLV3-27		CTD-2616J11.14		CCDC167			RP4-564F22.5	TUSC5
	SIK2	LRRK2				GALNT3	GSKIP	IL15RA	MFAP4		RP11-133L14.5	CD63	TRAV8-5		MAN2A2						IGLV3-25		NLRP2		MED20			JPH2	RP11-667K14.5
	CADM1	H1FNT				AC009495.3	WDR25	FAM171A1	SDF2		SMIM10L1	MMP19	JPH4		RP11-76E17.3						IGLV2-23		TMEM238		MRPS10			WISP2	GP1BA
	APOA1	C12orf54				TTC21B	ZNF839	ST8SIA6	RAB34		RP11-392P7.6	RNF41	CMA1		RP11-76E17.4						IGLV3-21		UBE2S		UBR2			TP53TG5	GPS2
	APOA1-AS	COX14				CERS6	RP11-521B24.3	SVIL-AS1	TMEM132E		HEBP1	MYO1A	AP4S1		CLCN7						IGLV3-19		EPN1		RPL7L1			DBNDD2	ACAP1
	TMEM25	RP4-605O3.4				AC007556.3	RP11-521B24.5	KIAA1462	PLXDC1		FAM234B	TMBIM4	RALGAPA1		MAPK8IP3						IGLV2-18		AC005498.4		PPP2R5D			EDN3	AC129492.6
	CCDC84	LARP4				BBS5	TUBGCP5	ZEB1	KRT24		GRIN2B	LYZ	PRPF39		MSRB1						IGLV3-16		TRIM28		KLHDC3			C20orf166-AS1	LINC00324
	HINFP	LETMD1				CCDC173	NPAP1	RP11-479G22.8	KRT10		ART4	LTA4H	NEMF		CTD-3126B10.4						IGLV2-14		CECR2		CENPQ			CTD-3113P16.11	CTC1
	VSIG2	CSRNP2				SSB	GABRG3	NRP1	KRT39		ST8SIA1	RP11-256L6.2	FBXO34		MMP25						IGLV2-11		SLC25A1		MCM3			BSG	RP11-214O1.2
	RP11-677M14.3	TARBP2				GAD1	RP11-758N13.1	RP11-342D11.2	CNTNAP1		LYRM5	CORO1C	LINC00520		MEFV						IGLV3-10		RTN4R		PRIM2			TBXA2R	RP11-214O1.3
	NFRKB	RP11-793H13.3				DCAF17	EMC4	ZNF25	MIR2117HG		PPFIBP1	USP30-AS1	WDR89		CREBBP						IGLV3-9		KLHL22		KCNQ5			NMRK2	AC104024.2
	APLP2	SUOX				RP11-394I13.2	FAM98B	LINC00619	HOXB3		REP15	ACACB	SGPP1		C16orf72						IGLV2-8		SERPIND1		KHDC1			DAPK3	PHF12
	AP002856.5	CYP27B1				RP11-394I13.3	CDAN1	LINC00840	GIP		RP11-1060J15.9	ARPC3	ZBTB25		RP11-473I1.5						IGLV2-5		GGT2		TTK			SNAPC2	RFFL
	NTM	RP11-620J15.2				CIR1	CTD-2036P10.3	TMEM26	NXPH3		TSPAN11	ALDH2	AKAP5		RP11-876N24.4						IGLV3-1		IGLV5-52		SYNCRIP			TIMM44	SLFN5
	AP003025.2	RP11-620J15.4				SCRN3	ADAL	TMEM26-AS1	SPOP		RP11-551L14.4	OAS1	RAD51B		SNN						IGLL5		DDT		ORC3			ADAMTS10	RP11-47L3.1
	ZMYND11	WIF1				AC010894.3	HYPK	JMJD1C-AS1	CTD-3035K23.7		ALG10B	OAS3	SRSF5		CPPED1						IGLJ1		NF2		CASP8AP2			FBXL12	SLFN12L
	PITRM1	LINC01479				MTX2	DUOXA2	ZNF503-AS1	RP11-855A2.5		RP11-328C8.4	OAS2	SLC8A3		KIAA0430						IGLC2		RP3-430N8.11		MAP3K7			COL5A3	HEATR9
	FAM208B	RP11-611O2.5				RP11-337N6.1	RP11-605F22.1	ZMIZ1	ABCA8		CERS5	SDS	RP11-486O13.2		CTB-193M12.5						IGLC3		INPP5J		MMS22L			QTRT1	AC015849.2
	KIN	RAB21				TTC30B	RP11-295H24.4	SFTPD-AS1	ABCA9		POU6F1	SDSL	ZNF410		METTL9						IGLC7		LARGE		COQ3			ELAVL3	CCL5
	SFTA1P	USP44				AC073834.3	RP11-48G14.2	TSPAN14	ABCA6		SMAGP	WSB2	PROX2		CTD-3203P2.3						DERL3		FOXRED2		ASCC3			CNN1	CTB-91J4.1
	RP1-251M9.3	NTN4				TTC30A	RP11-48G14.1	NRG3	ABCA10		MYL6B	OASL	CTD-3075F15.1		IL27						CRYBA4		SREBF2		PREP			CCDC130	SYNRG
	ECHDC3	RP11-536G4.1				OSBPL6	RP11-48G14.3	MMRN2	LINC01028		GPR182	P2RX4	GPATCH2L		SLX1A						CCDC117		SMC1B		ATG5			CTC-548K16.2	AC006449.2
	HACD1	SCYL2				PLEKHA3	RP11-30K9.5	PAPSS2	CYGB		ZBTB39	RP11-324E6.6	IRF2BPL		TBC1D10B						CTA-292E10.6		WNT7B		CEP57L1			SYDE1	CDK12
	NEBL	DRAM1				AC093911.1	GTF2A2	IFIT5	MXRA7		AGAP2-AS1	HCAR2	GALC		ITGAM						SSTR3		LMF2		CDK19			NOTCH3	IKZF3
	C10orf113	MMAB				CERKL	SNAPC5	EXOC6	TIMP2		RP11-745O10.4	HCAR3	RP11-300J18.1		ITGAX						MEI1		NCAPH2		GTF3C6			ISYNA1	GSDMA
	RP11-371A19.2	MVK				DNAJC10	LINGO1	PDLIM1	NPB		SYT1	CRYL1	RPS6KA5		ZNF267						RP6-109B7.2		BTG3		ZUFSP			KLHL26	RP5-1028K7.2
	ARHGAP21	PPTC7				DUSP19	WDR61	RP11-248J23.7	RFNG		RP11-530C5.1	POMP	DDX24		CNEP1R1						CRELD2		AP001171.1		ASF1A			ZNF728	KRTAP16-1
	RAB18	TMEM116				FSIP2	RP11-28H5.2	C10orf131	APCDD1		CCDC59	ALOX5AP	BEGAIN		HEATR3						MIOX		HUNK		HDDC2			UBA2	KLHL11
	FZD8	RP1-267L14.6				LINC01473	TMC3	CC2D2B	RP11-449D8.1		RASSF9	NHLRC3	EIF5		PAPD5						HSPA13		DONSON		TMEM244			CTC-523E23.4	MAP3K14-AS1
	FXYD4	VSIG10				MFSD6	RP11-499F3.1	NKX2-3	RP11-456K23.1		NTS	RGCC	RP11-32B5.8		ADCY7						AF127936.5		CHAF1B		SAMD3			LGI4	NSF
	ZNF239	PEBP1				NAB1	RP11-617F23.1	ITPRIP	SETBP1		MGAT4C	LACC1	RP11-701H24.9		NOD2						AL109761.5		RIPPLY3		HBS1L			FXYD1	SKAP1
	GPRIN2	PRKAB1				DNAH7	CTD-3065B20.2	ADRB1	SLC14A2-AS1		SOCS2	ZC3H13	UBE3A		RP11-327F22.1						CHODL		AP001046.6		MTFR2			COX7A1	CTD-2377D24.6
	RP11-38L15.3	PXN-AS1				GTF3C3	ST8SIA2	AFAP1L2	RP11-729L2.2		ELK3	ARL11	RP11-37C7.3		TK2						AP000223.42		LRRC3		ABRACL			PPP1R14A	RP11-1079K10.3
	ABC7-42404400C24.1	SIRT4				PGAP1	CTD-2313J17.7	BAG3	KDSR		IGF1	DLEU7	ATP8B4		CMTM1						IFNAR1				VTA1			ACTN4	CA10
	CH17-360D5.2	PLA2G1B				AC013264.2	RP11-236L14.1	FAM53B-AS1	CTD-2541J13.1		STAB2	NALCN-AS1	HDC		CMTM2						CLDN14				PEX3			AXL	TUBD1
	CH17-360D5.3	GATC				C2orf47	C1QTNF8	MMP21	CCDC102B		SSH1	RAB20	LEO1		CTRL						PRDM15				SF3B5			DMPK	HELZ
	AGAP6	RP11-282O18.7				SPATS2L	C16orf91	RP11-432J24.5	RP5-1116H23.4		RAD9B	LINC01070	MAPK6		CTC-479C5.12						WDR4				KATNA1			PTGIR	RP11-147L13.8
	SGMS1	RP11-380L11.4				KCTD18	GFER	ADIPOR2	ISM1		MYL2	LAMP1	CTD-2184D3.6		MLKL						RRP1				NUP43			NAPA	RP11-649A18.12
	CCDC6	RP11-243M5.1				NDUFB3	TSC2	TEAD4	RP5-1068E13.7		DTX1	APEX1	ICE2		COTL1						AP001058.3				PCMT1			EHD2	TNRC6C
	RTKN2	RP11-76C10.5				ALS2CR12	RP11-715J22.4	RP11-253E3.3	CST3		RP11-768F21.1	SLC7A7	HERC1		KIAA0513						AC233755.1				ULBP3			HRC	TMC6
	ZNF365	ATP8A2				KIAA2012	SRRM2-AS1	TSPAN9	SYNDIG1		ACADS	RIPK3	DENND4A		RP11-442O1.4										ZBTB2			LRRC4B	TMC8
	C10orf35	SHISA2				ICA1L	SRRM2	ANO2	EFCAB8		CAMKK2	DDHD1	PAQR5		RP4-536B24.3										FBXO5			ZNF880	CYTH1
	SPOCK2	USP12				CARF	ZNF213-AS1	VWF	RP4-550H1.4		RP4-765H13.1	LGALS3	TLE3		CTD-2555A7.2										RP1-101K10.6			AC008440.5	RPTOR
	COMTD1	RP11-141M1.3				ABI2	RP11-95P2.3	TNFRSF1A	KIAA1755		RP4-809F18.1	SLC38A6	ARID3B		CTD-2555A7.3										MTRF1L			CNOT3	RP11-672L10.6
	RP11-359E3.4	FREM2				AC007383.3	GLIS2-AS1	RBP5	BPI		LINC00943	VTI1B	TMEM266		SPATA2L										SYNJ2			ZNF580	ESCO1
	BMPR1A	PROSER1				NDUFS1	CORO7-PAM16	A2ML1-AS1	ZHX3		LINC01257	ZFYVE26	ADAMTS7		VPS9D1										TMEM181			ZNF582-AS1	RP11-326K13.4
	ADIRF	CPB2				ZDBF2	ABAT	A2M	LINC01260		LRCOL1	ACOT2	WHAMM		TCF25										WTAP			CTD-2619J13.9	PIK3C3
	ATAD1	EBPL				DYTN	RP11-297M9.1	LINC00987	KCNK15-AS1		LATS2	ACOT4	PDE8A		FAM157C										TCP1			SLC25A18	C18orf25
	SLC16A12-AS1	PCDH9				MDH1B	RP11-66H6.3	CLEC1A	RIMS4		MTIF3	RP3-414A15.10	CRTC3-AS1		RP11-356C4.5										MAP3K4			ARVCF	MIR1539
	ANKRD1	DIS3				IDH1-AS1	AC004381.6	EMP1	PIGT		CPB2-AS1	TMED10	MCTP2		RP11-1228E12.1										RP1-167A14.2			P2RX6	RP11-397A16.1
	MYOF	TBC1D4				KANSL1L	CTC-508F8.1	TMTC1	TNNC2		THSD1	AC007182.6	TPSG1		RP11-1228E12.2										TCTE3			RIMBP3C	KIAA1468
	NOC3L	SLAIN1				AC006994.2	POLR3E	CPNE8	CFD		VPS36	FLVCR2	TPSB2		FAM101B										PSMB1			SMTN	CD226
	MMS19	LINC01068				AC006994.3	GSG1L	RAPGEF3	ADAMTSL5		CLN5	ADCK1	TPSAB1		SLC43A2										TBP			SELM	ZNF407
	SEC31B	CCNB1IP1				ERBB4	CTD-2574D22.2	HDAC7	NFIC		EDNRB	RP11-1152H15.1	TPSD1		RP11-667K14.4										PDCD2			RASD2	NDRG3
	SEMA4G	TMEM55B				AC108066.1	ZNF768	DHH	AC007292.6		CLDN10-AS1	TTC7B	RP11-473M20.16		RP11-667K14.3										GET4			CBX7	STK4
	LZTS2	C14orf119				AC079610.2	MIR762HG	RP11-923I11.5	TRIP10		HS6ST3	TMEM251	TIGD7		MNT										COX19			CYB5R3	ZNF335
	POLL	NRL				SPAG16	ITFG1-AS1	ACVRL1	RAB11B-AS1		LINC00359	OTUB2	RP11-152P23.2		ZZEF1										NUDT1			PACSIN2	RP3-492J12.2
	MGEA5	SPTSSA				PECR	RP11-429P3.5	GRASP	PLPPR2		OXGR1	SERPINA1	SOCS1		ARRB2										ACTB			PKDREJ	ZNF831
	HPS6	RP11-671J11.7				MARCH4	CTD-2034I21.2	RP11-1100L3.7	LLNLR-246C6.1		DOCK9-AS2	RP11-8L8.2	SNX29		ASGR2										BZW2			CHKB-CPT1B	LINC00659
	ACTR1A	RP11-73E17.2				SMARCAL1	RP11-1136G4.1	HOXC10	SMIM7		PCCA	CDC42BPB	CTD-2583P5.1		ASGR1										NUPL2			CH507-154B10.1	HAR1A
	NHLRC2	FAM177A1				AC098820.4	MT3	RP11-753H16.3	TMEM221		BIVM	RP11-736N17.11	CTD-2583P5.3		GABARAP										CYCS			MAP3K7CL	SAMD10
	ABLIM1	RP11-561B11.3				IGFBP2	RP11-249C24.12	ITGA5	UNC13A		RP11-90L1.8	RP11-982M15.5	RRN3		EIF4A1										HNRNPA2B1			MRPS6	HMHA1
	FAM160B1	PTCSC3				AC007563.3	CTD-2600O9.2	LINC01154	TM6SF2		RP11-88E10.4	SLC12A6	ABCC1		RP11-258F1.1										CBX3			SLC5A3	APBA3
	SHTN1	RP11-259K15.2				CATIP	SETD6	RBMS2	HSPB6		GRTP1-AS1	NOP10	AQP8		SMCR8										HOXA10-AS			LINC00310	CTB-180A7.3
	NANOS1	MBIP				STK36	FAM96B	AC025165.8	SDHAF1		TMCO3	DISP2	NSMCE1		SLC5A10										LSM5			AP001046.5	DENND1C
	PLEKHA1	SFTA3				TTLL4	CES3	TSPAN31	CLIP3		TMEM255B	RMDN3	FLJ21408		AKAP10										NT5C3A			ADARB1	ZNF557
	PSTK	NKX2-1				CFAP65	CENPT	CTDSP2	CTD-2162K18.4		AE000662.93	GCHFR	ZNF48		MAP2K3										SERT7			LINC00315	ANGPTL6
	FAM175B	MIA2				ABCB6	EDC4	RP11-620J15.1	CTD-3220F14.1		DAD1	VPS18	CYLD		KIAA0100										TRGC2			COL18A1	ZNF564
	SLC6A13	FBXO33				ANKZF1	CTC-479C5.10	RP11-631N16.2	FBXO17		DHRS4	SERF2	LPCAT2		NUFIP2										TRGV8				RASAL3
	RP11-218M22.1	ATP5S				GLB1L	PSKH1	TBK1	RTN2		FITM1	SQRDL	VAC14-AS1		TAOK1										TRGV7				JAK3
	C12orf4	ARID4A				STK16	COG8	KCNMB4	SIX5		SDR39U1	CYP19A1	RP11-960L18.1		SSH2										TRG-AS1				PBX4
	CD9	RP11-72M17.1				TUBA4B	EXOSC6	PTPRB	PNMAL2		MIPOL1	GLDN	MC1R		ADAP2										TRGV5P				AC002306.1
	SCNN1A	GPHN				DNAJB2	TAT	RP11-785D18.3	KDELR1		RP11-96D24.1	RP11-707P17.2	VPS53		SLFN12										TRGV4				LPAR2
	LTBR	DCAF4				STK11IP	ZNRF1	LGR5	SLC17A7		RP11-454K7.3	MYO5A	CAMKK1		NKIRAS2										TRGV3				ZNF101
	LPCAT3	ACOT1				AC009502.4	KARS	RP11-2H8.2	RCN3		MAP4K5	AQP9	CHRNE		DHX8										TRGV1				ZNF430
	RP11-277P12.10	ALDH6A1				AC067956.1	RP11-190D6.2	TBC1D15	CPT1C		RP11-406H23.2	LACTB	ALOX12-AS1		TMUB2										PSMA2				ZNF708
	GPRC5A	SYNDIG1L				RP11-395N3.2	MAFTRR	RP11-84G21.1	TSKS		LINC00640	SPG21	POLR2A		ATXN7L3										COA1				FXYD7
	RASSF8	RP3-449M8.9				DAW1	RP11-55K13.1	TMCC3	AP2A1		FRMD6	PKM	NDEL1		FMNL1										DDX56				LIN37
	METTL20	NPC2				DNER	RP11-510J16.5	CDK17	AKT1S1		ATG14	RP11-106M3.3	PIK3R6		PLEKHM1										PPIA				KIRREL2
	SLC48A1	C14orf1				TRIP12	SLC38A8	NUAK1	TBC1D17		RHOJ	HEXA	CTB-41I6.1		SNX11										H2AFV				ZNF567
	RP5-1057I20.4	LGMN				FBXO36	RP11-178L8.7	KCTD10	ATF5		PIGH	ADPGK	TMEM220		PPP1R9B										MYO1G				ZNF383
	ADCY6	GOLGA5				CAB39	ZNF469	FAM222A	SSC5D		SMOC1	ADPGK-AS1	TMEM220-AS1		MBTD1										CCM2				CLC
	PRKAG1	SETD3				C2orf72	PITPNA	MAPKAPK5-AS1	ZIM2		SYNJ2BP-COX16	PTPN9	PIGL		TRIM25										FIGNL1				CTC-435M10.3
	KMT2D	ZBTB42				COPS7B	MED11	TBX3	TUBA8		COQ6	ODF3L1	SMCR5		MPO										ZNF138				RPS19
	ATG101	RP11-16E12.1				DIS3L2	ACADVL	MED13L	USP18		ABCD4	CHRNA3	PRPSAP2		YPEL2										POM121				ARHGEF1
	KRT7	KLF13				NGEF	YBX2	RP11-497G19.1	LRRC75B		CTD-2207P18.1	BCL2A1	SPECC1		VMP1										NSUN5				ZNF526
	KRT18	RP11-540O11.1				IQCA1	TMEM256	FBXO21	RP5-1172A22.1		RPS6KL1	TM6SF1	CCDC144NL		MAP3K3										BAZ1B				ZNF575
	MFSD5	INO80				AC105760.3	FXR2	NOS1	C22orf31		STON2	NMB	SUPT6H		GNA13										EIF4H				ZNF45
	CALCOCO1	CHP1				TRAF3IP1	NAA38	RP11-64B16.4	RNF185-AS1		RP11-299L17.3	SEC11A	CWC25		SLC16A6										MDH2				GNG8
	R3HDM2	JMJD7				ASB1	MYHAS	HIP1R	SYNGR1		RP11-406A9.2	ZNF592	LINC00672		CD300LB										RSBN1L				CTC-273B12.10
	MBD6	PLA2G4E				AC062017.1	SHISA6	PITPNM2	FAM109B		RP11-497E19.2	ANPEP	RARA		CD300C										DBF4				FLT3LG
	PIP4K2C	PLA2G4D				ANKMY1	RP11-219A15.1	SCARB1	A4GALT		CTD-2547L24.4	ARRDC4	ITGA2B		CD300LD										FAM133B				IRF3
	GRIP1	PLA2G4F				DUSP28	RP11-524F11.2	SPATA13	RP1-102D24.5		TC2N	FAM173A	THCAT158		C17orf77										CDK6				CTC-550B14.7
	CPM	VPS39				CROCC2	RAI1	FLT1	FBLN1		ATXN3	GNPTG	EFCAB13		CTD-2006K23.1										SDHAF3				CTD-2105E13.16
	RP11-359M6.1	TMEM87A				AC104809.2	AC008088.4	FRY	ARSA		KLC1	ATP6V0C	RP11-6N17.3		CD300E										PDAP1				RPL28
	METTL25	GANC				PASK	RP11-138P22.1	KL	CH507-9B2.8		ZFYVE21	AMDHD2	HOXB4		TMEM104										ATP5J2				ZNF805
	NR2C1	DUOXA1				PPP1R7	CCT6B	STARD13	AF127936.7		KIF26A	TCEB2	RP11-700H6.1		GRB2										ZNF655				ZNF543
	VEZT	DUOX1				HDLBP	AP2B1	SMAD9	ADAMTS5		RP11-578F21.6	PRSS33	HSF5		GALR2										MCM7				ZNF17
	UTP20	SECISBP2L				FARP2	MED1	POSTN	AL035610.2		CTD-2378E12.1	PRSS21	POLG2		RHBDF2										RP11-44M6.1				ZNF549
	POLR3B	PRTG				D2HGDH	RP11-387H17.6	LRCH1	CBR3		TNFAIP8L3	NAGPA	PRKCA		AFMID										POP7				ZNF530
	MTERF2	CGNL1				CHL1-AS1	TMEM99	ITM2B	AJ011932.1		TMOD2	METTL22	PRKCA-AS1		PGS1										SRRT				ZNF586
	FAM109A	SLC51B				CNTN4-AS1	KRTAP3-1	FAM124A	COL6A2		ZNF280D	RSL1D1	LINC00511		CEP295NL										PRKRIP1				CTD-2583A14.10
	RP3-473L9.4	RP11-325L12.7				IL5RA	KRT32	ALG11	SPATC1L		GCOM1	RP11-72I8.1	SLC39A11		ENGASE										POLR2J				MED15
	MAPKAPK5	MEGF11				GRM7	COASY	NEK3			POLR2M	RP11-626G11.4	MGC16275		ENTHD2										PMPCB				ZNF280B
	C12orf49	C15orf61				OXTR	PSMC3IP	PCDH17			LIPC	IGSF6	GPR142		LINC00482										DNAJC2				MIAT
	RP11-231I16.1	RP11-352D13.6				SRGAP3	RND2	RP11-95F22.1			ADAM10	OTOA	RAB37		RP11-1055B8.10										PSMC2				ASCC2
	RP1-267D11.6	CTSH				SRGAP3-AS2	ADAM11	DACH1			PLEKHO2	APOBR	JMJD6		MAFG										ORC5				RP4-539M6.22
	RNF10	RASGRF1				SRGAP3-AS4	RP11-293E1.2	KCTD12			ANKDD1A	SPNS1	USP36		RP11-498C9.12										ATXN7L1				PIK3IP1
	RILPL1	MTHFS				THUMPD3-AS1	ZNF652	LINC01069			CTD-2017F17.1	RP11-426C22.5	ADCYAP1		RP13-516M14.10										RP4-593H12.1				PIK3IP1-AS1
	NCOR2	ST20-MTHFS				TTLL3	DLX4	DOCK9			UBAP1L	TMEM219	RP13-270P17.3		SECTM1										LSM8				RP1-151B14.6
	RP11-575F12.1	ST20				PRRT3	COIL	EFNB2			SLC24A1	ALDOA	RNMT		RP13-20L14.6										ING3				TAB1
	TMEM132D	ST20-AS1				AC022007.5	PPM1E	ARGLU1			RAB11A	BOLA2B	RAB27B		METRNL										ARF5				ZBED4
	PUS1	LINC01314				FANCD2OS	CTD-2501B8.1	LINC00551			ISLR2	HSD3B7	RP11-839G9.1		EMILIN2										RBM28				ALG12
	RP11-172H24.4	AKAP13				TAMM41	TACO1	FAM155A			RP11-285A1.1	STX1B	LINC00909		RP11-737O24.5										METTL2B				SAMSN1-AS1
	XPO4	AGBL1-AS1				TSEN2	SMARCD2	MCF2L			CHRNB4	STX4	FAM110A		EPB41L3										TNPO3				AP000304.12
	WASF3	ZNF710				MKRN2OS	CEP95	DCUN1D2			MORF4L1	RP11-196G11.2	RP4-686C3.7		RP11-286N3.1										ZC3HC1				BRWD1
	LNX2	ZNF774				TMEM40	RP11-57A1.1	RAB2B			ALPK3	RP11-196G11.6	PRNP		CHMP1B										TMEM209				LINC00334
	UBL3	FURIN				TPRXL	CTD-3010D24.3	ADCY4			HAPLN3	ZNF668	SLC24A3		RIOK3										CPA5				MCM3AP-AS1
	N4BP2L2	CTD-2313J17.6				LINC01267	ICT1	STXBP6			SV2B	ZNF646	RP3-322G13.7		RP11-294N21.3										SLC35B4
	LINC00457	SPATA41				CAPN7	RP11-552F3.9	STRN3			LINC01197	BCKDK	NXT1		MBD2										LUC7L2
	SERTM1	RP11-66B24.5				EAF1-AS1	UBE2O	NFKBIA			NR2F2-AS1	KAT8	GZF1		SERPINB8										AGK
	RP11-93G5.1	RAB40C				SATB1	RP11-353N14.1	INSM2			NR2F2	PYCARD	NAPB		RP11-4B16.4										SSBP1
	AKAP11	WFIKKN1				EFHB	CTD-2526A2.2	SSTR1			LINC00923	DNAJA2	RBM39		ATP9B										TRBV2
	MED4-AS1	FAM195A				UBE2E1-AS1	CEP131	CLEC14A			SYNM	RP11-42I10.1	PHF20		RP11-154H12.2										TRBV6-1
	SPRYD7	CRAMP1				NKIRAS1	BAHCC1	LINC00639			RP11-6O2.4	RP11-212I21.5	EPB41L1		RP11-154H12.3										TRBV6-4
	DHRS12	TRAF7				RARB	HGS	CGRRF1			PCSK6	RP11-212I21.2	TLDC2		KCNG2										TRBV10-2
	RP11-327P2.5	MLST8				TOP2B	GCGR	DAAM1			TM2D3	CES1	CTNNBL1		SIRPB2										TRBV11-2
	LMO7	ABCA3				NEK10	DUS1L	FLJ22447			MPG	MT1H	TTI1		SIRPD										TRBV7-7
	SCEL	PAM16				RP11-222K16.1	TMEM200C	HIF1A-AS2			RAB11FIP3	SLC38A7	RP1-28H20.3		RP4-576H24.4										TRBV10-3
	GPC5	MGRN1				FBXL2	RALBP1	ZFYVE1			RP11-473M20.9	C16orf70	DDX27		SIRPB1										TRBV11-3
	FARP1	NUDT16L1				RP11-10C24.2	GNAL	RP4-647C14.2			LINC00921	ATP6V0D1	BMP7		RP5-968J1.1										TRBV28
	MYO16-AS1	C16orf89				PDCD6IP	RP11-773H22.4	ELMSAN1			RP11-165E7.1	AGRP	NKILA		RP5-858L17.1										TRBJ1-6
	ATP11A	GSPT1				DLEC1	CCDC178	RP11-187O7.3			DEXI	C16orf86	WI2-87327B8.2		C20orf27										TRBJ2-1
	GAS6	PARN				TTC21A	GALNT1	RP11-99E15.2			NTAN1	DPEP2	HELZ2		RNF24										CASP2
	RNASE1	BFAR				MOBP	TPGS2	ANGEL1			C16orf62	PLA2G15	MUM1		RASSF2										CUL1
	TOX4	PLA2G10				ENTPD3-AS1	MYO5B	RP11-7F17.3			CTD-2380F24.1	PKD1L3	SMIM24		SLC23A2										EZH2
	AJUBA	GDE1				ZNF621	CXXC1	RP11-507K2.3			GPRC5B	CTRB1	CTD-3193O13.12		XRN2										ATP6V0E2
	RP11-66N24.7	DCUN1D3				ULK4	ATP8B1	BTBD7			ACSM5	TMEM170A	MBD3L1		RP11-218C14.5										GIMAP2
	DHRS1	LCMT1				TRAK1	RTTN	IFI27			CTD-2194A8.2	MPHOSPH6	ZNF266		HCK										TMUB1
	DTD2	CLN3				CCDC13	LINC00683	EML1			ACSM2A	COX4I1	PDE4A		MAFB										ABCF2
	ARHGAP5	SGF29				HHATL	TXNL4A	WARS			THUMPD1	RP11-863P13.4	EPOR		PREX1										NCAPG2
	CFL2	AC009133.12				POMGNT2	NOP56	JAG2			ZP2	CYBA	ZNF627		SLC9A8										ASMTL
	NKX2-1-AS1	MVP				RP11-424N24.2	ANKEF1	CRIP2			USP31	WDR81	ZNF491		RNF114										PRPS2
	RP11-398E10.1	CTD-2358C21.5				RP11-944L7.4	MKKS	CYFIP1			ARHGAP17	CXCL16	ZNF439		ZNF217										RP11-791M20.1
	GMFB	RP11-44F14.8				LARS2	OVOL2	LPCAT4			BCL7C	ZMYND15	ZNF844		STX16-NPEPL1										FANCB
	MPP5	CTD-3032H12.2				LZTFL1	RP4-726N1.2	DLL4			ARMC5	MINK1	ZNF136		NTSR1										RBBP7
	EXD2	CTD-3032H12.1				FYCO1	CSRP2BP	LTK			SIAH1	ENO3	LYL1		OGFR										PDHA1
	RP11-293M10.6	POLR2C				LRRC2-AS1	RP1-122P22.4	EHD4			CETP	RNASEK	CTD-3252C9.4		ELANE										SH3KBP1
	RP11-488C13.5	DOK4				PRSS50	RP5-999L4.2	SNAP23			ADGRG3	CTDNEP1	ADGRE5		SBNO2										RPS6KA3
	VIPAS39	CSNK2A2				PRSS45	NAA20	LRRC57			LINC00920	TMEM102	CYP4F22		MIDN										EIF2S3
	PTPN21	RP11-256I9.3				KIF9-AS1	RP5-1097P24.1	SHF			EXOC3L1	TNFSF12	AC004791.2		MOB3A										PDK3
	ZC3H14	CDH16				KIF9	RP11-410N8.3	SLC30A4			CTD-2012K14.4	TNFSF13	ZNF14		SEMA6B										CXorf38
	IFI27L1	FBXL8				NME6	EIF2S2	NEDD4			SNTB2	CD68	ZNF737		ADGRE1										NDUFB11
	C14orf132	SLC9A5				PLXNB1	RBM12	MYZAP			VPS4A	TRPV2	ZNF100		TRAPPC5										UXT
	ATG2B	LRRC36				ATRIP	SCAND1	BNIP2			CYB5B	LRRC75A	CTB-176F20.3		CLEC4G										FTSJ1
	CCDC85C	NRN1L				TREX1	CTD-2308N23.2	C2CD4B			NFAT5	SLC47A1	ZNF675		PRAM1										RBM3
	RP11-638I2.4	TMED6				PRKAR2A	SRSF6	RP11-1069G10.1			CTD-2033A16.1	LGALS9	ZNF254		MYO1F										SUV39H1
	DYNC1H1	IL34				PRKAR2A-AS1	RP1-138B7.7	RP11-244F12.3			DHODH	PIPOX	FXYD5		CTD-3116E22.8										SMC1A
	ANKRD9	LDHD				RP13-131K19.2	RP3-461P17.10	DPP8			TXNL4B	RP11-1148O4.2	MAG		ZGLP1										HSD17B10
	RCOR1	ATMIN				RP13-131K19.7	EPPIN-WFDC6	LINC01169			BCAR1	EVI2B	FFAR1		TYK2										TSR2
	MARK3	MLYCD				P4HTM	TP53RK	SMAD6			GABARAPL2	CCL7	AC002116.7		C19orf38										APEX2
	TRMT61A	ZCCHC14				DALRD3	RP11-112L6.3	GLCE			MAF	CCL8	ZNF461		RAB3D										MSN
	BAG5	CA5A				USP19	ADNP	UACA			FOXC2	SLFN11	ZNF850		CCDC159										PDZD11
	APOPT1	ZFPM1				CCDC71	MOCS3	PML			JPH3	CCL18	ZNF420		TRMT1										KIF4A
	INF2	MVD				AMT	RP4-669H2.1	RP11-247C2.2			PIEZO1	RARA-AS1	ZNF570		RLN3										NONO
	CTD-3051D23.4	CTU2				NICN1	RP4-806M20.4	CYP1A1			DOC2B	KLHL10	ZNF540		PRKACA										ERCC6L
	PACS2	APRT				BSN-AS2	TUBB1	UBE2Q2			NXN	RAB5C	ZFP30		CTB-55O6.10										DMRTC1B
	FAM189A1	TRAPPC2L				IP6K1	SYCP2	RP11-775C24.5			SCARF1	STAT5A	RASGRP4		CTB-55O6.12										ABCB7
	TJP1	CDH15				CDHR4	RP5-1017F8.2	MESDC1			PLD2	NAGLU	CTD-2540F13.2		ADGRE3										PBDC1
	RP11-680F8.3	SLC22A31				RBM5	LSM14B	AC068831.6			WSCD1	VAT1	PHLDB3		ZNF333										PGK1
	RP11-143J24.1	ZNF778				TUSC2	RP5-908M14.9	MEF2A			SLC13A5	LSM12	ZNF223		ADGRE2										TAF9B
	FAN1	AC137932.4				ZMYND10	TCFL5	LYSMD4			FBXO39	GRN	ZNF224		BRD4										CSTF2
	OTUD7A	AC137932.5				C3orf18	PRPF6	CHSY1			BCL6B	KANSL1-AS1	ZNF235		MYO9B										PRPS1
	KATNBL1	RPH3AL				HEMK1	PLPPR3	RP11-161M6.2			SLC16A13	PNPO	FOSB		CTD-3032J10.2										NXT2
	GOLGA8A	RP11-1260E13.1				ABHD14A	AZU1	SOX8			SLC16A11	RP11-433M22.2	ELSPBP1		PGLS										UBE2A
	GOLGA8B	RP11-1260E13.2				DNAH1	STK11	TMEM204			TNK1	CACNA1G	SIGLEC8		MAST3										SEP6
	SPRED1	RP11-1260E13.3				GLT8D1	GAMT	ZNF598			TMEM256-PLSCR3	NME2	SIGLEC6		MPV17L2										UPF3B
	C15orf52	RILP				NEK4	CSNK1G2	SLC9A3R2			SAT2	RP11-670E13.6	CTD-3073N11.9		RAB3A										STAG2
	BAHD1	SERPINF2				TMEM110-MUSTN1	HMG20B	FLYWCH2			ZNF286A	PTRH2	ZNF841		LRRC25										SH2D1A
	PPP1R14D	RP11-186B7.7				TMEM110	MRPL54	FLYWCH1			GRAP	RNFT1	ZNF578		AC005932.1										SASH3
	SPINT1	GUCY2D				RP11-884K10.7	MAP2K2	ZNF263			RP11-160E2.19	USP32	ZNF808		GMIP										AIFM1
	JMJD7-PLA2G4B	ALOX15B				CCDC66	LLNLR-304G9.1	CTD-2135D7.5			GRAPL	TEX2	ZNF888		LINC00664										RBMX2
	CTD-2036P10.5	AC005324.6				HESX1	PRR22	MKL2			RP11-160E2.11	CD300LF	ZNF160		RP11-678G14.4										STK26
	TMEM62	NATD1				ASB14	NRTN	KNOP1			MAPK7	TRIM65	CTD-2245F17.3		FFAR3										RAP2C
	TUBGCP4	ALDOC				DNAH12	NDUFA11	PDZD9			RNF112	ACOX1	ZNF331		GPR42										MBNL3
	SPATA5L1	TLCD1				ARF4-AS1	PRR36	CDR2			FLOT2	RP11-285E9.6	MYADM		AC002511.3										PHF6
	RP11-519G16.3	RP11-321A17.6				FLNB	CTD-3193O13.1	DCTN5			TIAF1	RP11-285E9.5	MBOAT7		FFAR2										HPRT1
	SEMA6D	AC090616.2				CTD-2185K10.1	CTD-2325M2.1	IL4R			CTC-542B22.2	SYNGR2	LENG8-AS1		CEACAM3										FAM122B
	TMOD3	MMP28				SYNPR-AS1	SMARCA4	SLX1B			ZNF830	CTD-2357A8.3	NLRP9		DEDD2										HTATSF1
	MYO5C	HNF1B				SNTN	ZNF433	MAPK3			CCL14	TBC1D16	ZNF460		IRGQ										RBMX
	WDR72	MRPL45				PRICKLE2-AS1	CTD-2192J16.26	SULT1A3			GJD3	GAA	TRAPPC2P1		PLAUR										NAA10
	CTD-2515H24.2	CACNB1				LINC00994	GADD45GIP1	ZNF785			SMARCE1	RP11-334C17.5	ZNF134		PPM1N										TAZ
	FAM63B	CSF3				PRICKLE2	DCAF15	RP11-46D6.1			RP5-1028K7.3	SLC26A11	ZNF274		C5AR1										LAGE3
	ANXA2	NR1D1				RP11-14D22.1	AC004257.1	SLC6A2			KRT222	SLC16A3	ZSCAN22		C5AR2										UBL4A
	DAPK2	CTD-2267D19.3				LRIG1	SUGP2	MT1E			KRT27	RP13-638C3.4	A1BG		DHX34										IKBKG
	RP11-111E14.1	STAT3				TMF1	NDUFA13	MT1M			NT5C3B	GAPLINC	UTY		CTD-3001H11.2										DKC1
	SNX1	ATP6V0A1				EIF4E3	PDCD2L	ARL2BP			KAT2A	L3MBTL4-AS1	TANGO2		SIGLEC9										BRCC3
	SNX22	MLX				RP11-654C22.2	ZNF599	CX3CL1			GHDC	NDUFV2	RIMBP3B		SIGLEC7										VBP1
	CTD-2017F17.2	PYY				EBLN2	ZNF529-AS1	NDRG4			LINC00671	RAB31	IGLV7-43		SIGLEC10										ERI1
	MTFMT	TMEM101				CNTN3	ZNF793-AS1	CDH5			G6PC3	FAM210A	LIF		SIGLEC5										PINX1
	CLPX	AC091132.1				RP11-803B1.8	ZNF607	CTD-2012K14.8			FAM171A2	IMPACT	RP1-102K2.8		SIGLEC14										CNOT7
	RP11-622C24.2	MAPT				ZNF717	SAMD4B	FAM65A			RP1-117B12.4	HRH4	DEPDC5		FPR1										KCTD9
	PIAS1	RP5-875H18.9				CHMP2B	PAF1	CTD-2012K14.3			ANKRD40	C18orf32	CSF2RB		CTD-3022G6.1										CDCA2
	THSD4	TMEM92				ARL13B	EID2	PDPR			RP11-1018N14.5	MRO	CACNA1I		NLRP12										CCDC25
	MYO9A	RSAD1				DHFRL1	TTC9B	ST3GAL2			C17orf67	ME2	ENTHD1		AC008440.10										ESCO2
	SENP8	RP11-700H6.2				NSUN3	CCDC97	IST1			SUPT4H1	TXNL1	GRAP2		VSTM1										ELP3
	GRAMD2	HLF				ARL6	MEGF8	ADAMTS18			HID1	FECH	DNAJB7		LILRB3										INTS9
	CLK3	AKAP1				RP11-389G6.5	CTC-490G23.2	CTC-786C10.1			HID1-AS1	ZCCHC2	CH507-24F1.2		CTB-83J4.1										PROSC
	CYP1A2	MED13				MINA	XRCC1	LINC00311			SAP30BP	CNDP2	CH507-210P18.4		LILRA6										ASH2L
	ULK3	TLK2				ST3GAL6	ZNF576	RP11-805I24.3			SPHK1	SIRPA	SAMSN1		LILRB2										LSM1
	SCAMP2	TANC2				RP11-201E8.1	ERCC1	LINC01082			CTD-2561B21.11	RP4-684O24.5	NRIP1		LILRA5										GINS4
	PEAK1	CCDC47				NIT2	SYMPK	RP11-514D23.2			NARF	SIGLEC1	C21orf91		LILRA2										THAP1
	HMG20A	AXIN2				TRMT10C	CCDC61	FENDRR			RP11-388C12.1	TMEM230	TIAM1		LILRA1										UBE2V2
	KLHL25	APOH				CEP97	AC006262.5	FOXF1			YES1	GPCPD1	SCAF4		LILRB1										TCEA1
	POLG	RP11-147L13.13				LINC00882	LLNLF-187D8.1	RP11-830F9.6			DLGAP1-AS2	TRMT6	CRYZL1		FCAR										LYPLA1
	FAM174B	GPRC5C				DUBR	PNMAL1	RP11-676J12.6			ZNF521	RP5-839B4.8	MORC3		CTB-61M7.2										TGS1
	CTD-2054N24.2	KCTD2				RP11-446H18.6	CYTH2	INPP5K			KLHL14	KIF16B	AP000695.4		TNNT1										CHCHD7
	RP11-89K11.1	CBX4				LINC00635	AC006942.4	AC118754.4			RP11-322E11.2	LINC00656	LINC00323		CTD-2537I9.12										RP11-25K19.1
	LUC7L	BAIAP2-AS1				IFT57	KLK2	SPNS2			RP11-322E11.5	ABHD12	BACE2-IT1		AC007228.9										ARMC1
	AXIN1	RP11-149I9.2				HHLA2	ZNF320	XAF1			INO80C	EDEM2	AP001626.2		LINC00278										RRS1
	NARFL	RP11-1055B8.2				DZIP3	CACNG8	RP11-589P10.5			RNF165	SAMHD1	AP001055.6		IL17RA										TERF1
	LA16c-395F10.2	ASPSCR1				TAGLN3	TSEN34	TMEM256-PLSCR3.1			TNFRSF11A	CTSA			CECR6										STAU2
	SPSB3	DCXR				TMPRSS7	SYT5	TMEM88			RP11-405M12.3	SLC12A5			CECR1										PEX2
	IGFALS	FASN				RP11-757F18.5	COX6B2	ARHGEF15			TSHZ1	RP4-569M23.5			BCL2L13										RMDN1
	FAHD1	CCDC57				SLC9C1	ISOC2	TNFAIP1			NFATC1	LINC01272			BID										RAD54B
	TBL3	NAPG				RP11-90K6.1	ZSCAN1	FAM222B			PARD6G	CTSZ			LINC00528										CCNE2
	RP11-20I23.13	SPIRE1				RP11-572C15.5	ZNF544	GIT1			MCM8-AS1	PSMA7			AIFM3										POP1
	TNFRSF12A	CABLES1				CD200R1L	LLNLR-245B6.1	SLC6A4			RP4-742J24.2	GPX4			LL22NC03-86G7.1										KB-173C10.1
	HCFC1R1	TMEM241				RP11-484K9.4	UBE2M	RP11-354P11.4			DTD1	C19orf24			IGLV4-60										YWHAZ
	ZNF205	NPC1				CFAP44	AMELY	RP11-354P11.2			MYLK2	KLF16			SEZ6L										DCAF13
	LA16c-306E5.2	RP11-17A19.2				SPICE1	DGCR6	RASL10B			NOL4L	OAZ1			ASPHD2										EIF3H
	ZNF597	LIPG				USF3	C22orf39	CCL16			ZNF341-AS1	NCLN			AP1B1										RAD21
	ADCY9	RP11-202D1.2				GRAMD1C	DGCR8	CCL23			MYH7B	MFSD12			MTMR3										MED30
	TFAP4	ONECUT2				ZDHHC23	TRMT2A	PCGF2			LINC00657	MPND			OSM										TAF2
	UBALD1	CYB5A				CCDC191	CCDC188	PIP4K2B			BLCAP	MCOLN1			PISD										DSCC1
	PPL	C18orf63				RP11-197K3.1	THAP7	STARD3			FITM2	PNPLA6			RP3-510H16.3										MTBP
	LINC01290	MAVS				ZBTB20-AS4	KB-1592A4.15	TCAP			CDH22	STXBP2			TOM1										ATAD2
	EMP2	SPTLC3				IGSF11	KB-1183D5.13	PNMT			ZFP64	RETN			HMOX1										NDUFB9
	RP11-27M24.1	MACROD2				MAATS1	GNAZ	IGFBP4			RP4-678D15.1	MCEMP1			CYTH4										NSMCE2
	TEKT5	PCSK2				NR1I2	DRICH1	STAT5B			PFDN4	CTD-3214H19.16			JOSD1										FAM49B
	CLEC16A	RBBP9				GPR156	KB-1125A3.12	PTRF			FAM210B	CD209			CBX6										CHRAC1
	ZC3H7A	RP5-965G21.4				HGD	MIF	CTD-3193K9.11			RTFDC1	MARCH2			APOBEC3A										GSDMD
	RP11-166B2.5	PYGB				GOLGB1	CTA-221G9.12	RAMP2-AS1			RAB22A	ZNF562			EP300										PUF60
	SYT17	NANP				IQCB1	RHBDD3	RAMP2			VAPB	P2RY11			RP4-756G23.5										CYC1
	TNRC6A	LINC01597				WDR5B	PATZ1	IFI35			ATP5E	ACP5			C22orf46										HGH1
	SULT1A2	PLAGL2				RP11-299J3.8	PRR14L	MEOX1			NKAIN4	MAN2B1			NFAM1										BOP1
	SULT1A1	RP5-1085F17.3				KPNA1	MB	CD300LG			ARFGAP1	DNASE2			PARVG										PSIP1
	TAOK2	NECAB3				MYLK-AS1	GALR3	WNT9B			TPD52L2	ABHD8			KIAA0930										HAUS6
	CTF1	PXMP4				ROPN1	FAM83F	GOSR2			UCKL1	COLGALT1			SELO										CDKN2A
	PRSS8	ACSS2				SNX4	EP300-AS1	TBKBP1			LINC00176	MAP1S			TYMP										CAAP1
	ITFG1	GDF5				ALG1L	CHADL	SP6			PCMTD2	IFI30			CTA-384D8.35										PLAA
	PHKB	TTPAL				RP11-124N2.1	SHISA8	IGF2BP1			C2CD4C	C19orf60			CH507-9B2.1										NDUFB6
	N4BP1	KCNS1				CCDC37-AS1	SMDT1	TMEM100			PALM	USF2			AF165138.7										SMU1
	RP11-407G23.7	WFDC12				CFAP100	TCF20	PCTP			NDUFS7	TMEM147			AF124730.4										DCTN3
	PLLP	SLPI				UROC1	KIAA1644	NOG			SH3GL1	COX6B1			BACH1										FANCG
	KIFC3	SDC4				CHCHD6	RP3-439F8.1	DGKE			GPR108	TYROBP			SYNJ1										ARHGEF39
	ELMO3	RP4-569M23.2				LINC01471	BRD1	CA4			KANK3	SERTAD3			PAXBP1-AS1										HINT2
	LCAT	ARFGEF2				RUVBL1	TUBGCP6	RP11-15E18.4			ZNF799	TGFB1			AP000282.2										MELK
	SLC12A4	STAU1				RP11-723O4.9	SBF1	PPM1D			ZNF443	EXOSC5			OLIG2										EXOSC3
	CDH1	FGF22				KIAA1257	CHKB-AS1	ACE			MAST1	ETHE1			OLIG1										FOXD4L4
	WWP2	MKNK2				RP11-723O4.6	CH507-513H4.3	ICAM2			DAND5	TOMM40			IL10RB										RORB-AS1
	DDX19A	ZNF77				GP9	USP16	PECAM1			TPM4	APOE			DOPEY2										CARNMT1
	COG4	TLE6				EFCAB12	GRIK1-AS1	SMURF2			MVB12A	APOC1			AP001437.1										PSAT1
	CMTR2	CELF5				IFT122	ATP5O	CASKIN2			HOMER3	APOC4-APOC2			MX2										HNRNPK
	ATXN1L	AC005954.4				PIK3R4	CMP21-97G8.2	ITGB4			ZNF43	APOC2			AATBC										CENPP
	DHX38	EEF2				NEK11	ZBTB21	QRICH2			ZNF208	BLOC1S3			LL21NC02-1C16.2										NCBP1
	RP5-991G20.6	PLIN4				RP11-517B11.4	UMODL1	PRPSAP1			ZNF676	VASP													ANP32B
	RP5-991G20.2	PLIN5				ACAD11	AP001625.6	MFSD11			ZNF98	AP2S1													SMC2
	OSGIN1	ALKBH7				NPHP3	NDUFV3	MGAT5B			ZNF99	KPTN													RP11-308N19.1
	TAF1C	CAMSAP3				RP11-91K8.5	KRTAP10-2	SEC14L1			AC005307.3	GRIN2D													PTBP3
	ZDHHC7	XAB2				RYK	YBEY	SOCS3			ZNF536	HSD17B14													INIP
	GSE1	MAP2K7				RP11-200A1.1	AC007325.1	RP11-806H10.4			PEPD	NUCB1													PRPF4
	RP11-278A23.1	FDX1L				RP11-461M2.2	AC023491.2	CBX2			CHST8	BAX													POLE3
	SPG7	LDLR				DZIP1L	AC240274.1	SGSH			CTC-523E23.5	FTL													PHF19
	MYO1C	ECSIT				NME9		RP11-455O6.2			ZNF30	FCGRT													RBM18
	PAFAH1B1	ZNF878				FAIM		RP11-78F17.1			ETV2	SIGLEC11													RC3H2
	RP11-104O19.4	HOOK2				RP11-319G6.1		MYL12B			ZFP82	CTD-2545M3.8													ARPC5L
	RP13-580F15.2	GCDH				RP11-319G6.3		PTPRM			ZNF260	CTD-3187F8.14													PPP6C
	RP11-141J13.5	NFIX				RP11-340E6.1		LDLRAD4-AS1			ZNF790	CD33													RABEPK
	CAMTA2	STX10				ATR		B4GALT6			ZNF345	VSIG10L													ZNF79
	RP5-1050D4.4	MED26				PLS1		SLC14A1			ZNF568	SIGLEC12													TOR2A
	CLDN7	PDE4C				RP11-91G21.1		CCDC68			ZNF793	FPR2													URM1
	ZBTB4	RP11-678G14.2				PLSCR2		RP11-176N18.2			ZNF781	FPR3													GLE1
	TRAPPC1	TDRD12				ANKUB1		TBC1D20			SIRT2	ZNF350													SET
	SCO1	CEBPA				PFN2		TCF15			AC006129.1	OSCAR													RP11-545E17.3
	ARHGAP44	CEBPA-AS1				RP11-651P23.5		SLC52A3			ZNF574	TFPT													C9orf114
	RP11-597M12.1	HPN				LINC01213		RAD21L1			CADM4	LILRB5													CCBL1
	ZNF624	FAM187B				ERICH6		SNPH			AC115522.3	LAIR1													DOLPP1
	FLCN	THAP8				ERICH6-AS1		RP11-314N13.10			LYPD5	CTD-2587H24.10													TOR1A
	TOM1L2	LGALS4				SIAH2-AS1		FKBP1A			ZNF283	TMEM150B													EXOSC2
	FLII	ECH1				CLRN1-AS1		HSPA12B			RP11-15A1.3	ZNF524													MED27
	MIEF2	FBXO27				RP11-454C18.1		RP5-1009E24.8			ZNF221	ZNF582													GTF3C5
	ZNF286B	PLD3				AADACL2-AS1		RP1-278O22.1			ZNF234	AC010084.1													SURF4
	FAM83G	BLVRB				RP11-64D22.5		RIN2			ZNF227	RIMBP3													WDR5
	USP22	ITPKC				RP11-362A9.3		RALGAPA2			ZNF180	COMT													PMPCA
	WSB1	BCKDHA				RP11-451G4.2		THBD			CLPTM1	SNAP29													TRAF2
	CTD-2008P7.9	B3GNT8				PLCH1		CD93			MARK4	HIC2													FBXW5
	CTB-96E2.7	ERICH4				LINC00886		RP4-737E23.7			MYPOP	TMEM191C													FUT7
	SLC46A1	GSK3A				LEKR1		ID1			PRKD2	PRAME													SAPCD2
	NF1	LIPE				RP11-538P18.2		CCM2L			PLA2G4C	CHCHD10													SSNA1
	RHOT1	CEACAM16				MLF1		DLGAP4			TEAD2	NEFH													RIC8A
	MYO1D	OPA3				RP11-379F4.4		TGM2			MGC45922	ZMAT5													PSMD13
	AC084809.3	CTB-147N14.6				RP11-379F4.9		RALGAPB			AC006272.1	APOL4													PIDD1
	PGAP3	ZC3H4				SCHIP1		PLCG1			ZNF577	NCF4													NAP1L4
	ERBB2	CTC-241F20.4				IL12A		TOX2			ZNF350-AS1	LGALS1													STIM1
	KRT13	DBP				LINC01100		SERINC3			CTD-2525I3.2	PICK1													RRM1
	KRT14	CA11				RP11-432B6.3		RP5-906C1.1			ZNF766	CTA-228A9.3													TAF10
	DUSP3	BCAT2				IFT80		ZNFX1			ZNF677	SEP3													EIF3F
	MPP3	C19orf73				RP11-16N11.2		SPATA2			ZFP28	TSPO													BTBD10
	FZD2	IZUMO2				RP11-10O22.1		SNAI1			ZNF71	PNPLA3													RRAS2
	PLCD3	NR1H2				ZBBX		PPP1R3D			ZNF772	AP001596.6													PSMA1
	CRHR1	NAPSA				SERPINI2		SLCO4A1			ZNF773	AF064858.11													SAAL1
	KANSL1	CTB-191K22.6				WDR49		RTEL1-TNFRSF6B			ZNF329	ABCG1													GTF2H1
	PRR15L	C19orf81				RP11-368I23.3		ZBTB46			TBX1	CSTB													LDHA
	ITGA3	ZNF628				RP11-368I23.4		SOX18			C22orf29	C21orf33													SPTY2D1
	XYLT2	ZNF787				RP11-362K14.5		RP13-152O15.5			PPM1F	ICOSLG													E2F8
	SPATA20	ZNF837				LRRC34		MIER2			GGT5	PFKL													KIF18A
	AC099850.1	SLC27A5				RP11-362K14.6		CTD-3113P16.5			SGSM1	AL133493.2													IMMP1L
	CACNG4	FAM224A				LRRIQ4		ODF3L2			LRP5L														ELP4
	CDR2L	AC004019.13				SEC62		REXO1			HSCB														API5
	GGA3	XXbac-B33L19.12				TMEM212		GIPC3			ZNRF3-AS1														PEX16
	LLGL2	PRODH				NAALADL2		PIP5K1C			SLC35E4														DGKZ
	GALK1	AC004471.9				KCNMB2		TICAM1			OSBP2														CKAP5
	UNC13D	TXNRD2				RP11-385J1.3		CLEC4M			SYN3														ARFGAP2
	WBP2	ZNF74				KCNMB2-AS1		CD320			KCTD17														DDB2
	RP11-552F3.12	PI4KA				KCNMB3		ZNF560			CARD10														NDUFS3
	TEN1	CRKL				RP11-496B10.3		CTD-2369P2.8			TRIOBP														SSRP1
	DNAH17	SLC2A11				CCDC39		CDC37			RP4-669P10.16														UBE2L6
	ENDOV	DDTL				SOX2		SLC44A2			AL022476.2														CLP1
	CHMP6	ADORA2A-AS1				LINC01206		DOCK6			CDPF1														AP001258.4
	AATK	GUCD1				RP11-646E18.2		ZNF442			RP4-566L20.1														FAM111A
	RP11-1055B8.4	LL22NC03-N95F10.1				ABCC5		NANOS3			CH507-9B2.3														MRPL16
	ARL16	ZNRF3				ABCC5-AS1		PKN1			CH507-254M2.2														RP11-804A23.4
	OGFOD3	HORMAD2-AS1				HTR3D		KLF2			AJ006998.2														CCDC86
	FN3K	RNF215				RP11-778D9.13		TMEM38A			AP000473.8														PRPF19
	AC144831.1	PLA2G3				EIF2B5		SIN3B			GABPA														FEN1
	CLUL1	TST				ABCF3		F2RL3			APP														INCENP
	LPIN2	MPST				VWA5B2		CPAMD8			GRIK1														MTA2
	RP11-789C17.3	RP1-85F18.6				FAM131A		USE1			TCP10L														B3GAT3
	RAB12	TEF				RP11-329B9.5		USHBP1			ERG														C11orf98
	PPP4R1	TOB2				SENP2		PLVAP			BACE2														METTL12
	MPPE1	POLR3H				IGF2BP2		BST2			TFF3														UBXN1
	RP11-64C12.8	PMM1				IGF2BP2-AS1		ARRDC2			TFF2														POLR2G
	RP11-861E21.2	DESI1				BCL6		KCTD15			PDE9A														NAA40
	GATA6-AS1	CYP2D6				RP11-30O15.1		KIAA0355			TSPEAR														COX8A
	ANKRD29	LINC01589				CLDN16		CTC-523E23.1			LL21NC02-21A1.1														OTUB1
	LAMA3	PPARA				RP11-699L21.1		ZNF792			BX004987.4														NUDT22
	AQP4	GRAMD4				GP5		SCN1B																	TRMT112
	C18orf21	PIM3				ATP13A3		ZNF566																	RASGRP2
	CELF4	ADM2				LINC00884		ZNF571																	CDCA5
	RP11-95O2.5	CBSL				TMEM44-AS1		SPRED3																	POLA2
	MAPK4	U2AF1L5				AC069513.4		PAK4																	FRMD8
	NEDD4L	RWDD2B				LINC00969		PRX																	RNASEH2C
	RP11-2N1.2	KCNJ15				MUC4		SERTAD1																	CFL1
	RP11-484N16.1	AF064858.6				AC124944.5		ATP5SL																	MUS81
	ZADH2	TMPRSS2				RP11-352G9.1		PCAT19																	FIBP
	HSBP1L1	AP001626.1				TCTEX1D2		CIC																	DRAP1
	RBCK1	FRGCA				UBXN7		CTB-171A8.1																	SF3B2
	ZNF343	AP001065.15				LINC01063		CEACAM19																	RAB1B
	DDRGK1	TSPEAR-AS1				CEP19		EXOC3L2																	BRMS1
	ATRN	TSPEAR-AS2				PIGZ		AC006126.4																	MRPL11
	LRRN4	UBE2G2				DLG1		GPR4																	DPP3
	FLRT3	LSS				DLG1-AS1		NOVA2																	PPP1CA
	DSTN	AC011043.1				BDH1		HIF3A																	AIP
	RP4-737E23.2	AC007325.2				IQCG		ZNF541																	NDUFV1
	CST5					LMLN		CARD8																	CPT1A
	GGTLC1					RP11-2H3.6		RASIP1																	FADD
	ENTPD6					PDE6B		IZUMO1																	ANAPC15
	HM13-AS1					RP11-1191J2.2		FUT1																	PAAF1
	POFUT1					RP11-1191J2.5		PPFIA3																	INTS4
	TRPC4AP					ATP5I		RRAS																	DDIAS
	EIF6					MYL5		PRMT1																	TMEM126B
	SRC					GAK		ADM5																	CREBZF
	LPIN3					TMEM175		ZNF649																	EED
	SGK2					RP11-20I20.4		ZNF615																	C11orf73
	SPINT3					MAEA		ZNF614																	MRE11A
	ZSWIM1					UVSSA		ZNF347																	FAM76B
	TMEM189					CRIPAK		ZNF765																	CEP57
	PTPN1					NELFA		AC008746.12																	DCUN1D5
	PARD6B					POLN		ZNF583																	CARD17
	NPEPL1					CFAP99		ZNF835																	RP11-144G7.2
	PRELID3B					CFAP99.1		ZNF304																	NPAT
	PHACTR3					FAM193A		ZNF548																	PPP2R1B
	MIR646HG					MFSD10		VN1R1																	USP28
	SS18L1					NOP14-AS1		ZNF419																	BUD13
	RP11-157P1.4					STX18		ZNF256																	ATP5L
	LAMA5					KIAA0232		ZNF8																	RP11-110I1.12
	LAMA5-AS1					CCDC96		PCDH11Y																	H2AFX
	PTK6					TADA2B		CLDN5																	HSPA8
	GMEB2					RP11-367J11.3		LINC00895																	CHEK1
	TPGS1					RP11-774O3.3		XXbac-B444P24.8																	NCAPD3
	POLRMT					ACOX3		BCR																	VPS26B
	FSTL3					TRMT44		UPB1																	GTPBP4
	AC006273.4					RP11-281P23.2		CTA-243E7.1																	WDR37
	AC006273.5					RAB28		TPST2																	PFKP
	TMEM259					CC2D2A		PITPNB																	RBM17
	ABCA7					PROM1		TTC28																	SFMBT2
	DOT1L					RP11-446J8.1		GAS2L1																	NUDT5
	AC004490.1					AC006160.5		RASL10A																	CDC123
	PLEKHJ1					PACRGL		GATSL3																	MCM10
	CACTIN					KCNIP4		TBC1D10A																	FAM107B
	DPP9					KCNIP4-IT1		TCN2																	HSPA14
	DPP9-AS1					RP11-496D24.2		SLC5A4																	SUV39H2
	FEM1A					SEPSECS		LL22NC03-104C7.1																	DCLRE1C
	TINCR					PI4K2B		TIMP3																	NSUN6
	SH2D3A					ZCCHC4		APOL3																	APBB1IP
	ARHGEF18					ANAPC4		APOL1																	PDSS1
	EVI5L					TBC1D19		MYH9																	MASTL
	FBN3					DTHD1		MICALL1																	ACBD5
	ZNF414					WDR19		TMEM184B																	CUL2
	ZNF558					LIAS		PDGFB																	RASGEF1A
	DNM2					UGDH-AS1		PARVB																	HNRNPF
	RGL3					SMIM14		MIRLET7BHG																	TIMM23
	AKAP8					RP11-539G18.3		FAM19A5																	ZWINT
	SLC35E1					AC195454.1		C22orf34																	TFAM
	GTPBP3					CHRNA9		RP1-29C18.9																	HNRNPH3
	PGPEP1					NSUN7		MAPK12																	DNA2
	TMEM161A					UCHL1-AS1		MAPK11																	CCAR1
	ZNF493					SLC30A9		SHANK3																	DDX50
	RP11-15H20.7					GUF1		ACR																	VPS26A
	ZNF91					RP11-121C2.2		CH507-145C22.1																	ASCC1
	CTB-92J24.3					NFXL1		JAM2																	DNAJC9
	ANKRD27					SLAIN2		CYYR1-AS1																	AP3M1
	RGS9BP					CWH43		CYYR1																	GHITM
	NUDT19					SPATA18		AP001604.3																	RP11-80H5.9
	WTIP					AASDH		LTN1																	KIF20B
	CTD-2553L13.10					RP11-646I6.6		RCAN1																	RPP30
	ZNF181					THEGL		ETS2																	PCGF5
	KMT2B					REST		C2CD2																	KIF11
	APLP1					RP11-738E22.3		LINC00313																	CEP55
	CAPNS1					NOA1		PTTG1IP																	HELLS
	C19orf33					UGT2B17																			ARHGAP19
	ZNF780A					SMR3A																			PGAM1
	EGLN2					AC142293.3																			EXOSC1
	CYP2B6					BTC																			RP11-108L7.15
	CEACAM6					RP11-44F21.3																			NPM3
	RABAC1					RP11-44F21.5																			NOLC1
	SMG9					THAP6																			PCGF6
	ZNF155					FAM47E																			TAF5
	PVR					FAM47E-STBD1																			NEURL1
	PVRL2					SHROOM3																			SFR1
	TMEM160					FGF5																			CFAP58-AS1
	TRPM4					C4orf22																			XPNPEP1
	PRR12					FAM175A																			SMNDC1
	CTU1					CDS1																			SMC3
	ZNF613					MAPK10																			ZDHHC6
	ZNF836					C4orf36																			VTI1A
	ZNF701					RP11-742B18.1																			TIAL1
	ZNF28					DSPP																			C10orf88
	ZNF525					MEPE																			BUB3
	ZNF761					RP11-10L7.1																			FAM53B
	RDH13					HERC6																			EDRF1
	PPP1R12C					FAM13A																			MKI67
	ZNF579					SMARCAD1																			GLRX3
	ZNF865					STPG2																			ZNF511
	CCDC106					ADH6																			MTG1
	CTC-444N24.11					TRMT10A																			KDM5A
	ZNF551					RP11-499E18.1																			DCP1B
	ZFY					RP11-10L12.4																			CACNA1C-AS1
	GGTLC3					CXXC4																			RHNO1
	TMEM191B					AC004053.1																			PARP11
	DGCR2					RP11-556I14.2																			NDUFA9
	LINC01311					PAPSS1																			VAMP1
	AC006547.15					SGMS2																			MRPL51
	ZDHHC8					RP11-286E11.1																			NCAPD2
	LZTR1					RP11-286E11.2																			GAPDH
	GGTLC2					RPL34-AS1																			RP5-940J5.9
	SUSD2					SEC24B																			LAG3
	GGT1					RP11-602N24.3																			CDCA3
	SEC14L4					RP11-73K9.2																			USP5
	GAL3ST1					ALPK1																			TPI1
	EIF4ENIF1					CAMK2D																			PHB2
	RTCB					PRSS12																			KLRC4-KLRK1
	FBXO7					C4orf3																			KLRC4
	CTA-150C2.13					RP11-647P12.1																			RP11-291B21.2
	MGAT3					BBS7																			MAGOHB
	SCUBE1					BBS12																			TAS2R30
	ARHGAP8					RP11-381N20.1																			BORCS5
	RP3-402G11.28					LINC01091																			GPR19
	SCO2					INTU																			ARHGDIB
	bP-21264C1.2					HSPA4L																			STRAP
	USP25					RP11-50D9.3																			RECQL
	DSCAM					C4orf33																			GOLT1B
	LINC00319					RP11-371F15.3																			LDHB
	PDXK					NDUFC1																			CMAS
	KB-68A7.1					RP11-83A24.2																			KRAS
	LINC00162					SCOC-AS1																			ASUN
	SLC19A1					CLGN																			DDX11-AS1
	AL354822.1					MGAT4D																			DDX11
						ELMOD2																			DNM1L
						TTC29																			ALG10
						RP11-425A23.1																			YAF2
						RP11-503L19.1																			PPHLN1
						LRBA																			SENP1
						RP11-731D1.4																			KANSL2
						RP11-164P12.4																			TUBA1B
						ARFIP1																			RP11-386G11.10
						TIGD4																			TROAP
						TRIM2																			MCRS1
						AC097467.2																			RACGAP1
						MAP9																			SMARCD1
						TMEM144																			SCN8A
						PPID																			ESPL1
						RP11-502M1.2																			AAAS
						NAF1																			ATP5G2
						CBR4																			CBX5
						NEK1																			HNRNPA1
						FBXO8																			GTSF1
						WDR17																			PYM1
						SPATA4																			RP11-603J24.4
						ING2																			PA2G4
						RP11-290F5.2																			NABP2
						ANKRD37																			TIMELESS
						C4orf47																			ATP5B
						FAM149A																			PRIM1
						CTD-2231H16.1																			SHMT2
						PLEKHG4B																			TSFM
						CTD-2083E4.6																			XRCC6BP1
						PDCD6																			LLPH
						EXOC3-AS1																			CAND1
						TPPP																			IFNG
						ZDHHC11B																			IL26
						ZDHHC11																			NUP107
						TRIP13																			YEATS4
						SLC12A7																			KRR1
						CTD-2194D22.1																			UBE2N
						FLJ33360																			NDUFA12
						LINC01018																			SNRPF
						RP11-332J15.4																			CCDC38
						C5orf49																			NEDD1
						RP11-480D4.2																			TMPO
						RP11-480D4.6																			SLC25A3
						CTD-2143L24.1																			NUP37
						CTD-2199O4.6																			PARPBP
						FAM173B																			C12orf73
						MARCH6																			TDG
						ROPN1L																			NFYB
						RP11-1C1.4																			EID3
						DNAH5																			RP11-474B16.1
						CTB-51A17.1																			PWP1
						BASP1																			SART3
						CTD-2186M15.3																			UNG
						MTMR12																			GIT2
						ZFR																			ANAPC7
						CTD-2203K17.1																			PTPN11
						SLC45A2																			DDX54
						CTD-2024P10.2																			RFC5
						CTD-2517O10.6																			RAB35
						TTC23L																			RPLP0
						SPEF2																			TRIAP1
						CAPSL																			POP5
						RP11-79C6.3																			C12orf43
						UGT3A2																			RNF34
						C5orf42																			ORAI1
						LIFR-AS1																			RHOF
						PRKAA1																			DIABLO
						C6																			VPS33A
						CTD-2035E11.3																			RP11-324E6.10
						CTD-2035E11.4																			DENR
						AC025171.1																			ARL6IP4
						CTD-2035E11.5																			MPHOSPH9
						CCL28																			C12orf65
						RP11-159F24.6																			DDX55
						RP11-159F24.5																			EIF2B1
						RP11-53O19.3																			GTF2H3
						SKIV2L2																			RAN
						FLJ31104																			SFSWAP
						ERCC8																			SKA3
						CTC-436P18.1																			LINC00539
						CTC-436P18.3																			GTF3A
						FAM159B																			LINC00384
						AC025442.3																			KATNAL1
						MAST4-AS1																			LINC00426
						CTC-537E7.1																			HMGB1
						RP11-141O11.2																			PDS5B
						CTC-498J12.3																			RFXAP
						CCDC125																			EXOSC8
						MARVELD2																			SLC25A15
						GTF2H2C																			MTRF1
						CTC-347C20.1																			NAA16
						CTD-2631K10.1																			GTF2F2
						CTD-2376I4.2																			RP11-290D2.6
						RP11-79P5.9																			LCP1
						CTD-2292M14.1																			MED4
						GFM2																			DLEU2
						GCNT4																			DLEU1
						ANKDD1B																			RNASEH2B
						F2RL1																			MZT1
						TBCA																			BORA
						SCAMP1																			RNF219
						DMGDH																			RP11-214F16.8
						MTX3																			LINC00449
						FAM151B																			TFDP1
						MSH3																			OSGEP
						ZCCHC9																			SUPT16H
						SSBP2																			TRAV8-1
						ATP6AP1L																			TRAV13-2
						XRCC4																			TRAV12-3
						CETN3																			TRAV22
						ARRDC3-AS1																			TRAV23DV6
						FAM172A																			TRDV1
						KIAA0825																			TRAV24
						FAM81B																			TRAV26-2
						CAST																			TRAV39
						RGMB-AS1																			TRDJ1
						CTD-2001C12.1																			MRPL52
						FAM174A																			PRMT5-AS1
						GIN1																			ACIN1
						NUDT12																			NGDN
						FBXL17																			AP1G2
						TMEM232																			DCAF11
						TRIM36																			PSME1
						PGGT1B																			PSME2
						TMED7																			RNF31
						CTD-2287O16.5																			CHMP4A
						CTB-161M19.4																			GZMH
						FAM170A																			G2E3
						CTC-441N14.2																			BAZ1A
						ZNF474																			PPP2R3C
						CTD-2544H17.1																			KIAA0391
						RP11-359P5.1																			GEMIN2
						LINC01170																			PNN
						PHAX																			FKBP3
						P4HA2																			FANCM
						PDLIM4																			LRR1
						SLC22A4																			POLE2
						SLC22A5																			ARF6
						IL5																			L2HGDH
						RAD50																			NIN
						KIF3A																			TMX1
						SOWAHA																			RP11-463J10.3
						GDF9																			C14orf166
						HSPA4																			TXNDC16
						C5orf15																			STYX
						CTB-113I20.2																			CDKN3
						SKP1																			MAPK1IP1L
						CDKL3																			DLGAP5
						AC005355.1																			EXOC5
						AC005355.2																			PSMA3
						C5orf66																			RP11-544I20.2
						CTC-203F4.2																			MTHFD1
						NME5																			EIF2S1
						KDM3B																			MED6
						SLC23A1																			RBM25
						SPATA24																			C14orf169
						TMEM173																			EIF2B2
						PURA																			BATF
						IGIP																			SNW1
						CYSTM1																			TDP1
						TMCO6																			PSMC1
						IK																			UBR7
						ZMAT2																			IFI27L2
						PCDHA13																			VRK1
						CTC-270D5.1																			CCNK
						PCDHB1																			YY1
						AC008781.7																			CTD-3051D23.1
						RP11-449H3.3																			CDCA4
						RBM27																			C14orf80
						JAKMIP2-AS1																			LINC00221
						CSNK1A1																			NIPA2
						TIGD6																			ARHGAP11B
						HMGXB3																			ARHGAP11A
						CTC-367J11.1																			CASC5
						RP11-54C4.3																			RAD51
						SAP30L																			OIP5
						SOX30																			NUSAP1
						C5orf52																			RTF1
						CLINT1																			HAUS2
						TTC1																			PDIA3
						FABP6																			MFAP1
						CTB-127C13.1																			WDR76
						ZBED8																			CTDSPL2
						RP11-541P9.3																			EIF3J
						RARS																			TRIM69
						CTC-558O2.1																			DUT
						CTC-308K20.1																			RAB27A
						CTC-209H22.3																			SLTM
						CTB-43E15.2																			RAB8B
						RP11-826N14.2																			KIAA0101
						CDHR2																			PIF1
						PRR7																			PDCD7
						RP11-1026M7.2																			PARP16
						ZNF454																			VWA9
						RUFY1																			DIS3L
						RP11-1379J22.5																			TIPIN
						C5orf45																			AAGAB
						CTC-241N9.1																			MAP2K5
						CNOT6																			RP11-315D16.2
						ZFP62																			ANP32A
						TRIM41																			KIF23
						RP11-284J1.1																			UBL7
						RP1-136B1.1																			UBL7-AS1
						WRNIP1																			RP11-10O17.3
						LINC01011																			CSK
						BPHL																			MPI
						SLC22A23																			COX5A
						RP11-420L9.5																			SIN3A
						RP1-140K8.1																			IMP3
						C6orf201																			FBXO22
						ECI2																			ETFA
						RP3-400B16.1																			PSMA4
						CDYL																			RP11-379H8.1
						RPP40																			FAM103A1
						LYRM4																			C15orf40
						FARS2																			MRPL46
						RP11-69L16.4																			MRPS11
						DSP																			AEN
						C6orf52																			FANCI
						MAK																			TICRR
						SIRT5																			IDH2
						NOL7																			BLM
						STMND1																			LRRC28
						RBM24																			ASB7
						CAP2																			POLR3K
						FAM8A1																			MRPL28
						NUP153																			RPUSD1
						KDM1B																			UBE2I
						RP3-471C18.1																			MRPS34
						RP4-625H18.2																			NUBP2
						RP11-239H6.2																			NDUFB10
						DCDC2																			AC005363.11
						KAAG1																			AC005606.14
						KIAA0319																			RNPS1
						C6orf229																			AC009065.4
						FAM65B																			CCNF
						HIST1H2BD																			PKMYT1
						RP11-239L20.6																			THOC6
						ZNF391																			ZNF75A
						RP1-313I6.12																			NAA60
						ZKSCAN8																			UBN1
						ZKSCAN3																			CARHSP1
						ZBED9																			NDE1
						HCG14																			RP11-1035H13.2
						ZNF311																			SMG1
						XXbac-BPG308J9.3																			UQCRC2
						HCP5B																			RP11-21M24.3
						ZNRD1-AS1																			PRKCB
						TRIM31																			LCMT1-AS1
						TRIM31-AS1																			IL21R
						TRIM39																			RP11-1348G14.8
						XXbac-BPG249D20.9																			ATP2A1-AS1
						ATAT1																			LAT
						DDR1																			RP11-345J4.5
						VARS2																			SPN
						CDSN																			KIF22
						HCG27																			PAGR1
						XXbac-BPG181B23.7																			HIRIP3
						DDX39B-AS1																			INO80E
						LY6G5C																			FAM57B
						MSH5-SAPCD1																			PPP4C
						SAPCD1																			CORO1A
						SAPCD1-AS1																			CD2BP2
						VWA7																			SEP1
						SLC44A4																			DCTPP1
						NELFE																			SEPHS2
						SKIV2L																			AC002310.7
						DXO																			RP11-146F11.5
						STK19																			FUS
						ATF6B																			SHCBP1
						RXRB																			ORC6
						HSD17B8																			NUDT21
						RING1																			NUP93
						VPS52																			NLRC5
						B3GALT4																			FAM192A
						PFDN6																			CIAPIN1
						ZBTB22																			USB1
						SYNGAP1																			GINS3
						XXbac-BPG294E21.9																			RP11-481J2.3
						RP11-140K17.3																			CMTM3
						RP3-329A5.8																			NAE1
						TBC1D22B																			CBFB
						RP3-441A12.1																			E2F4
						BTBD9																			RP11-297D21.4
						SAYSD1																			CTCF
						KIF6																			ACD
						OARD1																			PARD6A
						FRS3																			NUTF2
						USP49																			PSMB10
						RP11-7K24.3																			DDX28
						C6orf132																			NFATC3
						C6orf226																			CHTF8
						PEX6																			UTP4
						RP1-20C7.6																			NIP7
						CUL7																			SF3B3
						KLC4																			ZNF23
						RP11-387M24.5																			LINC01572
						SRF																			PSMD7
						CUL9																			ZFP1
						RP3-330M21.5																			ADAT1
						DNPH1																			CENPN
						LRRC73																			GINS2
						POLR1C																			EMC8
						RP3-337H4.10																			C16orf95
						RSPH9																			ZC3H18
						RP5-1120P11.1																			CDT1
						RP11-444E17.6																			ACSF3
						TCTE1																			CHMP1A
						AARS2																			GEMIN4
						SPATS1																			GLOD4
						CDC5L																			RNMTL1
						RP1-8B1.4																			RPA1
						ENPP4																			OVCA2
						ENPP5																			TSR1
						CYP39A1																			SHPK
						ANKRD66																			ITGAE
						MEP1A																			GSG2
						RP11-385F7.1																			ATP2A3
						ADGRF2																			AC091153.4
						RP11-550C4.6																			PSMB6
						OPN5																			SLC25A11
						CRISP2																			RNF167
						PAQR8																			PFN1
						EFHC1																			C1QBP
						TMEM14A																			MIS12
						GSTA2																			FAM64A
						GSTA1																			C17orf49
						GSTA3																			ELP5
						GCLC																			EIF5A
						RP1-27K12.2																			MPDU1
						LINC01564																			AURKB
						COL21A1																			RANGRF
						RP11-472M19.2																			KRBA2
						RP11-203B9.4																			ELAC2
						XXbac-BPGBPG55C20.1																			COX10
						XXbac-BPGBPG55C20.3																			NCOR1
						XXbac-BPGBPG55C20.2																			CENPV
						LGSN																			COPS3
						RP5-1148A21.3																			MED9
						LMBRD1																			DRG2
						SDHAF4																			LLGL1
						RP11-134K13.4																			TOP3A
						RP11-505P4.7																			SPAG5
						FILIP1																			ERAL1
						IRAK1BP1																			BLMH
						HMGN3																			CRLF3
						HMGN3-AS1																			ATAD5
						LCA5																			CTD-2349P21.11
						RP11-177G23.2																			CTD-2095E4.5
						UBE3D																			ZNF207
						DOPEY1																			PSMD11
						RWDD2A																			CCL1
						CEP162																			RAD51D
						GJB7																			NLE1
						SMIM8																			RP11-1094M14.11
						C6orf163																			TAF15
						CFAP206																			RDM1
						RRAGD																			ZNHIT3
						LYRM2																			GGNBP2
						MDN1																			AATF
						KLHL32																			TADA2A
						RP11-98I9.4																			CISD3
						TSTD3																			PSMB3
						RTN4IP1																			LASP1
						RP1-60O19.2																			MIEN1
						RP1-60O19.1																			PSMD3
						CD24																			TOP2A
						C6orf203																			CNP
						LACE1																			DNAJC7
						ARMC2																			PSME3
						SESN1																			BRCA1
						RP11-787I22.3																			UBTF
						RP11-425D10.10																			DBF4B
						PPIL6																			KIF18B
						SMPD2																			RP11-63A1.1
						AK9																			CDC27
						SLC22A16																			KPNB1
						RPF2																			MRPL10
						RP11-428F8.2																			SP2
						RP5-1112D6.4																			CBX1
						RP5-1112D6.8																			RP11-357H14.17
						TRAF3IP2-AS1																			SNF8
						TUBE1																			GNGT2
						FAM229B																			PHB
						RP11-437J19.1																			KAT7
						RP11-367G18.1																			MRPL27
						NT5DC1																			NME1
						TSPYL4																			UTP18
						RP1-93H18.1																			SRSF1
						RSPH4A																			BZRAP1-AS1
						KPNA5																			RAD51C
						MCM9																			SKA2
						HSF2																			PRR11
						PKIB																			RPS6KB1
						RP11-624M8.1																			DCAF7
						HEY2																			STRADA
						RP11-527F13.1																			FTSJ3
						ARHGAP18																			PSMC5
						MED23																			PSMD12
						RP11-69I8.3																			NOL11
						VNN3																			FAM104A
						LINC00326																			SLC9A3R1
						SLC2A12																			SUMO2
						CTA-212D2.2																			NUP85
						LINC00271																			MIF4GD
						PEX7																			MRPL38
						RP11-204P2.3																			RNF157
						IL20RA																			UBALD2
						PERP																			METTL23
						ARFGEF3																			SRSF2
						PBOV1																			SEP9
						CCDC28A																			BIRC5
						ECT2L																			CANT1
						RP1-225E12.2																			EIF4A3
						TXLNB																			RNF213
						NMBR																			C17orf89
						AIG1																			ACTG1
						ADGB																			OXLD1
						LRP11																			CCDC137
						RAET1E-AS1.1																			RP13-1032I1.7
						PPP1R14C																			MRPL12
						CCDC170																			ARHGDIA
						SYNE1																			SIRT7
						NANOGP11																			GPS1
						RP11-230C9.2																			C17orf62
						SERAC1																			USP14
						GTF2H5																			THOC1
						DYNLT1																			TYMS
						EZR																			NDC80
						C6orf99																			CEP76
						RSPH3																			CEP192
						RP1-111C20.4																			ZNF519
						PNLDC1																			SNRPD1
						LPA																			C18orf8
						PLG																			ATP5A1
						RP3-428L16.1																			HAUS1
						RP3-428L16.2																			DYM
						PACRG																			ACAA2
						PACRG-AS3																			SKA1
						C6orf118																			STARD6
						RP1-168L15.5																			VPS4B
						RP11-568A7.3																			CSNK2A1
						RP11-568A7.2																			PSMF1
						MLLT4-AS1																			SIRPG
						MLLT4																			SNRPB
						RP1-137D17.2																			IDH3B
						WDR27																			VPS16
						ERMARD																			ITPA
						FAM120B																			CDC25B
						RP5-894D12.4																			AP5S1
						HRAT92																			PCNA
						DNAAF5																			C20orf196
						SUN1																			MCM8
						RP11-1246C19.1																			TMX4
						PSMG3-AS1																			MGME1
						IQCE																			CRNKL1
						SDK1																			TPX2
						AC011284.3																			PDRG1
						RBAKDN																			ASXL1
						SLC29A4																			DNMT3B
						RP11-1275H24.2																			MAPRE1
						RP11-1275H24.1																			RALY
						RSPH10B																			GSS
						EIF2AK1																			CPNE1
						ZDHHC4																			TGIF2
						ZNF12																			TGIF2-C20orf24
						RSPH10B2																			C20orf24
						CCZ1B																			RBL1
						COL28A1																			ACTR5
						RP5-1159O4.2																			RP4-616B8.4
						RP5-1159O4.1																			ADA
						MIOS																			YWHAB
						RPA3																			PCIF1
						AC006042.7																			UBE2V1
						RP5-855F16.1																			AURKA
						AC005281.1																			CSTF1
						ISPD																			RAE1
						ANKMY2																			NELFCD
						AGR3																			FAM217B
						SNX13																			RP11-429E11.3
						CTA-293F17.1																			ADRM1
						DNAH11																			ARFRP1
						KLHL7-AS1																			ZGPAT
						KLHL7																			LIME1
						FAM221A																			PTBP1
						STK31																			MED16
						OSBPL3																			WDR18
						RP5-978I12.1																			CNN2
						HIBADH																			POLR2E
						AC004549.6																			ATP5D
						TAX1BP1																			DAZAP1
						PRR15																			C19orf25
						WIPF3																			ATP8B3
						MTURN																			SF3A2
						RP4-777O23.3																			LSM7
						FAM188B																			AC005624.2
						LINC00997																			SGTA
						BBS9																			AC005944.2
						KIAA0895																			S1PR4
						POU6F2																			DOHH
						YAE1D1																			CREB3L3
						LINC00265																			SIRT6
						CDK13																			UHRF1
						MRPS24																			SAFB2
						URGCP																			SAFB
						POLD2																			CLPP
						TMED4																			GTF2F1
						ZMIZ2																			TUBB4A
						C7orf57																			VAV1
						ABCA13																			TGFBR3L
						ZPBP																			ELAVL1
						COBL																			HNRNPM
						RP11-745C15.2																			DNMT1
						LANCL2																			MRPL4
						RP11-15K19.2																			RAVER1
						ZNF713																			KEAP1
						GBAS																			KRI1
						PSPH																			ILF3
						PHKG1																			C19orf52
						RP11-760D2.5																			ZNF441
						ZNF273																			C19orf43
						RP11-328P23.4																			ASNA1
						ASL																			RNASEH2A
						AC068533.7																			FARSA
						GS1-124K5.4																			C19orf57
						GS1-124K5.11																			IL27RA
						RP11-792A8.4																			ASF1B
						RP11-458F8.4																			DDX39A
						TRIM74																			RAB8A
						FKBP6																			FAM32A
						DNAJC30																			AP1M1
						WBSCR22																			CHERP
						ABHD11-AS1																			HAUS8
						ABHD11																			DDA1
						CLDN3																			FCHO1
						WBSCR27																			CCDC124
						WBSCR28																			IL12RB1
						CTB-51J22.1																			KXD1
						GTF2I																			DDX49
						GTF2IRD2																			ARMC6
						GTF2IRD2B																			RFXANK
						POR																			GATAD2A
						STYXL1																			CTC-260E6.6
						SPDYE16																			ZNF738
						CCDC146																			ZNF730
						RP5-1185I7.1																			UQCRFS1
						AC010091.1																			POP4
						AC005076.5																			CCNE1
						TP53TG1																			PDCD5
						SRI																			FAAP24
						CTB-167B5.1																			LSM14A
						AC003991.3																			CTC-523E23.11
						CFAP69																			HAUS5
						AC002064.4																			RBM42
						AC002064.5																			TBCB
						AKAP9																			ZNF146
						GATAD1																			ZNF569
						PEX1																			PSMD8
						AC002451.3																			MAP4K1
						BAIAP2L1																			EIF3K
						TRRAP																			HNRNPL
						KPNA7																			NFKBIB
						BUD31																			SARS2
						PTCD1																			MRPS12
						ZKSCAN5																			GMFG
						ZKSCAN1																			TIMM50
						ZSCAN21																			FBL
						ZNF3																			PSMC4
						AP4M1																			C19orf47
						TAF6																			SHKBP1
						MBLAC1																			SNRPA
						GATS																			SNRPD2
						ZCWPW1																			CALM3
						RP11-758P17.3																			SAE1
						FBXO24																			LIG1
						MOSPD3																			CARD8-AS1
						UFSP1																			EMP3
						RP11-395B7.4																			TMEM143
						TRIM56																			SNRNP70
						IFT22																			PIH1D1
						CTA-305I2.1																			ALDH16A1
						LRWD1																			NOSIP
						RP11-514P8.6																			BCL2L12
						UPK3BL																			ZNF611
						FBXL13																			PRPF31
						EFCAB10																			U2AF2
						RP11-251G23.5																			ZIK1
						CDHR3																			CTD-3138B18.5
						AC002467.7																			ERVK3-1
						AC005487.2																			XXbac-B476C20.9
						FOXP2																			UFD1L
						FEZF1																			CDC45
						FEZF1-AS1																			GNB1L
						IQUB																			RANBP1
						NDUFA5																			UBE2L3
						LRRC4																			YDJC
						HILPDA																			RGL4
						SMKR1																			SMARCB1
						RP11-448A19.1																			SNRPD3
						NRF1																			CTA-243E7.4
						UBE2H																			TFIP11
						KLHDC10																			CHEK2
						RP11-775D22.2																			EWSR1
						EXOC4																			THOC5
						LRGUK																			SF3A1
						AC008154.4																			MTFP1
						AKR1B10																			DRG1
						AGBL3																			CTA-342B11.1
						SLC13A4																			HMGXB4
						AC022173.2																			MCM5
						TTC26																			APOL6
						UBN2																			APOL2
						JHDM1D-AS1																			TXN2
						RAB19																			EIF3D
						MKRN1																			MFNG
						RP11-744I24.2																			SH3BP1
						KIAA1147																			PDXP
						WEE2-AS1																			NOL12
						WEE2																			DMC1
						PIP																			TOMM22
						RP5-1136G13.2																			APOBEC3B
						ZNF398																			APOBEC3C
						ZNF212																			APOBEC3D
						LRRC61																			APOBEC3F
						ZBED6CL																			APOBEC3G
						RP4-584D14.5																			APOBEC3H
						ASIC3																			RPS19BP1
						CDK5																			ADSL
						FASTK																			SLC25A17
						RP4-548D19.3																			RBX1
						WDR86																			RANGAP1
						ACTR3B																			PHF5A
						DPP6																			XRCC6
						AC073133.2																			SNU13
						AC073133.1																			CCDC134
						LINC01006																			NDUFA6
						RNF32																			RRP7A
						UBE3C																			TTLL12
						PTPRN2																			SAMM50
						AC011899.10																			NUP50
						ESYT2																			GTSE1
						WDR60																			TRMU
						DHRSX																			CERK
						ZBED1																			KLHDC7B
						GYG2																			CH507-9B2.5
						ARSD																			AP001347.6
						RP11-706O15.7																			MRPL39
						PUDP																			ATP5J
						CLCN4																			CCT8
						MID1																			MIS18A
						RP11-120D5.1																			GART
						GS1-590J6.3																			LINC00649
						RP1-122K4.3																			DSCR3
						GEMIN8																			PSMG1
						GLRA2																			HMGN1
						SYAP1																			UBASH3A
						LINC01456																			U2AF1
						CXorf23																			RRP1B
						MAP7D2																			FAM207A
						APOO																			PCNT
						CXorf58
						PCYT1B
						ARX
						TAB3
						DMD
						CFAP47
						RPGR
						AC092198.1
						USP9X
						RP5-1172N10.2
						EFHC2
						FUNDC1
						LINC01186
						UBA1
						USP11
						ZNF157
						ZNF182
						AF196972.9
						WDR13
						PCSK1N
						SLC35A2
						OTUD5
						MAGIX
						SYP-AS1
						CACNA1F
						PPP1R3F
						LL0XNC01-7P3.1
						USP27X-AS1
						USP27X
						CCNB3
						RIBC1
						PHF8
						FAM120C
						FAM104B
						USP51
						UBQLN2
						FAAH2
						ASB12
						MTMR8
						ZC4H2
						ZC3H12B
						YIPF6
						FAM155B
						DLG3-AS1
						MED12
						TAF1
						RGAG4
						HMGN5
						RPS6KA6
						TSPAN6
						HNRNPH2
						ARMCX4
						ZMAT1
						NXF2B
						TCP11X2
						RAB40AL
						MORF4L2
						MORF4L2-AS1
						LL0XNC01-116E7.2
						FAM199X
						CXorf57
						RBM41
						NUP62CL
						PIH1D3
						NCBP2L
						RP6-24A23.6
						GUCY2F
						HTR2C
						IL13RA2
						KLHL13
						PGRMC1
						NDUFA1
						AKAP14
						RHOXF1
						RP13-192B19.2
						RP1-315G1.3
						SLC25A14
						HS6ST2
						CCDC160
						PLAC1
						ZNF75D
						AF011889.5
						AF011889.2
						LINC00893
						LINC00894
						MTMR1
						CD99L2
						CETN2
						PNMA6A
						DUSP9
						SLC6A8
						PDZD4
						MECP2
						XX-FW83128A1.2
						XX-FW83563B9.5
						CH17-340M24.3
						CMC4
						TDRP
						CH17-174L20.1
						CSMD1
						RP11-115C21.2
						MCPH1-AS1
						FAM66E
						CTA-398F10.2
						TNKS
						FAM86B1
						FAM66A
						FAM86B2
						KIAA1456
						TUSC3
						RP11-13N12.2
						SLC7A2
						RP11-156K13.1
						NAT1
						PSD3
						INTS10
						XPO7
						FAM160B2
						CCAR2
						BIN3
						R3HCC1
						PPP2R2A
						EPHX2
						ZNF395
						FBXO16
						FZD3
						LINC00589
						GTF2E2
						GSR
						PPP2CB
						RP11-150O12.3
						ERLIN2
						WHSC1L1
						AP3M2
						VDAC3
						SLC20A2
						SMIM19
						EFCAB1
						RB1CC1
						RP11-53M11.3
						RP1
						TMEM68
						CTA-397H3.3
						LINC01602
						RP11-91I20.3
						CLVS1
						YTHDF3-AS1
						AC084082.3
						TRIM55
						C8orf44
						MCMDC2
						TCF24
						PPP1R42
						CSPP1
						ARFGEF1
						C8orf34
						NCOA2
						RP11-1102P16.1
						C8orf89
						RDH10-AS1
						RP11-6I2.3
						CRISPLD1
						HNF4G
						ZC2HC1A
						RP11-79H23.3
						LINC01607
						MRPS28
						IMPA1
						RP11-219B4.7
						RP11-219B4.3
						LRRC69
						TRIQK
						LINC00535
						FAM92A1
						TMEM67
						RP11-267M23.4
						RP11-347C18.5
						C8orf37-AS1
						C8orf37
						RP11-90D11.1
						KB-1043D8.6
						TSPYL5
						ERICH5
						RP11-410L14.2
						VPS13B
						RGS22
						SPAG1
						KB-1991G8.1
						KB-1930G5.4
						KB-1562D12.1
						GRHL2
						ODF1
						AZIN1
						AZIN1-AS1
						BAALC-AS1
						RP11-318M2.3
						OXR1
						AF178030.2
						RP11-713M15.2
						LINC01151
						CTD-2552K11.2
						KLHL38
						ANXA13
						TMEM65
						TRMT12
						RNF139-AS1
						LINC00964
						ZNF572
						HPYR1
						LRRC6
						AC083843.2
						NCRNA00250
						RP11-431D12.1
						RP11-30J20.1
						TRAPPC9
						SLC45A4
						RP11-10J21.5
						RP11-706C16.7
						LY6H
						ZFP41
						RP13-582O9.6
						GLI4
						RHPN1
						MAPK15
						FAM83H-AS1
						RP11-429J17.8
						WDR97
						HSF1
						ADCK5
						GS1-393G12.14
						CYHR1
						PPP1R16A
						ARHGAP39
						ZNF251
						C8orf33
						C9orf66
						RFX3
						AL365202.1
						RFX3-AS1
						RP11-509J21.2
						GLIS3
						RP11-358M14.2
						SPATA6L
						CDC37L1-AS1
						RCL1
						RLN2
						ERMP1
						RP11-390F4.10
						MPDZ
						SAXO1
						RRAGA
						FOCAD
						HACD4
						CDKN2B-AS1
						IFT74
						IFT74-AS1
						TOPORS-AS1
						RP11-462B18.2
						CHMP5
						AQP7
						ANKRD18B
						TRBV20OR9-2
						KIAA1161
						C9orf24
						DNAI1
[truncated: 2,218 more rows]

## Sheet: Supplementary Table S8
Cell type	Control alveoli	IPF blood vessel	IPF distant alveoli	IPF fibroblast foci	IPF immune infiltrate
AT1	0.384623	0.485601	1.50961	-0.960757	-2.03919
AT2	0.899626	-0.259844	10.32	-0.481422	-1.0218
B Cells	-0.229199	-0.186057	-0.282613	-0.344714	24.5025
Basal	-0.285353	-0.276032	0.607564	-0.511413	-0.537112
cDCs	1.16341	0.570497	-0.206564	0.356366	0.461197
Ciliated	-2.62978	-0.312091	-4.19775	-3.96455	-8.2396
Differentiating Ciliated	-0.496358	-0.144725	-0.219831	0.336621	-0.569105
Endothelial Cells	5.38159	0.610729	0.759838	-0.777692	-1.65063
Fibroblasts	-0.396009	0.381853	-0.353787	1.77832	-0.419699
KRT5-/KRT17+	1.88233	-0.49753	2.86624	-0.183294	-1.20735
Lymphatic Endothelial Cells	-0.539419	0.314134	-0.132207	-0.534162	-1.13374
Macrophages	-0.522297	-0.32818	3.07002	-0.608031	-0.686271
Mast Cells	2.43594	-0.281924	0.202769	-0.176262	0.611691
Mesothelial Cells	2.2532	1.05406	0.271899	0.217032	-0.86016
Monocytes	-0.491648	0.213475	-0.624006	-0.316225	0.303216
MUC5AC+ High	-0.220535	-0.221182	-0.335967	0.214124	-0.38887
MUC5B+	-0.0672214	-0.0499693	-0.0759011	-0.0925794	-0.196494
Myofibroblasts	0.311743	0.842124	-0.447637	5.4699	-0.5897
NK Cells	0.344413	-0.344462	-0.523224	-0.241501	10.6108
pDCs	0.299877	-0.482533	-0.73295	-0.894009	2.43715
Plasma Cells	-0.35922	-0.144725	-0.219831	-0.268136	-0.203351
PLIN2+ Fibroblasts	-0.179601	-0.279468	-0.424501	4.69505	-0.264974
Proliferating Epithelial Cells	-0.355139	0.599458	-0.191099	-0.233091	-0.494723
Proliferating Macrophages	-0.18248	-0.271124	-0.411826	-0.50232	-1.06616
Proliferating T Cells	-0.484642	-0.534606	-0.812047	-0.990488	0.712404
SCGB3A2+	-0.181904	-0.101603	0.524214	-0.188243	-0.399535
SCGB3A2+ SCGB1A1+	-0.0540934	-0.0321674	-0.0488607	-0.0595972	-0.126491
Smooth Muscle Cells	-0.375559	5.52071	-0.443156	0.905456	-1.14727
T Cells	-0.404783	-0.353847	-0.53748	-0.655585	9.5167
Transitional AT2	-0.153719	-0.185083	0.87048	-0.342909	-0.727808

## Sheet: Supplementary Table S9
Cell type
AT1	LAMA3	VEGFA
AT2	LAMP3	C4BPA	DMBT1
B Cells
Basal
cDCs	ATF3	GADD45B
Ciliated
Differentiating Ciliated
Endothelial Cells	IFI27	HLA-E	ROBO4	EDN1	BST2	GBP4	IDO1	NFKBIA	SOCS3
Fibroblasts
KRT5-/KRT17+	TACSTD2	ICAM1	CXCL2
Lymphatic Endothelial Cells
Macrophages
Mast Cells	ANXA1	DUSP6	JUN	TNFAIP3	DUSP1
Mesothelial Cells	SGK1	SOD2	FOS	JUNB
Monocytes
MUC5AC+ High
MUC5B+
Myofibroblasts	MME
NK Cells	GNLY
pDCs	NFKBIZ
Plasma Cells
PLIN2+ Fibroblasts
Proliferating Epithelial Cells
Proliferating Macrophages
Proliferating T Cells	GBP1
SCGB3A2+
SCGB3A2+ SCGB1A1+
Smooth Muscle Cells
T Cells
Transitional AT2

## Sheet: Supplementary Table S10
Cell type
AT1	PDGFA	SIRT4
AT2
B Cells
Basal
cDCs	ENTPD1
Ciliated	ATP2A2	MNAT1	PRKAR2A	MAML2	MXI1
Differentiating Ciliated
Endothelial Cells	IL33	ZEB1
Fibroblasts	CLU
KRT5-/KRT17+
Lymphatic Endothelial Cells	HSPB1
Macrophages
Mast Cells
Mesothelial Cells	FLNC	GADD45A
Monocytes	JAK2
MUC5AC+ High
MUC5B+
Myofibroblasts	ITGA8	LTBP1
NK Cells
pDCs
Plasma Cells
PLIN2+ Fibroblasts
Proliferating Epithelial Cells	RAD51C
Proliferating Macrophages
Proliferating T Cells
SCGB3A2+
SCGB3A2+ SCGB1A1+
Smooth Muscle Cells	ACTA2	NOTCH3	MFGE8	MCAM	TPM1	CACNA1C	FLNA
T Cells
Transitional AT2

[truncated: 15 more sheets: Supplementary Table S11, Supplementary Table S12, Supplementary Table S13, Supplementary Table S14, Supplementary Table S15, Supplementary Table S16, Supplementary Table S17, Supplementary Table S18, Supplementary Table S19, Supplementary Table S20, Supplementary Table S21, Supplementary Table S22, Supplementary Table S23, Supplementary Table S24, Supplementary Table S25]
